# Supplementary material for: Impact of CHIKV Replication on the Global Proteome of Aedes albopictus Cells
Source: Proteomes. 2022 Nov 10;10(4):38. doi: 10.3390/proteomes10040038 (PMC9680348; doi:10.3390/proteomes10040038)
Supplement: Supplementary file 1 [file proteomes-10-00038-s001.zip]

Archive with 7 entries (5 files):
- proteomes-1869526-supplementary/
- proteomes-1869526-supplementary/Supplementary Material/
- proteomes-1869526-supplementary/Supplementary Material/Supplemenatry information S1a Peptide information.xlsx
- proteomes-1869526-supplementary/Supplementary Material/Supplementary information S1 Mass spectrometry data of CHIKV infected U4.4 cells.xlsx
- proteomes-1869526-supplementary/Supplementary Material/Supplementary information S2 Orthologue analysis of Ae. aegypti and Ae. albopictus.xlsx
- proteomes-1869526-supplementary/Supplementary Material/Supplementary information S3 Pathways analysis of upregulated and downregulated proteins.xlsx
- proteomes-1869526-supplementary/Supplementary Material/Supplementary Table S1 and Figures S1-S4.pdf
