# Supplementary material for: Impact of CHIKV Replication on the Global Proteome of Aedes albopictus Cells
Source: Proteomes. 2022 Nov 10;10(4):38. doi: 10.3390/proteomes10040038 (PMC9680348; doi:10.3390/proteomes10040038)
Supplement: Supplementary file 1 [file proteomes-10-00038-s001.zip › proteomes-1869526-supplementary/Supplementary Material/Supplemenatry information S1a Peptide information.xlsx]

## Sheet: PEPTIDES
Protein FDR Confidence: Combined	Master	Protein Group IDs	Accession	Description	Sequence	Contaminant	Sum PEP Score	Coverage [%]	# Peptides	# PSMs	# Unique Peptides	# Protein Groups	# AAs	MW [kDa]	calc. pI	Score MS Amanda 2.0: MS Amanda 2.0	Score Sequest HT: Sequest HT	# Peptides (by Search Engine): MS Amanda 2.0	# Peptides (by Search Engine): Sequest HT	Biological Process	Cellular Component	Molecular Function	Pfam IDs	GO Accessions	Entrez Gene ID	# Razor Peptides	Abundance Ratio: (12H) / (CONTROL)	Abundance Ratio: (60H) / (CONTROL)	Abundance Ratio: (60H) / (12H)	Abundance Ratio (log2): (12H) / (CONTROL)	Abundance Ratio (log2): (60H) / (CONTROL)	Abundance Ratio (log2): (60H) / (12H)	Abundance Ratio P-Value: (12H) / (CONTROL)	Abundance Ratio P-Value: (60H) / (CONTROL)	Abundance Ratio P-Value: (60H) / (12H)	Abundance Ratio Adj. P-Value: (12H) / (CONTROL)	Abundance Ratio Adj. P-Value: (60H) / (CONTROL)	Abundance Ratio Adj. P-Value: (60H) / (12H)	Abundance: F1: Sample, CONTROL, 1	Abundance: F2: Sample, CONTROL, 2	Abundance: F3: Sample, CONTROL, 3	Abundance: F4: Sample, 12H, 1	Abundance: F5: Sample, 12H, 2	Abundance: F6: Sample, 12H, 3	Abundance: F7: Sample, 60H, 1	Abundance: F8: Sample, 60H, 2	Abundance: F9: Sample, 60H, 3	Found in Sample: [S1] F1: Sample, CONTROL, 1	Found in Sample: [S2] F2: Sample, CONTROL, 2
High	Master Protein	507	AALF024650-PA	transcript=AALF024650-RA | gene=AALF024650 | organism=Aedes_albopictus_Foshan | gene_product=spectrin [Source:Projected from Aedes aegypti (AAEL015065) VB Community Annotation] | transcript_product=spectrin [Source:Projected from Aedes aegypti (AAEL015065) VB Community Annotation] | location=JXUM01S000775:354096-365165(+) | protein_length=2414 | sequence_SO=supercontig | SO=protein_coding_gene | …	MEQFTPKEVKILESAEDIQERREQVLNRYNEFKVETRHKREKLEDSRRFQYFKRDSDELESWIHEKLQAASEESYRDPTNLQAKIQKHQAFEAEVSAHSNAIVVLDNTGQEMINQHHFASDTIQRRLDELHRLWELLLSRLAEKGMKLQQALVLVQFLRHCEEVMFWIKDKEAFVTADEFGQDLEHVEVLQRKFDEFQKDMASQEYRVTEVNELADKLLSNGHPERETITRKKEELNEAWQRLKQLAILRQEKLFGAHEIQRFNRDADETVAWIAEKDVVLSSDDYGRDLASVQALQRKHEGVERDLAALEDKVATLGAEAGRLCSIHADHSDQIREKQAEIAAYWQSLTAKAKERKQKLDESYFLHRFLADFRDLVSWINGMKAIISADELAKDVAGA…	FALSE	1146.87	65	134	2377	134	1	2414	277.7	5.24	116182	4713.12	112	134							0	0.66	0.933	1.357	-0.6	-0.1	0.44	0.989303	0.707745	0.853958	0.999323	0.97034	0.983563	2.90528e+08	2.6669e+08	2.54582e+08	1.25552e+08	3.71104e+08	2.19425e+08	2.99786e+08	2.61162e+08	2.68991e+08	High	High
Checked	Confidence	Annotated Sequence	Modifications	Modifications in Master Proteins	Contaminant	Qvality q-value	# Protein Groups	# Proteins	# PSMs	Master Protein Accessions	Positions in Master Proteins	# Missed Cleavages	Theo. MH+ [Da]	# Razor Quan Results	Abundance Ratio: (12H) / (CONTROL)	Abundance Ratio: (60H) / (CONTROL)	Abundance Ratio: (60H) / (12H)	Abundance Ratio Adj. P-Value: (12H) / (CONTROL)	Abundance Ratio Adj. P-Value: (60H) / (CONTROL)	Abundance Ratio Adj. P-Value: (60H) / (12H)	Abundance Ratio Variability [%]: (12H) / (CONTROL)	Abundance Ratio Variability [%]: (60H) / (CONTROL)	Abundance Ratio Variability [%]: (60H) / (12H)	Abundances (Grouped): CONTROL	Abundances (Grouped): 12H	Abundances (Grouped): 60H	Abundances (Grouped) CV [%]: CONTROL	Abundances (Grouped) CV [%]: 12H	Abundances (Grouped) CV [%]: 60H	Quan Info	Found in Sample: [S1] F1: Sample, CONTROL, 1	Found in Sample: [S2] F2: Sample, CONTROL, 2	Found in Sample: [S3] F3: Sample, CONTROL, 3	Found in Sample: [S4] F4: Sample, 12H, 1	Found in Sample: [S5] F5: Sample, 12H, 2	Found in Sample: [S6] F6: Sample, 12H, 3	Found in Sample: [S7] F7: Sample, 60H, 1	Found in Sample: [S8] F8: Sample, 60H, 2	Found in Sample: [S9] F9: Sample, 60H, 3	Confidence (by Search Engine): MS Amanda 2.0	Confidence (by Search Engine): Sequest HT	Percolator q-Value (by Search Engine): MS Amanda 2.0	Percolator q-Value (by Search Engine): Sequest HT	Percolator PEP (by Search Engine): MS Amanda 2.0	Percolator PEP (by Search Engine): Sequest HT	XCorr (by Search Engine): Sequest HT	Amanda Score (by Search Engine): MS Amanda 2.0	CharmeRT Combined Score (by Search Engine): MS Amanda 2.0	Top Apex RT [min]
FALSE	High	[K].IKTQIQTLNEEWATLQTITQER.[A]			FALSE	0	1	1	10	AALF024650-PA	AALF024650-PA [1151-1172]	1	2644.39	0	0.097	0.554	6.54	0.975899	0.870619	0.978023	1	6.54	117.59	190.7	14.5	94.8	27.4	123.25	12.1		High	High	High	Not Found	Peak Found	Not Found	Peak Found	High	Peak Found	High	High	0	0	2.16e-06	4.466e-08	6.02	142.17	142.17	68.86
FALSE	High	[R].VAGVIANGEQMLTEQPFATEDIK.[L]			FALSE	0	1	1	17	AALF024650-PA	AALF024650-PA [843-865]	0	2461.23	0	0.242	0.83	3.422	0.975899	0.993841	0.983136	5.13	0.23	106.38	144.9	35.1	120	4.68	98.58	5.48		High	High	High	Peak Found	High	High	High	High	High	n/a	High		0		4.064e-10	6.83			68.67
FALSE	High	[R].LLDSLQVQQLFR.[D]			FALSE	0	1	1	33	AALF024650-PA	AALF024650-PA [783-794]	0	1459.83	0	0.879	0.9	0.715	0.994159	0.995556	0.978023	55.28	11.68	2.1	93.8	121.6	84.6	27.88	48.17	2.66		High	High	High	High	High	High	High	High	High	High	High	0	0	6.389e-08	1.669e-07	4.3	213.58	213.58	71.51
FALSE	High	[K].LIDGQHYAADDVAQRR.[S]			FALSE	0	1	1	19	AALF024650-PA	AALF024650-PA [536-551]	1	1827.91	0	0.602	1.429	3.71	0.986123	0.995556	0.978023	4.52	3.12	62.56	98.3	64.2	137.6	18.95	61.78	44.17		High	High	High	Not Found	Peak Found	High	High	High	High	High	High	0	0.000583	1.156e-06	0.007099	3.19	84.47	84.47	36.46
FALSE	High	[K].LIDGQHYAADDVAQR.[R]			FALSE	0	1	1	46	AALF024650-PA	AALF024650-PA [536-550]	0	1671.81	0	1.421	1.193	0.846	0.975899	0.998058	0.981064	32.88	32.01	27.52	89.4	101.8	108.8	13.32	34.88	14.88		High	High	High	High	High	High	High	High	High	High	High	0	0	5.051e-11	4.389e-08	4.49	252.15	252.15	39.76
FALSE	High	[R].IKDMNAQADSLVESGQFDSAGIQEK.[R]			FALSE	0	1	1	9	AALF024650-PA	AALF024650-PA [1661-1685]	1	2681.27	0	0.103	0.986	10.056	0.975899	0.998675	0.978023	1.34	7.1	133.92	143.9	14.1	142	5.93	149.11	11.68		High	High	High	Not Found	High	Not Found	High	High	High	n/a	High		0		1.356e-07	5.75			55.78
FALSE	High	[K].ILESAEDIQER.[R]			FALSE	0	1	1	35	AALF024650-PA	AALF024650-PA [11-21]	0	1302.65	0	2.085	0.993	0.476	0.975899	0.998058	0.978023	13.36	21.18	7.25	73.6	153.4	73.1	15	44.74	7.21		High	High	High	High	High	High	High	High	High	High	High	0	5.026e-06	5.182e-06	1.725e-05	3.74	163.61	163.61	43.12
FALSE	High	[R].LGDEQTLQQFSR.[D]			FALSE	0	1	1	47	AALF024650-PA	AALF024650-PA [1494-1505]	0	1421.7	0	1.094	1.206	1.338	0.9875	0.996088	0.994597	65.25	31.67	20.08	92.9	101.7	105.5	3.47	62.32	22.89		High	High	High	High	High	High	High	High	High	High	High	0	0	9.854e-08	6.011e-08	4.38	180.22	180.22	49.62
FALSE	High	[K].VEEEEAWITEK.[Q]			FALSE	0	1	1	28	AALF024650-PA	AALF024650-PA [1826-1836]	0	1362.64	1	1.234	1	0.8	0.977533	0.998058	0.978023	6.72	1.87	5.78	84.5	121.4	94.1	15.73	38.22	10.48		High	High	High	High	High	High	High	High	High	High	High	0	5.026e-06	3.163e-06	1.505e-05	3.47	136.65	136.65	49.22
FALSE	High	[K].LQAASEESYRDPTNLQAK.[I]			FALSE	0	1	1	38	AALF024650-PA	AALF024650-PA [67-84]	1	2020.99	0	1.403	1.092	1.361	0.975899	0.999881	0.999997	50.87	17.9	14.63	99.1	91.4	109.5	22.66	57.41	13.3		High	High	High	High	High	High	High	High	High	High	High	0	3.548e-05	9.31e-09	0.0004638	4.85	207.95	207.95	40.18
FALSE	High	[K].TQIQTLNEEWATLQTITQER.[A]			FALSE	0	1	1	26	AALF024650-PA	AALF024650-PA [1153-1172]	0	2403.22	0	0.051	0.617	13.243	0.321512	0.907986	0.978023	0.31	2.9	141.99	173.5	8.9	117.6	28.82	159.99	22.96		High	High	High	Not Found	High	Not Found	High	High	High	High	High	0	0	1.362e-10	3.478e-09	5.85	253.44	253.44	73.55
FALSE	High	[K].LQLATEESYKDPANIQSK.[H]			FALSE	0	1	1	22	AALF024650-PA	AALF024650-PA [1518-1535]	1	2035.03	0	1.273	1.229	1.245	0.976028	0.995556	0.994597	16.1	9.47	44.51	85.9	108.3	105.8	0.58	38.11	16.89		High	High	High	High	High	High	High	High	High	High	High	0	0	5.619e-10	2.913e-09	5.6	251.89	251.89	46.77
FALSE	High	[K].LQQALVLVQFLR.[H]			FALSE	0	1	1	16	AALF024650-PA	AALF024650-PA [148-159]	0	1427.87	0	0.067	0.65	9.743	0.975899	0.943807	0.978023	0.04	20.04	96.78	172.9	11.8	115.3	1.55	153.48	40.36		High	High	High	Not Found	High	Peak Found	High	High	High	High	High	0	0	9.114e-07	2.039e-07	3.77	149.58	149.58	76.14
FALSE	High	[R].LNEANTLHQFFR.[D]			FALSE	0	1	1	34	AALF024650-PA	AALF024650-PA [1707-1718]	0	1489.75	0	0.094	1.085	12.312	0.211663	0.998121	0.158086	1.16	9.19	135.9	137	14.3	148.7	6.31	149.21	13.82		High	High	High	Not Found	High	High	High	High	High	High	High	0	0	1.382e-07	2.033e-07	4.47	198.11	198.11	52.89
FALSE	High	[R].LMQSHPETAEQTYAK.[Q]	1xOxidation [M2]		FALSE	0	1	1	117	AALF024650-PA	AALF024650-PA [1246-1260]	0	1749.81	0	2.703	1.627	0.601	0.975899	0.97088	0.978023	0.27	39.61	18.37	63	148.1	89	10.38	34.69	30.81		High	High	High	High	High	High	High	High	High	High	High	0	0	3.032e-08	4.451e-09	4.85	160.09	160.09	29.53
FALSE	High	[R].LMQSHPETAEQTYAK.[Q]			FALSE	0	1	1	18	AALF024650-PA	AALF024650-PA [1246-1260]	0	1733.82	0	1.418	1.35	0.696	0.975899	0.995556	0.978023	57.32	2.44	31.86	72.1	134.4	93.6	36.3	41.36	24.4		High	High	High	High	High	High	High	High	High	n/a	High		5.026e-06		1.446e-05	3.64			32.71
FALSE	High	[K].LNEIAVQLTSLGQTEAALK.[I]			FALSE	0	1	1	30	AALF024650-PA	AALF024650-PA [1132-1150]	0	1999.11	0	1.138	0.902	0.868	0.976028	0.996116	0.978525	11.2	5.77	16.88	102.1	105.9	92	9.53	38.07	7.58		High	High	High	High	High	High	High	High	High	High	High	0	0	3.308e-10	7.27e-11	5.97	241.87	241.87	69.67
FALSE	High	[K].LMDVSNLGVPEIEQR.[L]			FALSE	0	1	1	16	AALF024650-PA	AALF024650-PA [1777-1791]	0	1699.87	0	0.828	0.87	0.967	0.986123	0.995556	0.983072	47.14	33.1	32.45	105	103.6	91.4	19.68	67.87	12.46		Peak Found	High	High	High	Peak Found	High	High	High	High	n/a	High		0		2.578e-09	5.08			65.48
FALSE	High	[K].KASAFNSWFENAEEDLTDPVR.[C]			FALSE	0	1	1	16	AALF024650-PA	AALF024650-PA [2046-2066]	1	2426.13	0	0.051	0.65	12.804	0.975899	0.930472	0.978023	0.23	2.57	144.19	197.8	7.4	94.8	25.4	156.47	48.92		High	High	High	Not Found	High	Not Found	High	High	High	High	High	0	0	1.814e-08	1.57e-08	6.39	177.82	177.82	69.5
FALSE	High	[K].HGLLEADVMAHQDRIEGIK.[V]			FALSE	0	1	1	3	AALF024650-PA	AALF024650-PA [723-741]	1	2132.09	0	2.497	5.546	1.521	0.975899	0.048727	0.983072	68.22	68.58	79.39	29.4	107.3	163.3	103.92	104.31	38.49		Not Found	Peak Found	High	Not Found	High	Peak Found	Peak Found	Peak Found	High	n/a	High		0		1.94e-08	5.58			51.29
FALSE	High	[K].HGLLEADVMAHQDR.[I]			FALSE	0	1	1	1	AALF024650-PA	AALF024650-PA [723-736]	0	1591.76	0	1.209	1.019	1.464	0.975899	0.999984	0.990696	20.36	45.82	47.64	130.7	68.8	100.4	40.56	61.53	19.51		Not Found	Peak Found	Peak Found	Not Found	High	Not Found	Peak Found	Peak Found	Peak Found	n/a	High		0		1.639e-08	4.02			43.51
FALSE	High	[K].HQAFEAELAANADR.[I]			FALSE	0	1	1	24	AALF024650-PA	AALF024650-PA [1539-1552]	0	1542.73	0	0.718	1.114	1.323	0.984904	0.999881	0.982814	52.54	10.6	45.23	106.6	83.2	110.1	15.28	81.27	7.65		High	High	High	Not Found	High	Peak Found	High	High	High	High	High	0	0	1.872e-07	1.01e-08	4.18	183.55	183.55	42.84
FALSE	High	[K].HQAFEAEVSAHSNAIVVLDNTGQEMINQHHFASDTIQR.[R]			FALSE	0	1	1	1	AALF024650-PA	AALF024650-PA [88-125]	0	4245.02	0	2.669	0.315	0.195	0.975899	0.834682	0.696374	39.36	6.91	2.96	189.4	78.9	31.6	68.44	143.31	66.26		Peak Found	Peak Found	Not Found	Not Found	High	Not Found	Not Found	Not Found	Not Found	n/a	High		0		5.128e-08	4.66			62.1
FALSE	High	[K].KHEALVSDLEAFGNTIQALQEQAK.[N]			FALSE	0	1	1	30	AALF024650-PA	AALF024650-PA [934-957]	1	2640.36	0	0.032	0.431	21.313	0.00664357	0.528387	0.17755	0.11	6.83	72.27	173.8	6.7	119.5	87.44	161.4	56.52		High	High	High	Not Found	High	Not Found	High	High	High	High	High	0	0	2.014e-10	2.016e-13	8.18	259.27	259.27	70.03
FALSE	High	[K].KIDPGLSASQQNLVDGHSISK.[R]			FALSE	0	1	1	25	AALF024650-PA	AALF024650-PA [1026-1046]	1	2194.15	0	0.839	0.747	1.182	0.986123	0.977224	0.983072	3.05	21.05	67.39	118.5	99.5	82	13.88	85.66	22.86		High	High	High	Not Found	High	High	High	High	High	High	High	0	0	3.362e-10	7.201e-10	7.82	204.19	204.19	44.86
FALSE	High	[K].KIDPGLSASQQNLVDGHSISKR.[Q]			FALSE	0	1	1	16	AALF024650-PA	AALF024650-PA [1026-1047]	2	2350.25	0	0.315	3.095	22.228	0.975899	0.582101	0.559003	7.31	103.04	82.74	80.6	9.4	210	94.54	94.48	11.58		High	High	High	Not Found	High	Not Found	High	High	High	High	High	0	0	8.484e-08	1.356e-07	4.27	153.97	153.97	41.5
FALSE	High	[K].KIEELGATLEEHLILDNR.[Y]			FALSE	0	1	1	14	AALF024650-PA	AALF024650-PA [2205-2222]	1	2093.12	0	0.093	0.848	9.072	0.975899	0.995556	0.978023	0.37	49.87	143.05	154.5	14.4	131	18.53	146.99	41.76		High	High	High	Not Found	High	Not Found	High	Peak Found	High	High	High	0	0	1.624e-12	3.529e-12	5.89	278.92	278.92	62.69
FALSE	High	[K].KLENLQALATR.[R]			FALSE	0	1	1	16	AALF024650-PA	AALF024650-PA [1904-1914]	1	1256.73	2	0.826	1.037	1.376	0.985589	0.999984	0.998314	20.73	7.84	35.94	103.6	85.5	110.9	3.33	84.5	9.04		High	High	High	Not Found	High	Peak Found	Peak Found	Peak Found	Peak Found	High	High	0	7.506e-05	6.189e-06	0.0007329	3.72	143.68	143.68	43.95
FALSE	High	[K].KGDVLTLLNSNNKDWWK.[V]			FALSE	0	1	1	10	AALF024650-PA	AALF024650-PA [993-1009]	2	2031.07	0	0.047	0.635	13.481	0.24518	0.932997	0.941268	0.14	1.42	141.09	176.4	8.5	115.1	5.25	152.73	30.59		High	High	High	Not Found	Peak Found	Not Found	High	High	Peak Found	High	High	0	0	4.775e-08	6.616e-08	5.53	180.86	180.86	62.73
FALSE	High	[K].KGDVLTLLNSNNK.[D]			FALSE	0	1	1	31	AALF024650-PA	AALF024650-PA [993-1005]	1	1415.79	0	1.594	1.156	0.725	0.975899	0.999881	0.978023	46.58	30.51	6.43	80	127.5	92.5	15.3	85.22	7.84		High	High	High	Not Found	High	High	High	High	High	High	High	0	0	3.222e-09	8.343e-09	5.33	222.26	222.26	49.93
FALSE	High	[K].KFDDFNDDLK.[A]			FALSE	0	1	1	12	AALF024650-PA	AALF024650-PA [1114-1123]	1	1256.58	0	1.586	0.857	0.594	0.975899	0.994507	0.978023	3.33	13.45	4.7	91.6	129.8	78.5	24.18	82.99	4.09		High	High	High	Not Found	High	Peak Found	High	Peak Found	Peak Found	High	High	0	5.026e-06	1.948e-06	1.112e-05	3.92	192.89	192.89	44.89
FALSE	High	[K].HANLFHQWLTETR.[T]			FALSE	0	1	1	16	AALF024650-PA	AALF024650-PA [2160-2172]	0	1652.83	0	0.1	1.437	14.413	0.975899	0.995556	0.978023	1.04	5.16	145.56	131.6	10.9	157.5	12.79	158.06	49.43		High	High	High	Not Found	High	Not Found	High	Peak Found	High	High	High	0	0	9.094e-07	5.894e-07	4.41	149.58	149.58	53.49
FALSE	High	[R].LDAVKDQWNSLKDK.[A]			FALSE	0	1	1	14	AALF024650-PA	AALF024650-PA [868-881]	2	1659.87	0	0.557	1.172	2.106	0.995171	0.999984	0.999997	5.03	0.18	14.79	107.6	66.4	126	20.05	57.41	15		High	High	High	Not Found	High	Peak Found	High	High	High	High	High	0	5.026e-06	1.304e-06	9.456e-06	3.89	136.05	136.05	41.46
FALSE	High	[R].LDAVKDQWNSLK.[D]			FALSE	0	1	1	9	AALF024650-PA	AALF024650-PA [868-879]	1	1416.75	1	0.493	0.704	2.023	0.975899	0.942486	0.981725	34.16	8.62	107.64	143.3	55.9	100.8	13.09	108.9	11.76		High	Peak Found	Peak Found	Not Found	Peak Found	High	High	Peak Found	High	High	High	0	0	1.377e-06	2.184e-06	3.35	161.51	161.51	45.73
FALSE	High	[K].LDESLIYQQFLAKVEEEEAWITEK.[Q]			FALSE	0	1	1	4	AALF024650-PA	AALF024650-PA [1813-1836]	1	2911.46	0	1.635	10.24	6.264	0.975899	0.0014688	0.978023	45.5	28.29	106.46	83.4	108.1	108.5	72.68	132.34	143.62		Not Found	Peak Found	High	Not Found	Peak Found	Not Found	High	Not Found	Not Found	High	High	0	0	8.632e-09	4.844e-09	5.32	195.34	195.34	81.68
FALSE	High	[K].LDESLIYQQFLAK.[V]			FALSE	0	1	1	18	AALF024650-PA	AALF024650-PA [1813-1825]	0	1567.84	0	0.343	0.874	2.438	0.975899	0.995556	0.978106	16.95	3.44	112.56	137.6	47.2	115.1	14.82	121.45	13.65		High	High	High	Not Found	High	High	High	Peak Found	Peak Found	High	High	0	0	2.072e-07	2.723e-07	5.1	148.3	148.3	69.96
FALSE	High	[R].IEDITTNGQNLVEK.[G]			FALSE	0	1	1	29	AALF024650-PA	AALF024650-PA [631-644]	0	1573.81	1	1.196	0.87	0.884	0.976028	0.995556	0.978529	93.18	9.49	62.16	97.7	116.8	85.5	5.67	92.23	11.5		High	High	High	High	High	High	High	High	High	High	High	0	0	8.643e-08	2.411e-08	4.55	171.45	171.45	47.95
FALSE	High	[R].LEAELASHEPAIQAVQEAGEK.[L]			FALSE	0	1	1	10	AALF024650-PA	AALF024650-PA [1756-1776]	0	2220.11	0	0.206	1.124	6.238	0.975899	0.999984	0.978023	1.12	15.01	9.1	125.2	24.6	150.2	5.81	118.17	10.26		High	Peak Found	High	Not Found	High	Not Found	Peak Found	High	High	High	High	0	0	5.253e-10	8.267e-11	6.3	179.95	179.95	52.87
FALSE	High	[K].IDPGLSASQQNLVDGHSISK.[R]			FALSE	0	1	1	16	AALF024650-PA	AALF024650-PA [1027-1046]	0	2066.05	0	2.265	1.305	0.717	0.975899	0.996116	0.978023	4.85	15.41	1.04	65.5	147.7	86.8	8.63	11.91	12.37		High	High	High	Peak Found	High	High	High	High	High	High	High	0	0	5.21e-07	5.153e-09	5.14	101.08	101.08	49.44
FALSE	High	[K].IDPGLSASQQNLVDGHSISKR.[Q]			FALSE	0	1	1	6	AALF024650-PA	AALF024650-PA [1027-1047]	1	2222.15	0	2.273	0.786	0.346	0.975899	0.995556	0.978023	59.11	50.52	12.09	73.9	168	58.1	46.22	80.02	29.47		Peak Found	Peak Found	Peak Found	Peak Found	High	Peak Found	Peak Found	High	High	High	High	0	0	9.461e-08	2.54e-08	3.63	106.2	106.2	44.84
FALSE	High	[R].KQDLEDSLQAHQYFADANEAESWMR.[E]			FALSE	0	1	1	14	AALF024650-PA	AALF024650-PA [886-910]	1	2982.33	0	0.01	0.812	89.085	1.45117e-15	0.981772	0.016831	0	2.84	18.17	162.6	1.5	135.8	2.76	168.82	13.44		High	High	High	Not Found	High	Not Found	High	High	High	n/a	High		0		5.915e-12	7.22			63.22
FALSE	High	[K].IAALQVLADQLIAQEHYAGK.[L]			FALSE	0	1	1	38	AALF024650-PA	AALF024650-PA [1448-1467]	0	2152.18	0	0.449	0.711	1.714	0.975899	0.984814	0.981725	22.96	6.05	72.95	141.5	57.8	100.7	78.78	70.34	13.38		High	High	High	Peak Found	High	High	High	High	High	High	High	0	0	2.54e-10	4.918e-09	5.99	202.45	202.45	73.93
FALSE	High	[K].LAALESDKSSLLALWEER.[R]			FALSE	0	1	1	20	AALF024650-PA	AALF024650-PA [445-462]	1	2031.08	0	0.066	0.594	8.96	0.632801	0.893959	0.978023	0.48	9.8	141.36	180.7	12	107.3	40.34	149.66	66.87		High	High	High	Not Found	High	Not Found	High	High	High	High	High	0	0	2.107e-13	1.049e-14	7.1	265.55	265.55	68.85
FALSE	High	[K].QQLLSVEDYGDSMAAVQGLLK.[N]			FALSE	0	1	1	14	AALF024650-PA	AALF024650-PA [1837-1857]	0	2265.14	0	0.103	0.819	8.8	0.975899	0.995556	0.978023	0.34	10.62	22.43	152	15.1	132.9	8.35	137.19	14.15		High	High	High	Not Found	High	Not Found	High	High	High	n/a	High		0		5.499e-10	6.02			77
FALSE	High	[R].QLLEDSSALQQFER.[D]			FALSE	0	1	1	16	AALF024650-PA	AALF024650-PA [570-583]	0	1663.83	0	0.017	0.853	48.955	0.0291181	0.995556	0.440549	0.02	2.71	145.15	160.4	2.7	136.9	3.5	168.2	10.51		High	High	High	High	High	Not Found	High	High	High	High	High	0	0	3.14e-08	4.493e-07	4.26	207.33	207.33	62.06
FALSE	High	[R].QIEDLYLTFAK.[K]			FALSE	0	1	1	20	AALF024650-PA	AALF024650-PA [2035-2045]	0	1340.71	0	0.138	0.779	5.662	0.796833	0.970771	0.978023	2.6	4.92	129.52	157.6	21	121.4	5.21	146.47	4.38		High	High	High	Not Found	High	High	High	High	High	High	High	0	5.026e-06	8.872e-06	1.189e-05	3.48	136.28	136.28	66.82
FALSE	High	[K].RLEAELASHEPAIQAVQEAGEK.[L]			FALSE	0	1	1	30	AALF024650-PA	AALF024650-PA [1755-1776]	1	2376.22	0	1.194	1.255	0.841	0.976028	0.995556	0.978023	141.89	5.67	45.92	87.2	103.2	109.5	10.58	100.11	21.95		High	High	High	High	High	Not Found	High	High	High	High	High	0	0	2.562e-09	4.984e-10	5.62	192.74	192.74	50.39
FALSE	High	[K].QETFDAGLSAFEQEGIHNITALK.[D]			FALSE	0	1	1	10	AALF024650-PA	AALF024650-PA [1965-1987]	0	2519.24	0	0.097	0.916	9.453	0.975899	0.995556	0.978023	0.46	11.29	92.69	142.2	15.8	142	12.44	149.37	24.6		High	High	High	Not Found	High	Not Found	Peak Found	High	High	High	High	0	0	5.181e-09	4.216e-11	7.27	124.35	124.35	70.23
FALSE	High	[K].QETFDAGLSAFEQEGIHNITALKDQLINANHAQSAAILK.[R]			FALSE	0	1	1	4	AALF024650-PA	AALF024650-PA [1965-2003]	1	4207.14	0	1.046	0.151	0.497	0.975899	0.135763	0.978023	145.99	2.15	32.4	190	74.6	35.4	159.58	115.07	121.39		High	Peak Found	Peak Found	Not Found	Peak Found	Not Found	Peak Found	Peak Found	Peak Found	High	High	0	0	1.005e-06	7.024e-08	3.82	61.43	61.43	78.58
FALSE	High	[K].QKEINEEWQQVVAK.[T]			FALSE	0	1	1	14	AALF024650-PA	AALF024650-PA [1261-1274]	1	1728.89	0	0.658	0.922	1.402	0.997446	0.998058	0.979314	15.54	14.09	42.24	113.9	71.4	114.6	13.87	89.81	10.12		High	High	High	Not Found	High	Peak Found	Peak Found	High	High	High	High	0	0	1.058e-06	1.205e-07	4.49	118.45	118.45	46.92
FALSE	High	[K].QAEIAAYWQSLTAK.[A]			FALSE	0	1	1	14	AALF024650-PA	AALF024650-PA [339-352]	0	1579.81	0	0.063	0.758	10.538	0.472445	0.978335	0.978023	0.08	2.01	46.74	163.4	9.8	126.8	7.05	143.1	13.44		High	High	High	Not Found	High	Not Found	High	High	High	High	High	0	0	9.222e-08	4.726e-08	4.56	164.36	164.36	65.93
FALSE	High	[K].QEAFLANEDLGDSLDSVEALIK.[K]			FALSE	0	1	1	16	AALF024650-PA	AALF024650-PA [489-510]	0	2377.18	1	0.03	0.828	27.572	0.00335554	0.99423	0.0787566	0.02	33.79	94.3	204	5	91	42.17	164.35	68.78		High	High	High	Not Found	High	Not Found	High	High	High	High	High	0	0	1.204e-09	1.577e-09	7.02	220.04	220.04	81.19
FALSE	High	[R].QAQINSQYDNLLALAR.[E]			FALSE	0	1	1	16	AALF024650-PA	AALF024650-PA [1048-1063]	0	1817.95	0	0.041	0.878	16.402	0.0715125	0.995556	0.570466	0.01	30.32	45.68	158.3	7	134.7	8.3	152.71	22.22		High	High	High	Not Found	High	High	High	High	High	High	High	0	0	5.72e-10	4.451e-10	5.14	210.66	210.66	65.46
FALSE	High	[K].SRIEDITTNGQNLVEK.[G]			FALSE	0	1	1	20	AALF024650-PA	AALF024650-PA [629-644]	1	1816.94	0	0.851	0.971	1.141	0.977533	0.998058	0.978023	14.86	11.71	39.08	105.7	90.7	103.5	2.39	77.97	11.45		High	High	High	Not Found	High	High	High	High	High	High	High	0	0	9.242e-07	2.693e-07	5.19	151.04	151.04	46.61
FALSE	High	[R].RQLLEDSSALQQFER.[D]			FALSE	0	1	1	10	AALF024650-PA	AALF024650-PA [569-583]	1	1819.93	0	0.047	0.966	20.347	0.849509	0.998058	0.978023	0.13	21.28	52.91	149	7.1	143.9	74.03	158.72	9.39		Peak Found	Not Found	High	Not Found	High	Not Found	High	High	High	High	High	0	0	2.551e-06	3.111e-07	5.22	111.19	111.19	55.1
FALSE	High	[K].SSLLALWEER.[R]			FALSE	0	1	1	12	AALF024650-PA	AALF024650-PA [453-462]	0	1203.64	0	0.066	0.782	11.831	0.506335	0.981772	0.978023	0.23	4.23	89.66	166.5	10.4	123.1	16.82	152.8	40.72		High	High	Peak Found	Not Found	Peak Found	Not Found	High	High	High	High	High	0	5.026e-06	6.043e-06	8.593e-06	3.4	162.16	162.16	68.26
FALSE	High	[K].SFNVGPNPYTWFTMEALEDTWR.[N]			FALSE	0	1	1	3	AALF024650-PA	AALF024650-PA [2106-2127]	0	2661.21	0	0.106	0.065	0.608	0.975899	0.000197666		1.25	0.29	21.61	244.6	40.2	15.1	83.43	67.01	50.15		High	Not Found	High	Not Found	Not Found	Not Found	High	Not Found	Not Found	n/a	High		0		1.669e-07	5.54			82.6
FALSE	High	[R].LTQIADQWEYLTQK.[T]			FALSE	0	1	1	26	AALF024650-PA	AALF024650-PA [1580-1593]	0	1736.89	0	0.354	0.942	2.498	0.975899	0.995556	0.978023	12.16	8.23	96.06	126.6	50.9	122.5	8.95	93.09	3.22		High	High	High	High	High	High	High	High	High	High	High	0	0	5.687e-08	2.532e-08	4.55	180.92	180.92	64.32
FALSE	High	[K].TGHPITGALDYVEFTR.[T]			FALSE	0	1	1	28	AALF024650-PA	AALF024650-PA [2394-2409]	0	1776.89	0	0.018	0.952	52.566	0.00135341	0.995556	0.000273215	0.02	9.85	101.49	156.7	2.8	140.5	10.7	165.4	5.06		High	High	High	Not Found	High	Not Found	High	High	High	High	High	0	0	6.074e-08	7.806e-08	4.66	199.29	199.29	60.26
FALSE	High	[K].NALLDNFAYLQFMWK.[A]			FALSE	0	1	1	6	AALF024650-PA	AALF024650-PA [1917-1931]	0	1873.93	0	0.118	0.55	7.729	0.975899	0.773862	0.978023	0.81	19.84	141.97	158.6	16.2	125.2	38.59	131.8	69.32		High	High	High	Not Found	High	Peak Found	High	Peak Found	High	n/a	High		0		8.112e-07	4.43			82.55
FALSE	High	[R].MQEIVTLWESLVQASDKK.[G]			FALSE	0	1	1	15	AALF024650-PA	AALF024650-PA [656-673]	1	2105.09	0	0.011	0.665	62.348	0.109206	0.950078	0.777636	0	17.33	89.53	182	1.9	116.2	15.18	169.11	63.54		High	High	High	Not Found	High	High	High	High	High	n/a	High		0		1.389e-10	5.06			78.15
FALSE	High	[K].DVVLSSDDYGR.[D]			FALSE	0	1	1	17	AALF024650-PA	AALF024650-PA [278-288]	0	1225.57	0	2.568	0.948	0.369	0.975899	0.995556	0.978023	63.06	5.11	5.39	66	170.9	63.1	1.26	52.15	14.56		High	Peak Found	High	High	High	High	High	Peak Found	Peak Found	High	High	0	0.0002078	6.456e-06	0.002888	3.3	148.34	148.34	46.26
FALSE	High	[K].DVAGAEALLER.[H]			FALSE	0	1	1	24	AALF024650-PA	AALF024650-PA [395-405]	0	1143.6	0	1.219	0.882	0.838	0.980476	0.995556	0.983072	88.54	7.63	47.8	100.6	109.1	90.3	7.19	75.7	5.28		High	High	High	High	High	High	High	High	High	High	High	0	5.026e-06	8.464e-06	1.601e-05	3.42	168.82	168.82	58.51
FALSE	High	[R].DVDETKDWIGEK.[D]			FALSE	0	1	1	14	AALF024650-PA	AALF024650-PA [1188-1199]	1	1434.67	0	1.836	0.631	0.523	0.975899	0.984572	0.978023	0.1	13.33	19.91	96.1	143.3	60.6	12.22	22.05	46.77		High	High	High	High	High	High	High	Peak Found	Peak Found	High	High	0	0.008295	2.078e-06	0.142	3.37	192.45	192.45	45.65
FALSE	High	[R].DVDETKDWIGEKDTALTNDDLGK.[D]			FALSE	0	1	1	12	AALF024650-PA	AALF024650-PA [1188-1210]	2	2578.22	0	0.184	0.921	7.948	0.975899	0.998058	0.978023	3.43	18.13	130.6	144.8	21.8	133.4	12.82	123.62	19.53		High	High	High	Not Found	High	Not Found	High	High	Peak Found	High	High	0	0	1.221e-08	6.032e-09	6.49	190.26	190.26	55.89
FALSE	High	[K].DVGEDLEEVEVMQK.[K]			FALSE	0	1	1	14	AALF024650-PA	AALF024650-PA [1100-1113]	0	1619.75	0	0.757	0.955	1.261	0.999997	0.998058	0.986882	15.69	1.01	34.94	110.6	83.7	105.6	5.63	33.71	22.53		High	High	High	High	High	High	High	Peak Found	High	n/a	High		0		1.116e-07	4.37			62.85
FALSE	High	[K].EAFVTADEFGQDLEHVEVLQR.[K]			FALSE	0	1	1	14	AALF024650-PA	AALF024650-PA [172-192]	0	2432.17	0	0.09	0.597	6.606	0.975899	0.943897	0.978023	0.68	17.6	139.54	177.7	16.1	106.2	7.11	142.89	42.85		High	High	High	Not Found	High	Not Found	High	High	High	High	High	0	0	1.089e-08	9.437e-10	5.84	158.72	158.72	68.43
FALSE	High	[R].EAFLNAEEVDSKGDNVEALIK.[K]			FALSE	0	1	1	13	AALF024650-PA	AALF024650-PA [1412-1432]	1	2291.14	0	0.016	0.866	39.698	0.00200278	0.995556	0.123311	0	19.5	63.44	159	3.2	137.8	13.79	163.58	10.84		High	High	High	Not Found	High	Not Found	High	High	High	High	High	0	0	1.272e-09	1.314e-07	4.86	188.1	188.1	62.71
FALSE	High	[R].EAFLNAEEVDSK.[G]			FALSE	0	1	1	16	AALF024650-PA	AALF024650-PA [1412-1423]	0	1351.64	0	2.855	1.496	0.554	0.975899	0.995556	0.978023	55.67	8.32	2.73	58.5	167.1	74.4	22.99	28.82	19.52		High	High	High	High	High	High	High	Peak Found	High	High	High	0	0	1.166e-06	5.483e-06	3.6	140.77	140.77	49.33
FALSE	High	[R].EAHAQFQASLSSAQYDFQALADLDRK.[I]			FALSE	0	1	1	2	AALF024650-PA	AALF024650-PA [2078-2103]	1	2910.4	0																No Quan Values	Not Found	High	Not Found	Not Found	Not Found	Not Found	Not Found	Not Found	Not Found	High	High	0	0	1.871e-08	5.905e-09	5.29	158.12	158.12
FALSE	High	[R].EAHAQFQASLSSAQYDFQALADLDR.[K]			FALSE	0	1	1	3	AALF024650-PA	AALF024650-PA [2078-2102]	0	2782.31	0	0.347	0.786	2.264	0.97593	0.995556	0.999997	11.16	13.5	138.26	164.5	41.5	94	17.52	97.27	71.42		High	High	Peak Found	Not Found	Peak Found	Not Found	Peak Found	Not Found	Peak Found	High	High	0	0	7.178e-06	5.265e-06	2.67	51.38	51.38	70.9
FALSE	High	[K].DLDFWLGEVESLLTSEDAGK.[D]			FALSE	0	1	1	16	AALF024650-PA	AALF024650-PA [1616-1635]	0	2224.07	0	0.742	0.289	0.957	0.999997	0.598007	0.978023	11.7	9.78	31.48	148.1	114.1	37.8	8.36	50.28	112.57		High	High	High	High	High	High	High	Not Found	High	High	High	0	0	5.535e-11	1.666e-09	5.6	244.51	244.51	84.47
FALSE	High	[R].DLAALEDKVATLGAEAGR.[L]			FALSE	0	1	1	4	AALF024650-PA	AALF024650-PA [306-323]	1	1799.95	0	0.147	0.745	8.323	0.795686	0.993841	0.978023	1.74	51.63	49.99	115.2	16.9	167.8	79.08	10.48	65.61		Peak Found	High	Not Found	Not Found	Not Found	Not Found	Not Found	High	Peak Found	High	High	0	0	1.048e-07	1.62e-07	4.95	150.45	150.45	66.21
FALSE	High	[K].DQLINANHAQSAAILK.[R]			FALSE	0	1	1	8	AALF024650-PA	AALF024650-PA [1988-2003]	0	1706.92	0	1.415	1.033	0.954	0.975899	0.999881	0.978023	39.5	25.99	67.63	95.8	105.2	99	18.3	86.8	4.66		High	Peak Found	Peak Found	Not Found	High	Peak Found	Peak Found	Peak Found	High	High	High	0	0	1.402e-06	3.129e-06	4.21	174.29	174.29	48.21
FALSE	High	[R].DSDELESWIHEK.[L]			FALSE	0	1	1	25	AALF024650-PA	AALF024650-PA [55-66]	0	1487.66	0	0.726	0.848	1.212	0.991089	0.99423	0.990194	42.02	3.96	55.3	115.1	83.6	101.3	12.24	84.38	10.2		High	High	High	Not Found	High	High	High	High	High	High	High	0	5.026e-06	6.637e-06	1.619e-05	4.02	144.91	144.91	56.89
FALSE	High	[K].ETENVQSYEEIENAFR.[A]			FALSE	0	1	1	24	AALF024650-PA	AALF024650-PA [2340-2355]	0	1957.88	0	0.496	0.794	1.515	0.982155	0.993312	0.983726	32.2	4.98	78.1	121	79.6	99.4	18.77	87	12.63		High	High	High	High	High	High	High	High	High	High	High	0	0	7.662e-09	3.539e-08	5.05	170.22	170.22	63.23
FALSE	High	[R].EKEPIVSNQDYGKDEDSSEALLK.[K]			FALSE	0	1	1	32	AALF024650-PA	AALF024650-PA [911-933]	2	2594.25	0	0.784	1.35	1.581	0.982504	0.995556	0.994849	14.07	3.92	8.38	96.4	78.9	124.7	7.33	83.71	3.81		High	High	High	Not Found	High	High	High	High	High	High	High	0	0	4.837e-09	3.233e-09	5.09	163.28	163.28	45.99
FALSE	High	[R].ALGYDLPMVEEGQPDPEFEEILNVVDPNR.[D]			FALSE	0	1	1	3	AALF024650-PA	AALF024650-PA [2295-2323]	0	3285.56	0	0.449	1.25	2.068	0.999997	0.995556	0.999997	27.91	140.89	115.15	104.1	30.5	165.4	31.78	151.24	100.36		Peak Found	High	High	Not Found	High	Not Found	Peak Found	Peak Found	Not Found	n/a	High		0		2.525e-10	6.48			82.62
FALSE	High	[R].AGTFAAFDQFGAELLQANHYASPEIQEK.[I]			FALSE	0	1	1	16	AALF024650-PA	AALF024650-PA [1339-1366]	0	3053.46	0	0.029	0.711	28.309	0.00280423	0.951821	0.0284297	0.06	12.54	91.37	166.8	4.5	128.7	10.17	162.83	30.1		High	High	High	Not Found	High	Not Found	High	High	High	High	High	0	0	6.013e-10	2.435e-10	6.41	191.03	191.03	75.07
FALSE	High	[R].YTEHSTVGLAQQWDQLDQLAMR.[M]			FALSE	0	1	1	13	AALF024650-PA	AALF024650-PA [2223-2244]	0	2590.24	0	0.016	0.847	53.702	0.00209922	0.995556	0.0267541	0.01	1.3	127.82	161	2.5	136.4	12.88	168.5	8.99		High	High	High	Not Found	High	Not Found	High	High	High	n/a	High		0		3.863e-09	6.88			66.21
FALSE	High	[R].AITASDRPYVTKDELYSNLTK.[D]			FALSE	0	1	1	28	AALF024650-PA	AALF024650-PA [2356-2376]	1	2385.23	0	0.043	1.304	30.43	0.247058	0.995556	0.19506	0.02	9.09	52.93	127.9	5.5	166.7	12.41	152.87	2.83		High	High	High	Not Found	High	Not Found	High	High	High	High	High	0	0	1.222e-08	1.088e-07	4.79	166.1	166.1	50.6
FALSE	High	[K].ADVVESWIADKENHVK.[S]			FALSE	0	1	1	15	AALF024650-PA	AALF024650-PA [1932-1947]	1	1839.92	0	0.047	0.961	20.342	0.543621	0.996452	0.863305	0.11	7.59	141.17	149.2	7	143.7	17.74	155.78	11.44		High	High	High	Not Found	High	Peak Found	High	High	High	High	High	0	0	1.219e-07	4.113e-08	5.21	164.6	164.6	50.7
FALSE	High	[R].DADEIENWIAEK.[L]			FALSE	0	1	1	20	AALF024650-PA	AALF024650-PA [1506-1517]	0	1432.66	0	0.862	0.777	1.18	0.993689	0.988555	0.989372	3.44	1.66	35.03	115.1	91.2	93.7	7.5	35.3	20.05		High	High	High	High	High	High	High	High	High	High	High	0	0	4.245e-07	4.884e-07	4.26	191.75	191.75	65.51
FALSE	High	[R].DADETVAWIAEK.[D]			FALSE	0	1	1	22	AALF024650-PA	AALF024650-PA [266-277]	0	1347.64	0	1.292	0.657	0.509	0.975899	0.962612	0.978023	0.57	0.12	0.22	100	126.2	73.9	7.82	33.87	23.82		High	Peak Found	High	High	High	High	High	High	High	High	High	0	0	1.703e-06	5.579e-06	4.07	144.67	144.67	60.95
FALSE	High	[K].DKEAFVTADEFGQDLEHVEVLQR.[K]			FALSE	0	1	1	16	AALF024650-PA	AALF024650-PA [170-192]	1	2675.29	0	0.076	0.355	15.138	0.763517	0.362025	0.978023	0.69	4.39	86.34	210.9	14.3	74.9	7.41	155.82	74.11		High	High	High	Not Found	High	Not Found	High	Peak Found	High	High	High	0	0	5.684e-09	1.848e-08	7.18	194.79	194.79	66.27
FALSE	High	[K].ASAFNSWFENAEEDLTDPVR.[C]			FALSE	0	1	1	21	AALF024650-PA	AALF024650-PA [2047-2066]	0	2298.03	0	0.027	0.813	30.221	0.690362	0.993841	0.978023	0.06	5.53	146.69	174.4	4	121.6	12.79	163.99	47.11		High	High	High	Not Found	High	Not Found	High	High	High	High	High	0	0	5.624e-09	1.651e-07	5.17	188.17	188.17	78.2
FALSE	High	[K].AREDLEHAWTAR.[R]			FALSE	0	1	1	24	AALF024650-PA	AALF024650-PA [1373-1384]	1	1454.71	0	0.392	1.865	2.692	0.975899	0.805709	0.978023	20.45	33.75	72.97	91.8	54	154.2	36.21	101.49	8.32		High	High	High	Not Found	High	High	High	High	High	High	High	0	5.026e-06	5.777e-07	1.764e-05	3.75	132.63	132.63	37.81
FALSE	High	[R].VTEVNELADKLLSNGHPER.[E]			FALSE	0	1	1	2	AALF024650-PA	AALF024650-PA [208-226]	1	2121.09	0	0.312	1.39	5.519	0.975899	0.995556	0.978023	9.38	35.53	117.98	112.2	35	152.8	28.52	110.39	21.15		Peak Found	High	Peak Found	Not Found	Peak Found	Not Found	Peak Found	Peak Found	Peak Found	High	High	0	5.026e-06	1.176e-05	8.199e-06	2.97	80.95	80.95	57.12
FALSE	High	[K].FATDDSYLDPTNLNGK.[V]			FALSE	0	1	1	10	AALF024650-PA	AALF024650-PA [598-613]	0	1770.82	0	2.1	0.598	0.094	0.975899		0.224176	41.1	43.78	0.34	90.4	137.2	72.5	44.01	113.13	89.4		Peak Found	Peak Found	Peak Found	High	Not Found	High	Peak Found	Peak Found	Peak Found	High	High	0	0	8.044e-06	5.659e-07	4.67	146.34	146.34	59.52
FALSE	High	[K].FVESGHFDADNIR.[N]			FALSE	0	1	1	38	AALF024650-PA	AALF024650-PA [747-759]	0	1506.7	0	0.802	0.922	0.884	0.992309	0.995556	0.98278	62.07	7.45	19.18	109.5	98	92.5	12.66	86.72	7.69		High	High	High	Not Found	High	High	High	High	High	High	High	0	0	3.568e-08	4.779e-07	4.13	220.85	220.85	44.08
FALSE	High	[K].DTALTNDDLGK.[D]			FALSE	3.90586e-05	1	1	14	AALF024650-PA	AALF024650-PA [1200-1210]	0	1162.56	0	2.963	0.984	0.396	0.975899	0.998058	0.978023	71	16.62	9.83	61.8	183	55.2	10.16	60.02	18.77		Peak Found	High	High	High	High	High	High	High	High	High	High	2.01e-05	5.026e-06	0.0001289	2.006e-05	3.03	97.69	97.69	40.52
FALSE	High	[K].ALNQAWAELK.[S]			FALSE	3.90586e-05	1	1	22	AALF024650-PA	AALF024650-PA [1794-1803]	0	1143.62	0	1.083	0.955	1.018	0.99548	0.999881	0.998178	55.55	3.42	52.07	98.4	105.5	96	3.05	49.15	7.28		High	Peak Found	High	High	High	Peak Found	High	Peak Found	High	High	High	1.375e-05	5.026e-06	3.534e-05	6.959e-05	3.54	110.7	110.7	54.34
FALSE	High	[R].DTEQADTWMAK.[Q]			FALSE	3.90586e-05	1	1	9	AALF024650-PA	AALF024650-PA [478-488]	0	1295.56	0	2.367	0.971	0.365	0.975899	0.998058	0.978023	69.95	15.44	7.84	63.2	175.3	61.4	16.34	55.89	2.63		High	High	High	High	High	High	High	High	High	n/a	High		1.345e-05		9.291e-05	3.39			45.63
FALSE	High	[K].KLLVGSDDYGR.[D]			FALSE	3.90586e-05	1	1	35	AALF024650-PA	AALF024650-PA [1731-1741]	1	1222.64	1	0.968	0.976	0.98	0.976028	0.998675	0.978023	48.15	3.9	33.67	102.4	99.1	98.5	12.81	89.06	3.43		High	High	High	Not Found	High	High	High	High	High	High	High	3.623e-05	1.345e-05	0.0002875	0.0001075	3.75	119.41	119.41	39.17
FALSE	High	[R].DLSTVQTLLTK.[Q]			FALSE	3.90586e-05	1	1	16	AALF024650-PA	AALF024650-PA [1954-1964]	0	1218.69	0																No Quan Values	High	High	High	Not Found	High	High	High	High	High	High	High	1.375e-05	5.026e-06	5.94e-05	1.269e-05	3.11	96.8	96.8	65.3
FALSE	High	[R].QGFVPAAYIK.[K]			FALSE	3.90586e-05	1	1	16	AALF024650-PA	AALF024650-PA [1016-1025]	0	1093.6	0	2.145	1.135	0.837	0.975899	0.999984	0.979831	62.69	12.87	38.24	82.6	123.6	93.8	83.92	68.16	10.77		Not Found	High	High	High	High	High	High	High	High	High	High	1.375e-05	1.345e-05	4e-05	8.292e-05	3.13	115.99	115.99	56.15
FALSE	High	[R].YGALATPMAER.[K]			FALSE	3.90586e-05	1	1	11	AALF024650-PA	AALF024650-PA [769-779]	0	1179.58	0	2.232	1.311	0.492	0.975899	0.995556	0.978023	86.43	16.67	12.63	66.9	156.3	76.8	20.34	53.37	12.32		High	High	High	High	High	High	High	High	High	n/a	High		2.514e-05		0.0002654	3.23			46.37
FALSE	High	[R].DLVSWINGMK.[A]			FALSE	3.90586e-05	1	1	7	AALF024650-PA	AALF024650-PA [375-384]	0	1162.59	0	0.113	0.788	8.13	0.975899	0.991221	0.978023	0.27	25.96	14.91	158.6	16.4	125	6.37	135.35	33.17		High	High	High	Not Found	High	Not Found	High	High	High	n/a	High		6.822e-05		0.0006691	2.73			73.4
FALSE	High	[R].DLEDEAAWIR.[E]			FALSE	3.90586e-05	1	1	26	AALF024650-PA	AALF024650-PA [795-804]	0	1217.58	0	0.854	0.869	1.018	0.982504	0.995556	0.990194	23.54	17.38	6.72	110.2	94.1	95.7	9.64	45.3	7.62		High	Peak Found	High	High	High	High	High	High	High	High	High	1.375e-05	5.026e-06	5.266e-05	2.459e-05	3.18	120.39	120.39	63.4
FALSE	High	[K].LENLQALATR.[R]			FALSE	3.90586e-05	1	1	37	AALF024650-PA	AALF024650-PA [1905-1914]	0	1128.64	0	1.253	1.085	0.968	0.975899	0.999984	0.981153	43.71	10.93	37.27	88	110.2	101.8	8.69	51.81	6.18		High	High	High	High	High	High	High	High	High	High	High	8.815e-06	5.026e-06	2.549e-05	5.159e-05	3.23	138.07	138.07	50.21
FALSE	High	[R].VTEVNELADK.[L]			FALSE	3.90586e-05	1	1	8	AALF024650-PA	AALF024650-PA [208-217]	0	1117.57	0	1.666	1.253	0.967	0.975899	0.996317	0.978023	32.87	97.11	101.31	68.2	117.9	113.9	30.92	80.57	151.56		Peak Found	Peak Found	High	High	Peak Found	Peak Found	High	Not Found	High	High	High	1.375e-05	5.026e-06	5.501e-05	2.738e-05	3.12	104.93	104.93	37.54
FALSE	High	[K].ADVVESWIADK.[E]			FALSE	3.90586e-05	1	1	2	AALF024650-PA	AALF024650-PA [1932-1942]	0	1232.62	1	1.769	0.857	0.605	0.975899	0.995556	0.978023	1.28	27.2	48.01	80.3	139.5	80.2	9.58	79.29	71.64		Peak Found	Peak Found	Peak Found	Not Found	Peak Found	High	Peak Found	Not Found	Peak Found	High	High	0	5.026e-06	1.902e-05	1.03e-05	3.2	90.25	90.25	59.72
FALSE	High	[K].LQEASQQQQFNR.[T]			FALSE	3.90586e-05	1	1	2	AALF024650-PA	AALF024650-PA [677-688]	0	1476.72	0	0.531	0.648	1.221		0.967601	0.999997	10.42	21.47	117.59	144.5	70	85.5	6.33	56.95	72.49		Not Found	Not Found	Not Found	Not Found	Not Found	Not Found	High	Not Found	Not Found	High	High	1.375e-05	5.026e-06	4.377e-05	1.53e-05	1.87	59.52	59.52	31.67
FALSE	High	[R].GRDLIGVQNLIK.[K]			FALSE	7.32032e-05	1	1	22	AALF024650-PA	AALF024650-PA [816-827]	1	1325.79	0	0.1	0.915	9.96	0.975899	0.995556	0.978023	0.45	5.47	37.87	153.9	11.5	134.5	16.48	132.14	11.2		High	High	High	Not Found	High	Peak Found	High	High	High	High	High	1.375e-05	3.548e-05	9.043e-05	0.0004451	3.88	140.07	140.07	55.89
FALSE	High	[K].KFDDFNDDLKANEVR.[L]			FALSE	7.32032e-05	1	1	6	AALF024650-PA	AALF024650-PA [1114-1128]	2	1825.87	0	0.092	0.655	3.11	0.479982	0.982836	0.978023	0.58	0.49	114.92	174.9	10.7	114.5	22.6	84.95	78.52		Peak Found	High	High	Not Found	Peak Found	Not Found	Not Found	High	Peak Found	High	High	1.375e-05	5.026e-06	7.559e-05	6.176e-05	4.5	106.22	106.22	45.7
FALSE	High	[R].EAADLSAWIR.[D]			FALSE	7.32032e-05	1	1	19	AALF024650-PA	AALF024650-PA [1081-1090]	0	1131.58	1	1.024	0.966	1.053	0.995735	0.998058	0.991096	31.49	16.12	20.33	100.4	102.5	97	12.79	67.12	14.73		High	High	High	High	High	High	High	High	Peak Found	High	High	1.375e-05	1.345e-05	5.519e-05	8.649e-05	3.26	122.61	122.61	63.37
FALSE	High	[K].LDESYFLHR.[F]			FALSE	7.32032e-05	1	1	38	AALF024650-PA	AALF024650-PA [360-368]	0	1179.58	1	1.317	0.934	0.861	0.976028	0.995556	0.983136	5.27	18.07	34.72	91.2	113.7	95.2	8.6	84.44	15.25		High	High	High	Not Found	High	High	High	High	High	High	High	1.375e-05	1.345e-05	5.011e-05	9.611e-05	3.26	150.01	150.01	50.18
FALSE	High	[R].DLIGVQNLIK.[K]			FALSE	7.32032e-05	1	1	25	AALF024650-PA	AALF024650-PA [818-827]	0	1112.67	0	0.734	0.956	1.301	0.978808	0.998058	0.993257	57.71	24.84	46.35	111.5	81.9	106.6	14.74	92.68	5.65		High	High	High	Not Found	High	High	High	High	High	High	High	3.623e-05	0.0001457	0.0002714	0.001488	2.89	137.94	137.94	67.49
FALSE	High	[R].DLMAWISSMMGLVTSEELANDVTGAEALIER.[H]			FALSE	7.32032e-05	1	1	3	AALF024650-PA	AALF024650-PA [1297-1327]	0	3352.61	0																No Quan Values	High	High	Not Found	Not Found	Not Found	Not Found	Not Found	Not Found	Not Found	n/a	High		5.026e-06		4.918e-05	4.47
FALSE	High	[R].DLASVQALQR.[K]			FALSE	7.32032e-05	1	1	35	AALF024650-PA	AALF024650-PA [289-298]	0	1100.61	0	2.421	1.115	0.461	0.975899	0.998058	0.978023	33.9	18.53	12.2	66.3	160.5	73.2	7.9	47.05	14.18		High	High	High	High	High	Peak Found	High	Peak Found	High	High	High	3.623e-05	1.345e-05	0.0002287	0.0001318	3.08	132.71	132.71	49.91
FALSE	High	[K].AIISADELAK.[D]			FALSE	0.000135127	1	1	14	AALF024650-PA	AALF024650-PA [385-394]	0	1030.58	0	2.009	0.863	0.43	0.975899	0.995556	0.978023	24.96	0.97	4.15	75.3	157.2	67.5	15.93	39.23	6.84		Peak Found	Peak Found	High	High	High	High	Peak Found	High	High	High	High	1.375e-05	2.853e-05	9.015e-05	0.0003214	3.03	116.81	116.81	49.86
FALSE	High	[K].QKLDESYFLHR.[F]			FALSE	0.000135127	1	1	4	AALF024650-PA	AALF024650-PA [358-368]	1	1435.73	0	0.437	0.529	0.579	0.975899	0.964565	0.978023	3.35	36.08	36.2	149.1	65.2	85.7	71.87	104.05	75.93		Peak Found	High	Not Found	Not Found	High	Not Found	Not Found	Peak Found	Peak Found	High	High	1.375e-05	1.718e-05	6.211e-05	0.00018	2.2	68.1	68.1	44.03
FALSE	High	[K].LLDSYDLQR.[F]			FALSE	0.000135127	1	1	11	AALF024650-PA	AALF024650-PA [1282-1290]	0	1122.58	0																No Quan Values	High	High	Peak Found	Peak Found	High	High	High	High	Peak Found	High	High	1.375e-05	3.906e-05	7.069e-05	0.0005109	2.42	126.53	126.53	50.42
FALSE	High	[K].DLTSVQNLQK.[K]			FALSE	0.000135127	1	1	18	AALF024650-PA	AALF024650-PA [712-721]	0	1145.62	0	2.931	1.07	0.365	0.975899	0.999984	0.978023	53.72	1.8	5.43	65	164.3	70.7	12.63	48.89	12.09		High	High	High	High	High	High	High	High	High	High	High	1.375e-05	0.0005663	8.937e-05	0.006939	3.2	119.69	119.69	45.28
FALSE	High	[K].LLVGSDDYGR.[D]			FALSE	0.000135127	1	1	18	AALF024650-PA	AALF024650-PA [1732-1741]	0	1094.55	0	1.791	0.991	0.553	0.975899	0.998675	0.978023	44.2	39.97	20.81	79.3	142.1	78.6	16.41	49.31	13.5		High	High	High	High	High	High	High	High	High	High	High	3.144e-05	0.001141	0.0001937	0.0137	2.59	116.86	116.86	45.37
FALSE	High	[R].EDLEHAWTAR.[R]			FALSE	0.000135127	1	1	15	AALF024650-PA	AALF024650-PA [1375-1384]	0	1227.58	0	1.522	0.917	0.921	0.975899	0.996116	0.978023	28.02	58.58	56.45	86.2	123.2	90.7	10.38	83.32	44.51		High	High	High	Not Found	High	High	High	High	High	High	High	0.001814	0.0009219	0.02288	0.01117	3.18	72.18	72.18	43.69
FALSE	High	[R].IQSVLAMGSNLIDK.[N]			FALSE	0.000135127	1	1	6	AALF024650-PA	AALF024650-PA [1553-1566]	0	1488.81	0	0.16	0.058	1.806	0.975899	2.14362e-07	0.981725	3.03	0.39	141.48	260.5	24.4	15.1	71.25	71.88	158.81		Not Found	High	High	Not Found	Not Found	Peak Found	High	Not Found	High	n/a	High		0.0001992		0.002661	3.92			65.17
FALSE	High	[K].EKLLDSYDLQR.[F]			FALSE	0.000164062	1	1	2	AALF024650-PA	AALF024650-PA [1280-1290]	1	1379.72	0	0.915	3.077	1.277	0.976028	0.616883	0.979926	14.07	73.9	46.67	40.4	138.5	121.2	109.76	73.86	57.36		Not Found	Not Found	High	Not Found	Peak Found	Peak Found	Not Found	Peak Found	Peak Found	High	High	5.008e-05	1.718e-05	0.0005514	0.0002184	2.98	88.15	88.15	47.23
FALSE	High	[K].LFGAHEIQR.[F]			FALSE	0.000164062	1	1	16	AALF024650-PA	AALF024650-PA [254-262]	0	1070.57	0	0.404	1.07	2.648	0.986123	0.999984	0.983726	22.38	86.29	133.78	96	55.9	148.1	23.32	111.13	54.71		High	High	High	Not Found	High	High	High	High	High	High	High	1.375e-05	2.853e-05	0.0001125	0.0003406	2.33	106.81	106.81	37.96
FALSE	High	[K].DLASVQNLMK.[K]			FALSE	0.000164062	1	1	16	AALF024650-PA	AALF024650-PA [1636-1645]	0	1118.59	0	1.307	1.037	0.793	0.979328	0.999881	0.978023	62.27	4.25	42.25	90.7	116.4	92.9	7.02	55.62	2.57		High	High	Peak Found	High	High	High	High	High	High	n/a	High		1.718e-05		0.0002163	2.8			60.57
FALSE	High	[R].DIADEESWIK.[E]			FALSE	0.000164062	1	1	33	AALF024650-PA	AALF024650-PA [1719-1728]	0	1205.57	0	1.318	1.061	0.805	0.975899	0.999984	0.978023	54.26	16.08	36.68	88.8	117	94.2	9.22	46.35	4.62		High	High	High	High	High	High	High	High	High	High	High	3.144e-05	2.853e-05	0.0001833	0.0003112	3.12	101.62	101.62	59.74
FALSE	High	[R].LLAMQEQFR.[Q]			FALSE	0.000314684	1	1	12	AALF024650-PA	AALF024650-PA [2026-2034]	0	1135.59	0	1.096	1.062	0.981	0.995964	0.999984	0.989288	63.08	1.85	43.84	96.9	102.5	100.6	4.36	49.15	10.63		High	High	High	High	High	Peak Found	High	High	High	n/a	High		4.289e-05		0.0005401	2.8			52.68
FALSE	High	[K].FDDFNDDLK.[A]			FALSE	0.000314684	1	1	18	AALF024650-PA	AALF024650-PA [1115-1123]	0	1128.48	0	2.47	0.956	0.411	0.975899	0.999881	0.978023	1.67	1.33	1.95	67.5	168.6	63.9	8.57	43.41	12.01		High	High	High	High	High	High	High	High	High	High	High	4.582e-05	0.003334	0.0003456	0.04262	2.51	90.94	90.94	50.25
FALSE	High	[K].DQLINANHAQSAAILKR.[H]			FALSE	0.000395523	1	1	6	AALF024650-PA	AALF024650-PA [1988-2004]	1	1863.02	0	0.664	0.98	1.391	0.993164	0.999881	0.990696	2.06	8.04	66.31	98.6	84.2	117.2	17.67	37.65	23.05		High	Peak Found	High	Not Found	Peak Found	Peak Found	High	Peak Found	Peak Found	High	High	3.623e-05	5.365e-05	0.0002439	0.0006133	3.23	84.11	84.11	43.1
FALSE	High	[R].LLAMQEQFR.[Q]	1xOxidation [M4]		FALSE	0.000425638	1	1	2	AALF024650-PA	AALF024650-PA [2026-2034]	0	1151.59	0	0.404	0.631	1.308	0.975899	0.992064	0.998229	9.06	22.07	134.1	140.2	71.3	88.4	18.35	38.71	80.38		High	Peak Found	Peak Found	Not Found	Not Found	Not Found	Not Found	Peak Found	Peak Found	High	High	3.623e-05	5.015e-05	0.0002629	0.0005568	2.29	82.02	82.02	44.85
FALSE	High	[K].DELYSNLTK.[D]			FALSE	0.000451133	1	1	14	AALF024650-PA	AALF024650-PA [2368-2376]	0	1082.54	0	2.947	1.089	0.369	0.975899	0.999984	0.978023	54.19	17.96	7.21	59.8	176.2	64	14.88	52.85	1.62		Peak Found	High	High	Peak Found	High	High	High	High	High	High	High	3.623e-05	7.853e-05	0.000255	0.0007595	2.84	91.06	91.06	47.43
FALSE	High	[R].YGALATPMAER.[K]	1xOxidation [M8]		FALSE	0.000506751	1	1	9	AALF024650-PA	AALF024650-PA [769-779]	0	1195.58	0	2.441	1.376	1.13	0.975899	0.997199	0.978023	102.04	39.51	88.96	62.7	153.1	84.1	17.81	94.68	45.17		High	Peak Found	Peak Found	High	Peak Found	Peak Found	High	Peak Found	Peak Found	High	High	4.151e-05	0.0002639	0.0003022	0.003546	3.89	142.88	142.88	40.66
FALSE	High	[K].GDNVEALIK.[K]			FALSE	0.000529245	1	1	9	AALF024650-PA	AALF024650-PA [1424-1432]	0	958.52	0	0.502	1.669	2.883	0.975899	0.906661	0.978023	36.28	4.97	84.84	94.3	52.2	153.5	6.62	106.51	4.05		High	Peak Found	High	Not Found	Peak Found	High	Peak Found	High	High	High	High	5.511e-05	8.477e-05	0.0006203	0.0008269	2.75	86.36	86.36	47.39
FALSE	High	[K].HQAVLAEINNHENR.[V]			FALSE	0.000555172	1	1	2	AALF024650-PA	AALF024650-PA [829-842]	0	1644.82	0	0.459	0.837	1.821	0.963597	0.995556	0.998628	9.04	74.52	128.24	130.7	60	109.3	13.22	67.54	115.14		Not Found	Not Found	Not Found	Not Found	High	Not Found	Peak Found	Not Found	Not Found	High	High	9.056e-05	8.477e-05	0.0007888	0.0008855	3.14	69.55	69.55	33.76
FALSE	High	[R].DLTGVQNLK.[K]			FALSE	0.000578576	1	1	20	AALF024650-PA	AALF024650-PA [1742-1750]	0	987.547	1	2.327	1.147	0.493	0.975899	0.998675	0.978023	50.34	14.86	14.61	67.1	156.1	76.9	11.44	50.99	6.12		High	High	High	High	High	High	High	High	High	High	High	0.0002858	8.735e-05	0.002938	0.0009312	2.8	79.08	79.08	44.59
FALSE	High	[R].LWELLLSR.[L]			FALSE	0.00074094	1	1	14	AALF024650-PA	AALF024650-PA [133-140]	0	1029.61	0	0.096	0.579	6.063	0.975899	0.907755	0.978023	1.09	29.58	144.73	187.3	16	96.8	7.72	157.65	71.02		High	High	High	Not Found	High	Peak Found	High	High	High	High	High	0.0001785	0.0001164	0.00173	0.001225	2.37	114.51	114.51	71.04
FALSE	High	[R].DLAALEDK.[V]			FALSE	0.000841634	1	1	18	AALF024650-PA	AALF024650-PA [306-313]	0	874.452	0	2.134	1.044	0.489	0.975899	0.999984	0.978023	84.05	67.94	8.9	59.2	161.7	79.1	17.45	69.67	45.16		High	High	High	High	High	High	High	High	High	High	High	0.0004376	0.000126	0.004771	0.001411	2.38	97.88	97.88	44.7
FALSE	High	[R].DTEQADTWMAK.[Q]	1xOxidation [M9]		FALSE	0.00102361	1	1	3	AALF024650-PA	AALF024650-PA [478-488]	0	1311.55	0	1.156	0.811	0.267	0.975899	0.995556	0.937609	17.45	73.18	2.72	63.6	138.9	97.5	69.49	92.57	73.11		Not Found	Peak Found	Peak Found	High	Peak Found	Not Found	Peak Found	Not Found	Peak Found	High	High	8.076e-05	0.0005887	0.0007564	0.007114	1.03	50.4	50.4	39.52
FALSE	High	[K].ALDVFATK.[L]			FALSE	0.00112219	1	1	30	AALF024650-PA	AALF024650-PA [528-535]	0	864.483	0	2.274	1.081	0.476	0.975899	0.999881	0.978023	11.6	7.56	4.02	68.8	156.7	74.5	7.67	41.58	3.56		High	High	High	High	High	High	High	High	High	High	High	0.0001785	0.0004071	0.001732	0.005233	2.7	93.02	93.02	50.32
FALSE	High	[R].TVEDIELWLSEVEGQLMSEDYGKDLTSVQNLQK.[K]			FALSE	0.00142859	1	1	1	AALF024650-PA	AALF024650-PA [689-721]	1	3796.85	0	0.137	0.36	2.627	0.944054	0.616883	0.978023	2.45	15.71	45.39	200.4	27.5	72.2	122.95	34.5	3.62		High	Peak Found	Not Found	Not Found	Not Found	Not Found	Not Found	Peak Found	Not Found	n/a	High		0.0002023		0.002803	4.73			82.81
FALSE	High	[K].EFSMMFK.[H]			FALSE	0.00292788	1	1	8	AALF024650-PA	AALF024650-PA [2268-2274]	0	919.405	0	1.662	1.104	0.647	0.975899	0.999984	0.978023	3.89	15.57	6.65	85.9	125.4	88.7	11.42	81.37	13.23		High	High	High	Not Found	High	High	High	High	High	n/a	High		0.001072		0.01271	2.18			58.88
FALSE	High	[-].MEQFTPK.[E]	1xAcetyl [N-Term]	AALF024650-PA 1xAcetyl [N-Term]	FALSE	0.00408581	1	1	10	AALF024650-PA	AALF024650-PA [1-7]	0	922.434	0	2.464	1.025	0.416	0.975899	0.999881	0.978023	68.43	7.92	15.67	67.2	165.7	67.1	5.8	59.7	26.91		High	High	High	High	High	High	Peak Found	High	High	n/a	High		0.001206		0.0144	2.27			57.6
FALSE	High	[R].KNALLDNFAYLQFMWK.[A]			FALSE	0.00855794	1	1	1	AALF024650-PA	AALF024650-PA [1916-1931]	1	2002.03	0	0.641	0.282	0.27	0.975899	0.57446	0.494923	38.72	4.53	0.06	158.3	101.5	40.3	23.87	86.25	87.2		Peak Found	High	Peak Found	Not Found	Not Found	Not Found	Peak Found	Peak Found	Peak Found	n/a	High		0.001339		0.01599	1.94			79.81
High	Master Protein	4025	AALF005506-PA	transcript=AALF005506-RA | gene=AALF005506 | organism=Aedes_albopictus_Foshan | gene_product=myosin heavy chain, nonmuscle or smooth muscle [Source:Projected from Aedes aegypti (AAEL001411) VB Community Annotation] | transcript_product=myosin heavy chain, nonmuscle or smooth muscle [Source:Projected from Aedes aegypti (AAEL001411) VB Community Annotation] | location=JXUM01S001463:80041-150124(+) …	MEKYKGIKRHEVPPHVFAITDTAYRSMLQDREDQSILCTGESGAGKTENTKKVIQYLAYVAASKPKGSVAPSPALIIGELEQQLLQANPILEAFGNAKTVKNDNSSRFGKFIRINFDASGYISGANIETYLLEKSRAIRQAKDERTFHIFYQLLAGASPEQRDKFILDDIKTYPFLSNGSLPVPGVDDHIEFQATVKSMHIMGMTEEDFNSIFRIVSAVLLFGSMKFKQERSSDQATLPDNTVAQKIAHLLGLSVTDMTKAFLTPRIKVGRDFVTKAQTKEQVEFAVEAIAKACYEKMFKWLVNRINRSLDRTKRQGASFIGILDMAGFEIFELNSFEQLCINYTNEKLQQLFNHTMFILEQEEYQREGIEWKFIDFGLDLQPTIDLIDKPGGIMALLD…	FALSE	1146.44	56	107	1898	107	1	1821	210	5.48	92485.2	4190.53	84	107							0	0.035	1.062	24.113	-4.84	0.09	4.59	1.37525e-06	0.979709	2.48246e-06	0.000388038	0.99845	0.00267808	3.7046e+08	7.4282e+08	5.44126e+08	1.25941e+07	3.80289e+07	2.92222e+07	2.89896e+08	9.19845e+08	6.23569e+08	High	High
Checked	Confidence	Annotated Sequence	Modifications	Modifications in Master Proteins	Contaminant	Qvality q-value	# Protein Groups	# Proteins	# PSMs	Master Protein Accessions	Positions in Master Proteins	# Missed Cleavages	Theo. MH+ [Da]	# Razor Quan Results	Abundance Ratio: (12H) / (CONTROL)	Abundance Ratio: (60H) / (CONTROL)	Abundance Ratio: (60H) / (12H)	Abundance Ratio Adj. P-Value: (12H) / (CONTROL)	Abundance Ratio Adj. P-Value: (60H) / (CONTROL)	Abundance Ratio Adj. P-Value: (60H) / (12H)	Abundance Ratio Variability [%]: (12H) / (CONTROL)	Abundance Ratio Variability [%]: (60H) / (CONTROL)	Abundance Ratio Variability [%]: (60H) / (12H)	Abundances (Grouped): CONTROL	Abundances (Grouped): 12H	Abundances (Grouped): 60H	Abundances (Grouped) CV [%]: CONTROL	Abundances (Grouped) CV [%]: 12H	Abundances (Grouped) CV [%]: 60H	Quan Info	Found in Sample: [S1] F1: Sample, CONTROL, 1	Found in Sample: [S2] F2: Sample, CONTROL, 2	Found in Sample: [S3] F3: Sample, CONTROL, 3	Found in Sample: [S4] F4: Sample, 12H, 1	Found in Sample: [S5] F5: Sample, 12H, 2	Found in Sample: [S6] F6: Sample, 12H, 3	Found in Sample: [S7] F7: Sample, 60H, 1	Found in Sample: [S8] F8: Sample, 60H, 2	Found in Sample: [S9] F9: Sample, 60H, 3	Confidence (by Search Engine): MS Amanda 2.0	Confidence (by Search Engine): Sequest HT	Percolator q-Value (by Search Engine): MS Amanda 2.0	Percolator q-Value (by Search Engine): Sequest HT	Percolator PEP (by Search Engine): MS Amanda 2.0	Percolator PEP (by Search Engine): Sequest HT	XCorr (by Search Engine): Sequest HT	Amanda Score (by Search Engine): MS Amanda 2.0	CharmeRT Combined Score (by Search Engine): MS Amanda 2.0	Top Apex RT [min]
FALSE	High	[K].TYPFLSNGSLPVPGVDDHIEFQATVK.[S]			FALSE	0	1	1	24	AALF005506-PA	AALF005506-PA [172-197]	0	2831.43	0	0.016	0.775	47.066	0.456985	0.991221	0.848641	0.02	16.34	91.29	152.7	4	143.3	30.13	78.39	33.89		High	High	High	Not Found	Peak Found	Not Found	High	High	High	High	High	0	5.026e-06	1.425e-09	1.032e-05	5.01	167.7	167.7	71.85
FALSE	High	[K].LQQESENMTQQLDEAELK.[A]			FALSE	0	1	1	12	AALF005506-PA	AALF005506-PA [1143-1160]	0	2134	0	0.03	1.13	29.798	0.00664357	0.995934	0.0842994	0.05	54.45	15.87	138.5	5	156.5	25.8	49.03	64.7		High	High	High	Not Found	Peak Found	Peak Found	High	High	High	n/a	High		0		1.177e-09	6.6			53.18
FALSE	High	[K].LQQLFNHTMFILEQEEYQR.[E]			FALSE	0	1	1	6	AALF005506-PA	AALF005506-PA [349-367]	0	2467.21	0	0.01	0.464	67.248	1.45117e-15	0.540001	0.533562	0	17.77	72.21	204	1.4	94.6	25.77	102.38	83.49		High	High	High	Not Found	Not Found	Not Found	High	High	High	n/a	High		0		5.105e-12	7.11			67.09
FALSE	High	[K].IQSELEDATIELETQR.[T]			FALSE	0	1	1	20	AALF005506-PA	AALF005506-PA [1283-1298]	0	1874.93	0	0.01	0.87	100	3.36847e-05	0.995556	1.62099e-15	0	38.35	0	159.9	0.9	139.2	35.19	62.41	63.94		High	High	High	Not Found	Not Found	Not Found	High	High	High	High	High	0	0	3.147e-07	3.985e-09	5.51	193.69	193.69	61.81
FALSE	High	[K].LQINIQDLEEQLEEEEAAR.[Q]			FALSE	0	1	1	22	AALF005506-PA	AALF005506-PA [806-824]	0	2270.11	0	0.011	0.474	43.866	0.0256473	0.342834	0.844406	0	0.16	100.64	199.4	2.2	98.3	9.96	110.97	10.7		High	High	High	Not Found	Peak Found	Not Found	High	High	High	High	High	0	0	2.886e-09	2.17e-10	6.26	235.17	235.17	76.25
FALSE	High	[R].INFDASGYISGANIETYLLEK.[S]			FALSE	0	1	1	30	AALF005506-PA	AALF005506-PA [114-134]	0	2318.16	0	0.032	0.603	18.622	0.714429	0.888497	0.978023	0.11	12.95	87.71	159.3	8.4	132.3	38.72	97.88	45.01		High	High	High	Not Found	Peak Found	Peak Found	Peak Found	High	High	High	High	0	0	2.219e-11	4.243e-12	6.85	259.38	259.38	78.25
FALSE	High	[R].KALQNELDELANTQGTADK.[N]			FALSE	0	1	1	4	AALF005506-PA	AALF005506-PA [1365-1383]	1	2059.03	0	0.358	1.338	3.742	0.975899	0.998058	0.978023	0.6	50.74	86.99	112	38.1	149.9	11.83	17.79	59.22		Peak Found	High	Peak Found	Not Found	Not Found	Not Found	Not Found	High	Peak Found	High	High	0	0	1.676e-05	1.408e-06	4.85	78.63	78.63	50.21
FALSE	High	[R].KALQNELDELANTQGTADKNVHELEK.[A]			FALSE	0	1	1	6	AALF005506-PA	AALF005506-PA [1365-1390]	2	2908.46	0	0.524	1.632	5.345	0.975899	0.987417	0.978023	39.42	74.65	137.29	69.4	36.3	194.3	83.3	78.28	79.71		Not Found	High	Peak Found	Not Found	Not Found	Not Found	Not Found	High	High	High	High	0	2.514e-05	3.153e-06	0.0002952	3.9	156.42	156.42	50.73
FALSE	High	[R].KAQITIEQLTTELAAEK.[S]			FALSE	0	1	1	22	AALF005506-PA	AALF005506-PA [1619-1635]	1	1887.04	0	0.011	0.824	77.791	0.000139477	0.995556	0.00457622	0	28.87	42.33	163.5	1.7	134.8	22.55	106.07	54.98		High	High	High	Not Found	Peak Found	Not Found	High	High	High	High	High	0	0	3.235e-12	4.676e-11	6.4	359.63	359.63	62.88
FALSE	High	[K].KLAELNFTIQEMK.[K]			FALSE	0	1	1	11	AALF005506-PA	AALF005506-PA [1223-1235]	1	1564.84	0	0.024	0.821	35.141	0.569208	0.990562	0.978023	0.03	2.04	45.25	161.1	3.8	135	39.31	87.91	60.77		High	High	High	Not Found	Peak Found	Not Found	High	High	High	n/a	High		0		3.429e-08	5.04			58.99
FALSE	High	[R].KIETEVADLKEQINER.[R]			FALSE	0	1	1	12	AALF005506-PA	AALF005506-PA [917-932]	2	1915.01	0	0.027	1.249	62.318	0.849972	0.995556	0.648588	0.01	26.68	38.36	104.1	3.1	192.8	57.29	81.43	57.32		High	High	High	Not Found	Not Found	Not Found	High	High	High	High	High	0	0	4.244e-10	2.751e-09	5.92	221.62	221.62	46.59
FALSE	High	[R].KIETEVADLK.[E]			FALSE	0	1	1	31	AALF005506-PA	AALF005506-PA [917-926]	1	1145.64	1	0.07	1.032	18.623	0.110139	0.999881	0.493945	0.08	38.16	72.39	164.8	12.8	122.3	23.38	76.7	43.5		High	High	High	Not Found	High	High	High	High	High	High	High	0	5.026e-06	8.398e-07	4.364e-05	3.9	215.49	215.49	38.42
FALSE	High	[K].GSVAPSPALIIGELEQQLLQANPILEAFGNAK.[T]			FALSE	0	1	1	24	AALF005506-PA	AALF005506-PA [67-98]	0	3288.78	0	0.014	0.903	67.681	0.000390636	0.998058	0.00297992	0.01	6.95	70.8	156.8	1.7	141.5	42.1	126.81	15.13		High	High	High	Not Found	High	Not Found	High	High	High	High	High	0	0	1.289e-10	4.24e-12	8.41	191.45	191.45	84.73
FALSE	High	[K].VIQYLAYVAASKPK.[G]			FALSE	0	1	1	38	AALF005506-PA	AALF005506-PA [53-66]	0	1550.89	0	0.01	1.064	100	1.45117e-15	0.999496	1.62099e-15	0	72.51	0	144.9	0.9	154.2	15.63	131.07	60.14		High	High	High	Not Found	Peak Found	Not Found	High	High	High	High	High	0	0	8.162e-09	1.229e-09	4.58	184.55	184.55	55.72
FALSE	High	[K].HAQEISSINEQLENLKK.[V]			FALSE	0	1	1	16	AALF005506-PA	AALF005506-PA [1059-1075]	1	1981.03	0	0.048	1.309	33.286	0.819428	0.995556	0.510176	0.15	25.94	74.72	127.7	5.2	167.1	41.64	40.01	56.63		High	High	High	Not Found	Peak Found	Not Found	High	High	High	High	High	0	0	2.877e-11	1.535e-12	6.14	214	214	46.63
FALSE	High	[K].HAQEISSINEQLENLK.[K]			FALSE	0	1	1	14	AALF005506-PA	AALF005506-PA [1059-1074]	0	1852.94	0	0.028	1.132	29.099	0.785472	0.999881	0.978023	0.05	17.02	4.85	138.4	5	156.6	14.71	41.62	53.34		Peak Found	High	High	Not Found	Not Found	Not Found	High	High	High	High	High	0	0	3.955e-07	2.187e-07	5.55	154.24	154.24	51.91
FALSE	High	[R].HEVPPHVFAITDTAYR.[S]			FALSE	0	1	1	24	AALF005506-PA	AALF005506-PA [10-25]	0	1852.93	0	0.07	0.453	5.492	0.975899	0.594714	0.978023	0.46	21.12	76.45	127.4	20.7	151.9	139.86	71.12	60.97		High	High	High	Not Found	Peak Found	Not Found	High	High	High	High	High	0	0	8.783e-08	3.462e-08	4.18	152.41	152.41	51.47
FALSE	High	[K].HESTIAELEER.[L]			FALSE	0	1	1	26	AALF005506-PA	AALF005506-PA [890-900]	0	1313.63	0	0.033	1.201	40.585	0.830703	0.998121	0.379347	0.04	17.81	22.91	133.7	5.7	160.6	34.33	83.04	58.93		High	High	High	Peak Found	High	Peak Found	High	High	High	High	High	0	0	2.436e-08	1.347e-07	3.64	223.02	223.02	38.72
FALSE	High	[R].GVADFAVVHYAGK.[V]			FALSE	0	1	1	34	AALF005506-PA	AALF005506-PA [433-445]	0	1333.69	0	0.049	0.862	23.284	0.000218729	0.997863	0.00214872	0.05	14.64	36.78	157	7.7	135.3	26.98	87.82	52.78		High	High	High	Not Found	High	High	High	High	High	High	High	0	0	2.275e-07	6.905e-07	4.05	196.12	196.12	52.29
FALSE	High	[K].IDAPLVLDQLR.[C]			FALSE	0	1	1	22	AALF005506-PA	AALF005506-PA [548-558]	0	1252.73	0	0.014	1.102	80.855	3.89963e-09	0.994507	1.42561e-13	0.01	52.09	35.1	141.8	1.9	156.3	23.71	128.12	63.62		High	High	High	Not Found	High	High	High	High	High	High	High	0	5.026e-06	7.263e-06	1.285e-05	3.48	151.81	151.81	66.5
FALSE	High	[R].IATLEEELEEEQSNAELLVDR.[N]			FALSE	0	1	1	24	AALF005506-PA	AALF005506-PA [1596-1616]	0	2430.19	0	0.013	0.658	50.088	0.000447103	0.908676	0.119711	0.01	1.15	0.94	179.5	2.4	118.2	21.62	57.23	33.94		High	High	High	Not Found	Peak Found	Not Found	High	High	High	High	High	0	0	2.857e-10	5.915e-11	7.42	246.38	246.38	73.24
FALSE	High	[K].IANLEEQLENETKER.[L]			FALSE	0	1	1	14	AALF005506-PA	AALF005506-PA [1681-1695]	1	1815.91	0	0.077	0.921	11.918	0.975899	0.995668	0.978023	0.62	21.64	124.36	152.7	6.6	140.7	79.6	40.65	91.17		Peak Found	High	High	Not Found	Not Found	Not Found	Not Found	High	High	High	High	0	0	3.692e-07	4.154e-08	4.78	146.64	146.64	50.96
FALSE	High	[K].IANLEEQLENETK.[E]			FALSE	0	1	1	16	AALF005506-PA	AALF005506-PA [1681-1693]	0	1530.76	0	0.035	0.993	41.097	0.00322801	0.995556	0.00324038	0.11	64.12	4.41	147.6	5.9	146.5	20.77	79.29	60.55		High	High	High	Not Found	High	Peak Found	High	High	High	High	High	0	0	2.162e-07	4.768e-08	4.73	153.72	153.72	54.33
FALSE	High	[R].IEEEEERVNALSSEK.[K]			FALSE	0	1	1	24	AALF005506-PA	AALF005506-PA [789-803]	1	1761.85	0	0.054	1.158	14.187	0.479982	0.998058	0.978023	0.21	77.38	41.16	136.8	4.9	158.3	28.48	54.31	74.94		High	High	High	Peak Found	Peak Found	Peak Found	High	High	High	High	High	0	0	3.963e-10	1.154e-09	4.85	251.75	251.75	37.72
FALSE	High	[R].KQELEELMQDLEAR.[I]			FALSE	0	1	1	12	AALF005506-PA	AALF005506-PA [775-788]	1	1731.86	2	0.01	1.454	100	1.45117e-15	0.967601	1.62099e-15	0	4.59	0	129	0.9	170.1	10.98	166	31.45		High	High	High	Not Found	Peak Found	Not Found	High	High	High	n/a	High		0		7.548e-09	5.28			65.15
FALSE	High	[R].KQAEAQVAELQVK.[L]			FALSE	0	1	1	28	AALF005506-PA	AALF005506-PA [1113-1125]	1	1441.8	0	0.042	1.087	25.664	0.148215	0.999984	0.203796	0.03	55.45	64.61	141.1	5.6	153.3	32.58	25.31	60.52		High	High	High	Peak Found	High	High	High	High	High	High	High	0	0	1.204e-09	3.893e-09	5.34	257.77	257.77	37.2
FALSE	High	[K].KTLEDEAANHEGQVSDMR.[H]			FALSE	0	1	1	8	AALF005506-PA	AALF005506-PA [1039-1056]	1	2029.92	0	0.099	1.719	17.353	0.57582	0.967601	0.942818	0.13	15.87	64.29	106.1	11.6	182.4	51.16	5.94	64.78		Peak Found	High	High	Not Found	Not Found	Not Found	High	High	High	n/a	High		0		3.489e-08	5.23			36.27
FALSE	High	[K].KIQSELEDATIELETQR.[T]			FALSE	0	1	1	18	AALF005506-PA	AALF005506-PA [1282-1298]	1	2003.03	0	0.21	1.203	7.05	0.975899	0.998675	0.978023	2.19	34.32	80.87	111.8	22.5	165.7	40.33	30.13	47.87		Peak Found	High	High	Not Found	Not Found	Not Found	High	High	High	High	High	0	0	3.969e-12	9.301e-13	5.56	272.46	272.46	57.24
FALSE	High	[K].KLQINIQDLEEQLEEEEAAR.[Q]			FALSE	0	1	1	14	AALF005506-PA	AALF005506-PA [805-824]	1	2398.21	0	0.017	0.322	16.194	0.0234935	0.128969	0.978023	0.02	6.46	19.9	230	3.1	66.8	69.34	40.96	18.79		High	High	High	Not Found	Not Found	Not Found	Peak Found	High	High	High	High	0	0	4.239e-10	4.266e-11	6.92	206.63	206.63	68.9
FALSE	High	[K].KMEEDVALTEDQNQK.[L]			FALSE	0	1	1	12	AALF005506-PA	AALF005506-PA [840-854]	1	1777.83	0	0.063	1.123	17.836	0.919012	0.999881	0.978023	0.08	21.73	36.35	139.5	3.9	156.6	44.3	51.09	57.31		High	High	High	Not Found	Peak Found	Peak Found	High	High	High	n/a	High		0		1.635e-07	4.92			36.26
FALSE	High	[K].KMEEDVALTEDQNQK.[L]	1xOxidation [M2]		FALSE	0	1	1	54	AALF005506-PA	AALF005506-PA [840-854]	1	1793.82	0	0.07	1.426	20.318	0.749484	0.995556	0.978023	0.1	89.87	126.07	120.2	8.4	171.4	27.85	45.56	83.07		High	High	High	High	Peak Found	Peak Found	High	High	High	High	High	0.0002527	0	0.002633	5.077e-06	4.9	139.76	139.76	32.41
FALSE	High	[K].VKPLLEVTKQEEK.[L]			FALSE	0	1	1	34	AALF005506-PA	AALF005506-PA [699-711]	1	1540.89	0	0.061	1.973	36.801	0.975899	0.879432	0.973216	0.02	25.76	102.71	174	3.8	122.3	52.91	69.36	67.67		High	High	High	Not Found	High	Not Found	High	High	High	High	High	0	0	4.082e-06	2.949e-06	3.31	116.93	116.93	36.93
FALSE	High	[K].LAELNFTIQEMK.[K]			FALSE	0	1	1	6	AALF005506-PA	AALF005506-PA [1224-1235]	0	1436.75	0	0.01	0.802	98.473	1.45117e-15	0.987295	0.0153567	0	9.18	2.3	165.8	1.2	133	39.03	19.75	61.21		High	High	High	Not Found	Not Found	Not Found	High	High	High	n/a	High		0		2.807e-06	3.74			64.78
FALSE	High	[K].IAHLLGLSVTDMTK.[A]			FALSE	0	1	1	11	AALF005506-PA	AALF005506-PA [247-260]	0	1498.83	0	0.01	0.819	56.645	1.45117e-15	0.967601	0.000664515	0	31.2	89.44	164.3	1.1	134.6	22.34	130.99	54.08		High	High	High	Not Found	Peak Found	Not Found	High	High	High	n/a	High		0		1.462e-08	5.08			61.22
FALSE	High	[R].QRYELLTPNVIPK.[G]			FALSE	0	1	1	20	AALF005506-PA	AALF005506-PA [584-596]	1	1570.9	0	0.014	1.035	93.889	0.0122781	0.999881	0.026143	0.01	13.87	9.65	146.1	2.7	151.2	47.49	80.6	62.48		High	High	High	Not Found	Not Found	Not Found	High	High	High	High	High	0.0003634	5.026e-06	0.003901	4.313e-05	4.24	146.75	146.75	56.68
FALSE	High	[R].QILELQATNDRLDK.[S]			FALSE	0	1	1	24	AALF005506-PA	AALF005506-PA [1265-1278]	1	1656.89	0	0.012	1.035	79.621	1.25418e-05	0.999984	2.62131e-05	0	16.03	37.95	146.7	1.4	151.9	43.67	111.2	62.28		High	High	High	Not Found	Peak Found	Not Found	High	High	High	High	High	0	0	1.024e-07	4.831e-08	4.56	158.07	158.07	48.95
FALSE	High	[R].QLESEKEALQEQLEEDEEAKK.[N]			FALSE	0	1	1	24	AALF005506-PA	AALF005506-PA [1198-1218]	2	2503.2	0	0.032	1.014	33.927	0.636695	0.998058	0.978023	0.03	45.88	5.25	158.4	4.3	137.3	52.43	56.64	56.67		High	High	High	Not Found	Not Found	Not Found	High	High	High	High	High	0	0	4.91e-10	3.326e-10	6.48	210.27	210.27	47.49
FALSE	High	[K].REEELAQTLVR.[I]			FALSE	0	1	1	29	AALF005506-PA	AALF005506-PA [946-956]	1	1343.73	0	0.043	1.171	42.441	0.000917663	0.995556	0.000122219	0.21	44.49	95.46	135.2	6.5	158.3	34.08	90.83	65.38		High	High	High	Not Found	High	High	High	High	High	High	High	0	5.026e-06	3.9e-06	2.824e-05	3.87	166.97	166.97	42.14
FALSE	High	[K].RHEVPPHVFAITDTAYR.[S]			FALSE	0	1	1	36	AALF005506-PA	AALF005506-PA [9-25]	1	2009.04	0	0.036	4.984	100	0.867961	0.00333425	1.62099e-15	0.04	2.9	0	49.9	1.3	248.8	51.48	48.1	60.86		High	High	High	Not Found	Not Found	Not Found	High	High	High	High	High	0	5.026e-06	1.162e-07	1.881e-05	4.96	132.27	132.27	46.14
FALSE	High	[K].QTLEAENADLATELR.[N]			FALSE	0	1	1	16	AALF005506-PA	AALF005506-PA [1085-1099]	0	1673.83	0	0.038	1.074	28.445	0.047418	0.998675	0.00503335	0.1	58.15	4.24	142	5.4	152.6	27.8	68.8	62.8		High	High	High	Not Found	High	High	High	High	High	High	High	0	0	3.398e-08	2.452e-08	4.74	202.46	202.46	55.55
FALSE	High	[K].QAEAQVAELQVK.[L]			FALSE	0	1	1	18	AALF005506-PA	AALF005506-PA [1114-1125]	0	1313.71	0	0.083	1.142	13.746	0.477314	0.998058	0.499101	0.33	54.76	113.77	134.8	11.2	154	25.4	32	65.18		High	High	High	High	High	High	High	High	High	High	High	0	0	9.646e-07	5.549e-07	4.75	154.95	154.95	43.99
FALSE	High	[R].SSDQATLPDNTVAQK.[I]			FALSE	0	1	1	20	AALF005506-PA	AALF005506-PA [232-246]	0	1574.77	0	0.137	1.25	9.126	0.301184	0.996466	0.264051	2.04	66.26	115.77	125.7	17.2	157.1	25.93	64.02	68.69		High	High	High	High	High	High	High	High	High	High	High	0	0	1.729e-06	1.559e-08	4.48	134.43	134.43	38.19
FALSE	High	[R].SMLQDREDQSILCTGESGAGK.[T]	1xCarbamidomethyl [C13]		FALSE	0	1	1	1	AALF005506-PA	AALF005506-PA [26-46]	1	2282.04	0	0.984	1.568	2.971	0.982332	0.993841	0.978023	66.54	64.9	83.82	65.8	64.7	169.5	88.34	12.14	74.87		Not Found	Not Found	Peak Found	Not Found	Not Found	Not Found	Peak Found	High	Peak Found	n/a	High		0		7.541e-06	4.52			48.99
FALSE	High	[K].SMHIMGMTEEDFNSIFR.[I]			FALSE	0	1	1	8	AALF005506-PA	AALF005506-PA [198-214]	0	2044.89	0	0.022	0.365	11.173	0.153069	0.279019	0.978023	0.03	6.7	88	217.7	6.8	75.5	44.48	75.34	8.95		High	High	High	Peak Found	Not Found	Not Found	High	High	High	n/a	High		0		8.046e-08	5.82			69.05
FALSE	High	[K].SASNMESQLTESQQLLEEETR.[Q]			FALSE	0	1	1	12	AALF005506-PA	AALF005506-PA [1167-1187]	0	2410.1	0	0.01	0.861	100	1.45117e-15	0.990562	1.62099e-15	0	54.61	0	160.9	0.5	138.6	21.35	99.86	69.77		High	High	High	Not Found	Not Found	Not Found	High	High	High	n/a	High		0		2.02e-11	7.34			63.27
FALSE	High	[K].RNLDEAEEEIQKEK.[T]			FALSE	0	1	1	6	AALF005506-PA	AALF005506-PA [1742-1755]	2	1730.86	0	0.258	2.33	6.25	0.975899	0.858848	0.978023	2.05	8.82	3.79	106	23.3	170.6	61.41	45.92	62.85		Peak Found	Peak Found	Peak Found	Not Found	Not Found	Not Found	High	High	High	High	High	0	0	2.625e-07	1.512e-07	5.29	152.95	152.95	35.53
FALSE	High	[R].RMQIDEMQQQLVK.[R]			FALSE	0	1	1	12	AALF005506-PA	AALF005506-PA [933-945]	1	1646.84	0	0.021	0.967	58.501	0.472044	0.998058	0.508974	0.03	14.97	105.17	150.7	3.6	145.7	45.03	70.76	57.49		High	High	High	Not Found	Not Found	Not Found	High	High	High	n/a	High		0		4.136e-07	5.07			48.42
FALSE	High	[K].RSEEDSDIAKELEEAK.[K]			FALSE	0	1	1	10	AALF005506-PA	AALF005506-PA [1237-1252]	2	1848.88	0	0.074	1.191	16.189	0.460681	0.999881	0.863289	0.21	64.16	85.76	133.2	8.1	158.7	31.34	13.38	72.36		High	High	High	Not Found	Not Found	Not Found	Peak Found	High	High	High	High	0	0	4.703e-06	1.519e-07	5.4	138.91	138.91	43.63
FALSE	High	[R].SEEDSDIAKELEEAKK.[K]			FALSE	0	1	1	10	AALF005506-PA	AALF005506-PA [1238-1253]	2	1820.88	0	0.046	1.089	18.903	0.205418	0.999984	0.790545	0	30.12	66.27	139.8	7.9	152.3	37.73	64.3	62.81		High	High	High	Not Found	Not Found	Not Found	Peak Found	High	High	High	High	0	1.718e-05	2.762e-06	0.0002104	2.78	100.46	100.46	43.83
FALSE	High	[R].SEEDSDIAKELEEAK.[K]			FALSE	0	1	1	24	AALF005506-PA	AALF005506-PA [1238-1252]	1	1692.78	0	0.013	1.013	44.045	0.0070892	0.999142	0.0709956	0.01	57.65	13.84	148.4	1.4	150.3	28.08	101.88	63.68		High	High	High	Not Found	Not Found	Peak Found	High	High	High	High	High	0	0	3.398e-10	3.64e-10	5.6	255.41	255.41	49.74
FALSE	High	[K].TLEDEAANHEGQVSDMR.[H]			FALSE	0	1	1	17	AALF005506-PA	AALF005506-PA [1040-1056]	0	1901.83	0	0.034	1.323	26.299	0.0140083	0.982836	0.00478509	0.01	49.44	72.18	127.1	4.8	168.1	36.47	81	64.54		High	High	High	Not Found	High	High	High	High	High	n/a	High		0		3.451e-12	5.65			40
FALSE	High	[K].TLEDEAANHEGQVSDMR.[H]	1xOxidation [M16]		FALSE	0	1	1	45	AALF005506-PA	AALF005506-PA [1040-1056]	0	1917.82	0	0.096	1.661	9.81	0.620883	0.971421	0.978023	0.47	48.37	109.02	109.8	12.5	177.7	10.72	44.69	83.93		High	High	High	Not Found	Not Found	Peak Found	Peak Found	High	High	High	High	0	0.0003162	1.647e-05	0.004169	3.14	130.65	130.65	34.86
FALSE	High	[R].IVSAVLLFGSMK.[F]			FALSE	0	1	1	9	AALF005506-PA	AALF005506-PA [215-226]	0	1264.73	0	0.024	0.591	23.812	0.0428649	0.785871	0.906094	0.03	1.11	80.48	187.2	4.5	108.3	28.34	91	32.1		High	High	High	Not Found	High	Not Found	High	High	High	n/a	High		0		3.601e-06	3.71			71.39
FALSE	High	[K].MEEDVALTEDQNQK.[L]	1xOxidation [M1]		FALSE	0	1	1	12	AALF005506-PA	AALF005506-PA [841-854]	0	1665.73	0	0.075	0.893	11.928	0.146083	0.999474	0.337806	0.29	9.8	100.57	160.7	18.4	120.9	35.13	105.41	78.86		Peak Found	High	High	Not Found	Not Found	Not Found	Peak Found	High	High	High	High	0	5.026e-06	1.481e-05	4.085e-05	3.21	114.19	114.19	36.97
FALSE	High	[K].MEEDVALTEDQNQK.[L]			FALSE	0	1	1	6	AALF005506-PA	AALF005506-PA [841-854]	0	1649.73	0	0.12	1.212	10.09	0.975899	0.998058	0.978023	1.51	24.75	116.59	128.7	15.4	155.9	40.26	62.97	61.09		High	High	High	Peak Found	Not Found	Peak Found	High	High	High	n/a	High		0		7.29e-09	4.72			41.57
FALSE	High	[R].NLDEAEEEIQKEK.[T]			FALSE	0	1	1	34	AALF005506-PA	AALF005506-PA [1743-1755]	1	1574.75	0	0.025	1.575	72.582	0.0100933	0.963466	0.000197803	0.06	24.08	24.6	115.1	3.7	181.2	25.63	85.96	63.11		High	High	High	Not Found	High	High	High	High	High	High	High	0	0	7.835e-08	1.621e-07	4.24	208	208	40.46
FALSE	High	[R].NLDEAEEEIQK.[E]			FALSE	0	1	1	14	AALF005506-PA	AALF005506-PA [1743-1753]	0	1317.62	0																No Quan Values	High	High	High	Not Found	Not Found	Not Found	High	High	High	High	High	0	5.026e-06	8.596e-06	2.606e-05	3.21	130.78	130.78	41.28
FALSE	High	[K].NMDPLNENIVSLLQGSQDPFVVQIWK.[D]			FALSE	0	1	1	12	AALF005506-PA	AALF005506-PA [457-482]	0	2984.52	0	0.01	0.648	100	1.45117e-15	0.937926	1.62099e-15	0	0.55	0	181.1	0.5	118.4	50.28	94.69	29.78		High	High	High	Not Found	Not Found	Not Found	High	High	High	n/a	High		0		5.824e-12	8.51			82.96
FALSE	High	[R].MQIDEMQQQLVK.[R]			FALSE	0	1	1	6	AALF005506-PA	AALF005506-PA [934-945]	0	1490.73	0	0.04	1.322	45.543	0.158839	0.995441	0.0152413	0.16	57.53	67.71	126.9	5.3	167.8	15.95	78.86	60.6		Peak Found	High	High	Not Found	Peak Found	Peak Found	High	High	High	n/a	High		0		3.545e-08	4.25			55.17
FALSE	High	[R].TFHIFYQLLAGASPEQR.[D]			FALSE	0	1	1	25	AALF005506-PA	AALF005506-PA [146-162]	0	1978.02	0	0.08	0.884	11.034	0.975899	0.995556	0.978023	0.02	13.21	130.35	166.3	11.9	121.8	54.97	10.9	104.72		High	High	High	Not Found	Peak Found	Not Found	Peak Found	High	High	High	High	0	5.026e-06	6.959e-07	4.252e-05	4.88	131.48	131.48	69.12
FALSE	High	[K].EALQEQLEEDEEAKK.[N]			FALSE	0	1	1	22	AALF005506-PA	AALF005506-PA [1204-1218]	1	1788.85	0	0.02	1.02	72.255	0.530337	0.999858	0.588476	0.03	18.73	56.93	156.9	3.2	139.8	33.06	125.55	49.54		High	High	High	Not Found	Not Found	Peak Found	High	High	High	High	High	0	0	1.126e-06	1.92e-07	4.5	149.71	149.71	41.29
FALSE	High	[R].DLNEELEALKNELLDSLDTTAAQQELR.[S]			FALSE	0	1	1	12	AALF005506-PA	AALF005506-PA [1001-1027]	1	3071.54	0	0.01	0.255	36.324	1.45117e-15	0.0144301	0.890228	0	1.15	13.31	245.2	1.3	53.6	51.22	36.8	38.56		High	High	High	Not Found	Not Found	Not Found	High	High	High	High	High	0	0	2.707e-11	5.246e-11	8.22	280.16	280.16	82.95
FALSE	High	[K].EQVEFAVEAIAK.[A]			FALSE	0	1	1	14	AALF005506-PA	AALF005506-PA [281-292]	0	1333.7	0	0.041	0.685	22.89	0.518236	0.963466	0.978023	0.04	9.2	66.14	174.9	5.3	119.8	34.93	50.1	57.24		High	High	High	Not Found	Peak Found	Not Found	High	High	High	High	High	0	1.345e-05	1.139e-05	0.0001095	3.27	83.14	83.14	60.82
FALSE	High	[R].ELDEAYEKIEDLETK.[R]			FALSE	0	1	1	26	AALF005506-PA	AALF005506-PA [1349-1363]	1	1824.87	0	0.011	0.725	67.85	0.00325874	0.946724	0.333423	0	17.93	30.27	172.8	1.8	125.3	20.07	98.02	53.53		High	High	High	Not Found	Not Found	Not Found	High	High	High	High	High	0	0	1.091e-10	8.127e-10	5.96	269.79	269.79	57.44
FALSE	High	[R].ELDEAYEKIEDLETKR.[K]			FALSE	0	1	1	14	AALF005506-PA	AALF005506-PA [1349-1364]	2	1980.98	0	0.031	0.945	31.94	0.768293	0.998058	0.851788	0.07	4.59	117.6	151.4	5.5	143.1	31.64	57.41	49.71		High	High	High	Not Found	Not Found	Not Found	High	High	High	High	High	0	0	8.871e-08	5.859e-08	4.51	155.77	155.77	53.8
FALSE	High	[K].ELTMNIEDERR.[H]			FALSE	0	1	1	14	AALF005506-PA	AALF005506-PA [1711-1721]	1	1405.67	0	0.013	1.145	77.865	0.000574783	0.995556	0.00382472	0	23.7	42.15	138.9	2.1	159	40.22	77.48	61.82		High	High	High	Not Found	Peak Found	Peak Found	High	High	High	n/a	High		0		4.535e-06	3.41			41.8
FALSE	High	[R].ELESQLAEIQEDLEAEKLAR.[S]			FALSE	0	1	1	10	AALF005506-PA	AALF005506-PA [973-992]	1	2314.18	0	0.045	0.436	6.828	0.595736	0.619028	0.978023	0.13	2.07	86.11	218.7	9.9	71.5	25.36	37.81	66.14		High	High	High	Not Found	Not Found	Not Found	Peak Found	High	High	High	High	0	0	8.296e-10	2.142e-11	6.71	169.95	169.95	67.65
FALSE	High	[R].ELESQLAEIQEDLEAEK.[L]			FALSE	0	1	1	15	AALF005506-PA	AALF005506-PA [973-989]	0	1973.95	0	0.024	0.672	21.05	0.00302514	0.944234	0.396816	0.03	9.53	42.36	186.2	4.5	109.4	34.01	65.59	49.93		High	High	High	Peak Found	Peak Found	Not Found	High	High	High	High	High	0	0	1.379e-08	2.022e-09	6.28	175.83	175.83	69.14
FALSE	High	[K].ALEAEVMQLSEDFASSER.[A]			FALSE	0	1	1	14	AALF005506-PA	AALF005506-PA [1542-1559]	0	2011.93	0	0.01	0.711	76.774	1.45117e-15	0.965138	0.000785429	0	7.78	44.85	174.4	1.6	124	24.47	126.77	46.81		High	High	High	Not Found	High	Not Found	High	High	High	n/a	High		0		4.114e-10	6.04			73.43
FALSE	High	[R].AGVLAHLEEER.[D]			FALSE	0	1	1	36	AALF005506-PA	AALF005506-PA [630-640]	0	1223.64	1	0.18	1.335	7.603	0.36999	0.984639	0.151246	2.09	3.5	85.61	117.8	21.2	161	26.03	35.15	33.59		High	High	High	Peak Found	High	Peak Found	High	High	High	High	High	0	5.026e-06	3.261e-07	5.225e-05	3.38	203.73	203.73	43.26
FALSE	High	[K].AKQTLEAENADLATELR.[N]			FALSE	0	1	1	14	AALF005506-PA	AALF005506-PA [1083-1099]	1	1872.97	0	0.035	1.112	44.071	0.662203	0.999402	0.828462	0.08	42.12	2.78	139.2	6	154.8	39.48	71.63	65.5		High	High	High	Not Found	Not Found	Not Found	High	High	High	High	High	0	0	9.4e-09	8.467e-08	5.13	165.19	165.19	48.14
FALSE	High	[K].ALQNELDELANTQGTADKNVHELEK.[A]			FALSE	0	1	1	24	AALF005506-PA	AALF005506-PA [1366-1390]	1	2780.37	0	0.01	1.244	100	1.45117e-15	0.995556	1.62099e-15	0	14.94	0	133	1.4	165.5	31.47	68.28	56.43		High	High	High	Not Found	Not Found	Not Found	High	High	High	High	High	0	0	3.577e-10	1.459e-08	5.61	203.15	203.15	55.35
FALSE	High	[K].ALQNELDELANTQGTADK.[N]			FALSE	0	1	1	18	AALF005506-PA	AALF005506-PA [1366-1383]	0	1930.94	0	0.011	0.955	81.843	0.275983	0.997057	0.555667	0	11.83	18.39	119.1	1.9	179	33.02	111.47	34.87		High	High	High	Not Found	Not Found	Not Found	High	High	High	High	High	0	0	3.042e-09	9.534e-11	5.45	209.24	209.24	58.21
FALSE	High	[R].AAEAERDELLEEINSNSNK.[G]			FALSE	0	1	1	24	AALF005506-PA	AALF005506-PA [1563-1581]	1	2132.01	0	0.01	0.913	100	1.45117e-15	0.995915	1.62099e-15	0	34.68	0	156.3	0.9	142.8	30.22	59.43	59.93		High	High	High	Not Found	Not Found	Not Found	High	High	High	High	High	0	0	1.562e-09	4.006e-07	5.79	266.78	266.78	50.88
FALSE	High	[K].DAEIVGMAQQALTDTQFGAR.[T]			FALSE	0	1	1	15	AALF005506-PA	AALF005506-PA [483-502]	0	2122.02	0	0.01	0.683	64.276	1.45117e-15	0.967601	0.0366269	0	15.1	82.4	177.7	1	121.3	25.37	127.27	48.59		High	High	High	Not Found	High	Not Found	High	High	High	n/a	High		0		2.675e-11	5.93			73.61
FALSE	High	[K].AQNEELEDDLQLTEDAK.[L]			FALSE	0	1	1	22	AALF005506-PA	AALF005506-PA [1404-1420]	0	1960.9	0	0.037	0.984	38.366	0.0120764	0.999881	0.0802092	0.02	61.08	55.37	148.2	6	145.8	20.43	70.62	58.28		High	High	High	Not Found	Peak Found	Peak Found	High	High	High	High	High	0	0	4.389e-10	1.898e-08	5.36	239.75	239.75	56.86
FALSE	High	[K].AQITIEQLTTELAAEK.[S]			FALSE	0	1	1	2	AALF005506-PA	AALF005506-PA [1620-1635]	0	1758.95	0	0.025	0.627	40.884	0.00476346	0.905852	0.150984	0.01	17.72	54.33	172.4	2.8	124.7	32.95	33.45	57.98		Peak Found	Peak Found	Peak Found	Not Found	Peak Found	Not Found	Peak Found	High	Peak Found	High	High	0	0	4.442e-09	1.055e-09	4.78	171.97	171.97	69.1
FALSE	High	[R].ANDLSQTLAEEEEK.[A]			FALSE	0	1	1	12	AALF005506-PA	AALF005506-PA [866-879]	0	1576.73	1	0.107	0.997	9.291	0.954347	0.998675	0.978023	0.33	46.68	93.59	142	16.3	141.6	23.65	21.91	57.1		Peak Found	High	High	Peak Found	Peak Found	Peak Found	High	High	High	High	High	0	0	4.163e-07	5.934e-07	4.21	164.57	164.57	47.64
FALSE	High	[R].ANDLSQTLAEEEEKAK.[H]			FALSE	0	1	1	20	AALF005506-PA	AALF005506-PA [866-881]	1	1775.87	0	0.034	1.113	26.305	0.00351846	0.999881	0.00829414	0.07	79.43	63.07	139.3	5.7	155.1	25.18	69.64	73.65		High	High	High	Not Found	Peak Found	Peak Found	High	High	High	High	High	0	0	7.547e-10	6.645e-09	5.44	243.47	243.47	46.52
FALSE	High	[R].EYEDMLESHEALTR.[E]			FALSE	0	1	1	12	AALF005506-PA	AALF005506-PA [1764-1777]	0	1722.76	0	0.016	0.992	32.257	0.000497265	0.999984	0.00280029	0.02	28.91	16.81	149.7	1.9	148.4	23.85	77.59	56.16		High	High	High	Not Found	Not Found	Peak Found	High	High	High	n/a	High		0		9.165e-10	4.65			50.22
FALSE	High	[K].NFDKVLAEEK.[A]			FALSE	3.90586e-05	1	1	15	AALF005506-PA	AALF005506-PA [1310-1319]	1	1192.62	0	0.041	0.27	20.247	0.781167	0.0698221	0.844406	0.17	6.96	67.24	200	3.3	96.7	92.12	129.48	70.33		High	High	High	Not Found	Peak Found	Not Found	Peak Found	High	High	High	High	8.815e-06	1.345e-05	2.275e-05	0.000158	3.52	140.07	140.07	39.73
FALSE	High	[K].NMDPLNENIVSLLQGSQDPFVVQIWK.[D]	1xOxidation [M2]		FALSE	3.90586e-05	1	1	5	AALF005506-PA	AALF005506-PA [457-482]	0	3000.51	0	0.034	1.039	22.044	0.295415	0.999881	0.527466	0.11	40.03	68.62	143.4	7.5	149.1	78.03	57.41	28		Not Found	High	Peak Found	Not Found	Not Found	Not Found	Peak Found	High	High	High	High	1.375e-05	1.345e-05	9.969e-05	0.0001192	4.45	79.52	79.52	82.7
FALSE	High	[R].YELLTPNVIPK.[G]			FALSE	3.90586e-05	1	1	16	AALF005506-PA	AALF005506-PA [586-596]	0	1286.74	0	0.012	1.185	56.696	9.9468e-05	0.995556	0.0131825	0	73.56	81.98	136.4	2	161.7	13.71	88.64	63.34		High	High	High	Not Found	Not Found	High	High	High	High	High	High	8.815e-06	5.026e-06	2.246e-05	1.757e-05	3.36	123.72	123.72	63.74
FALSE	High	[R].QILELQATNDR.[L]			FALSE	3.90586e-05	1	1	11	AALF005506-PA	AALF005506-PA [1265-1275]	0	1300.69	0																No Quan Values	High	High	High	Not Found	Not Found	Not Found	High	High	High	High	High	0	5.026e-06	1.333e-05	9.924e-06	3.12	115.71	115.71	48.96
FALSE	High	[R].DLEAELDEER.[K]			FALSE	3.90586e-05	1	1	14	AALF005506-PA	AALF005506-PA [1458-1467]	0	1218.55	0	0.033	0.934	17.095	0.00960578	0.998675	0.33978	0.02	47.93	90.5	152.6	4.9	142.5	23.01	99.42	57.55		High	High	High	Peak Found	Peak Found	High	High	High	High	High	High	0	5.026e-06	1.798e-05	2.76e-05	2.97	125.73	125.73	51.74
FALSE	High	[K].DIEATLEMNNK.[V]			FALSE	3.90586e-05	1	1	7	AALF005506-PA	AALF005506-PA [1486-1496]	0	1277.6	0	0.051	0.929	14.595	0.434918	0.995556	0.978023	0.04	25.26	44.09	150.9	9	140.1	37.25	50.88	63.56		High	High	High	Not Found	Peak Found	Peak Found	High	High	High	n/a	High		5.026e-06		3.302e-05	3.4			53.05
FALSE	High	[R].AGVLAHLEEERDYK.[I]			FALSE	3.90586e-05	1	1	16	AALF005506-PA	AALF005506-PA [630-643]	1	1629.82	0	0.076	1.325	17.372	0.975899	0.995556	0.978023	0.75	61.26	70.95	125.4	8.4	166.1	73.99	82.45	39.46		High	High	High	Not Found	Not Found	Not Found	High	High	High	High	High	1.375e-05	5.026e-06	4.029e-05	4.938e-05	4.39	115.92	115.92	42.77
FALSE	High	[R].IEEEEERVNALSSEKK.[K]			FALSE	3.90586e-05	1	1	30	AALF005506-PA	AALF005506-PA [789-804]	2	1889.95	0	0.064	1.599	24.85	0.907581	0.977863	0.978023	0.35	11.14	102.97	113	6.2	180.8	55.93	35.32	75.21		High	High	High	Not Found	Peak Found	Not Found	High	High	High	High	High	2.01e-05	1.345e-05	0.0001328	8.266e-05	3.8	103.3	103.3	33.45
FALSE	High	[R].AGKIDAPLVLDQLR.[C]			FALSE	3.90586e-05	1	1	8	AALF005506-PA	AALF005506-PA [545-558]	1	1508.88	0	0.024	0.941	25.876	0.178842	0.998058	0.48169	0.01	45.65	108.56	182.4	5.5	112.1	88.59	96.71	77.47		Not Found	High	High	Not Found	Not Found	Not Found	Peak Found	High	High	High	High	0	5.026e-06	1.639e-05	1.305e-05	4.1	118.76	118.76	59.36
FALSE	High	[R].EEELAQTLVR.[I]			FALSE	3.90586e-05	1	1	14	AALF005506-PA	AALF005506-PA [947-956]	0	1187.63	0	0.046	0.924	35.891	0.137987	0.995556	0.381656	0.17	42.92	26.46	151.9	7	141.1	26.5	81.02	65.66		High	High	High	High	Peak Found	Not Found	High	High	High	High	High	1.375e-05	5.026e-06	3.338e-05	1.338e-05	3.01	105.4	105.4	49.86
FALSE	High	[R].MQIDEMQQQLVKR.[E]			FALSE	7.32032e-05	1	1	2	AALF005506-PA	AALF005506-PA [934-946]	1	1646.84	0	0.113	0.355	2.033	0.402365	0.591541	0.995248	1.03	11.28	57.64	228.7	23.5	47.8	59.58	23.65	137.12		Peak Found	High	Peak Found	Not Found	Not Found	Not Found	Not Found	High	Not Found	n/a	High		5.026e-06		5.033e-05	3.11			49.07
FALSE	High	[R].GVADFAVVHYAGKVDYSATK.[W]			FALSE	7.32032e-05	1	1	11	AALF005506-PA	AALF005506-PA [433-452]	1	2098.06	0	0.01	0.976	100	1.45117e-15	0.999881	1.62099e-15	0	54.09	0	150	0.8	149.2	86	47.01	89.25		Not Found	High	High	Not Found	Not Found	Not Found	Not Found	High	High	High	High	1.375e-05	9.068e-05	4.148e-05	0.001017	3.88	99.22	99.22	54.34
FALSE	High	[K].ELTMNIEDER.[R]			FALSE	7.32032e-05	1	1	6	AALF005506-PA	AALF005506-PA [1711-1720]	0	1249.57	0	0.017	1.203	76.596	0.427814	0.998058	0.327541	0.02	12.47	45.3	134.9	2.9	162.3	59.58	52	50.96		High	High	High	Not Found	Not Found	Not Found	High	High	High	n/a	High		5.026e-06		5.02e-05	3.05			48.93
FALSE	High	[K].MNKDIEVLQR.[Q]			FALSE	7.32032e-05	1	1	8	AALF005506-PA	AALF005506-PA [1255-1264]	1	1245.66	0	0.102	2.375	13.779	0.456519	0.807663	0.727181	0.7	23.28	128.48	102.1	13.4	184.5	89.94	61.52	64.26		Peak Found	High	High	Not Found	Not Found	Not Found	Peak Found	High	High	n/a	High		5.026e-06		4.972e-05	3.33			39.01
FALSE	High	[K].ALELDNNLYR.[I]			FALSE	0.000109648	1	1	23	AALF005506-PA	AALF005506-PA [611-620]	0	1220.63	0	0.055	1.062	28.464	5.77053e-05	0.995556	2.1014e-05	0.34	69	73.16	141.3	8.7	150	19.37	79.73	62.14		High	High	High	High	High	High	High	High	High	High	High	3.144e-05	2.135e-05	0.0001677	0.0002516	3.33	118.65	118.65	53.71
FALSE	High	[R].ALESQLAELK.[A]			FALSE	0.000135127	1	1	25	AALF005506-PA	AALF005506-PA [1394-1403]	0	1101.62	2	0.524	1.193	2.278	0.975899	0.981132	0.897611	5.74	46.63	63.76	115.8	46	138.2	24.4	36.39	52.54		High	High	High	Peak Found	Peak Found	Peak Found	High	High	High	High	High	1.375e-05	0.0001293	6.011e-05	0.001433	3.86	115.45	115.45	50.96
FALSE	High	[R].DLEAELDEERK.[Q]			FALSE	0.000135127	1	1	22	AALF005506-PA	AALF005506-PA [1458-1468]	1	1346.64	0	0.041	0.972	14.843	0.405101	0.998058	0.978023	0.04	5.97	55.02	148.7	6.8	144.5	24.6	63.12	44.89		High	High	High	Not Found	Peak Found	Peak Found	High	High	High	High	High	1.375e-05	3.206e-05	5.698e-05	0.0004061	3.1	146.85	146.85	43.67
FALSE	High	[K].RNLDEAEEEIQK.[E]			FALSE	0.000257809	1	1	2	AALF005506-PA	AALF005506-PA [1742-1753]	1	1473.72	0	1.986	2.257	0.908	0.975899	0.978776	0.979314	15.48	68.56	39.91	55.8	113.8	130.3	42.03	14.74	35.74		Peak Found	Peak Found	Peak Found	Not Found	Not Found	Not Found	Not Found	High	Peak Found	High	High	0.0001785	2.514e-05	0.001595	0.0002871	3.05	39.04	39.04	35.07
FALSE	High	[R].LEVNMQALR.[A]			FALSE	0.000314684	1	1	9	AALF005506-PA	AALF005506-PA [1423-1431]	0	1073.58	0	0.01	1.11	100	1.45117e-15	0.999984	1.62099e-15	0	4.24	0	141.8	0.8	157.4	42.36	68.46	52.6		High	High	High	High	High	Not Found	High	High	High	n/a	High		2.853e-05		0.0003365	2.73			52.74
FALSE	High	[K].ELTMNIEDERR.[H]	1xOxidation [M4]		FALSE	0.000314684	1	1	25	AALF005506-PA	AALF005506-PA [1711-1721]	1	1421.67	0	0.239	1.256	2.322	0.975899	0.996916	0.998229	3.41	75.93	20.04	133.2	31.9	134.9	18.43	49.4	72.36		High	High	High	Peak Found	Peak Found	Peak Found	Peak Found	High	High	High	High	4.582e-05	0.0005802	0.0004253	0.007085	3.44	58.27	58.27	34.97
FALSE	High	[K].IETEVADLK.[E]			FALSE	0.000367806	1	1	11	AALF005506-PA	AALF005506-PA [918-926]	0	1017.55	0	0.237	0.978	4.134	0.975899	0.998058	0.978023	1.36	1.69	102	135.5	32	132.5	41.24	25.62	61.52		High	High	High	High	Not Found	Not Found	Peak Found	High	High	High	High	3.623e-05	3.906e-05	0.000241	0.0005116	2.67	90.61	90.61	43.34
FALSE	High	[K].RALESQLAELK.[A]			FALSE	0.000529245	1	1	11	AALF005506-PA	AALF005506-PA [1393-1403]	1	1257.72	0	0.063	2.111	32.535	0.975899	0.729734	0.891563	0.16	38.57	35.59	114.6	6.5	178.9	80.94	62.85	72.39		Not Found	High	High	Not Found	Not Found	Not Found	Peak Found	High	High	High	High	5.008e-05	7.175e-05	0.0005343	0.0007051	3.74	105.49	105.49	43.53
FALSE	High	[K].IAHLLGLSVTDMTK.[A]	1xOxidation [M12]		FALSE	0.000578576	1	1	1	AALF005506-PA	AALF005506-PA [247-260]	0	1514.82	0																Not Reliable	Not Found	Not Found	Not Found	Not Found	Not Found	Not Found	Not Found	High	Not Found	Medium	High	0.0483	8.735e-05	0.7613	0.0009469	3.06	15.2	15.2
FALSE	High	[R].DKFILDDIK.[T]			FALSE	0.000578576	1	1	22	AALF005506-PA	AALF005506-PA [163-171]	1	1106.61	0	0.034	0.921	27.974	0.000389522	0.998058	0.000317791	0.07	5.9	48.2	152.5	7.1	140.4	37.21	77.57	51.11		High	High	High	Not Found	High	High	High	High	High	High	High	0.0004037	0.0004263	0.004551	0.005544	3.13	116.88	116.88	55.38
FALSE	High	[K].LRLEVNMQALR.[A]			FALSE	0.000606399	1	1	5	AALF005506-PA	AALF005506-PA [1421-1431]	1	1342.76	0	0.133	1.134	8.634	0.975899	0.999881	0.978023	0.86	1.79	69.31	134.9	12.1	153	46.73	34.96	62.53		High	Peak Found	High	Not Found	Not Found	Not Found	Peak Found	High	High	n/a	High		9.068e-05		0.001023	3.87			55.54
FALSE	High	[K].MNKDIEVLQR.[Q]	1xOxidation [M1]		FALSE	0.000841634	1	1	6	AALF005506-PA	AALF005506-PA [1255-1264]	1	1261.66	0	0.214	0.819	2.647	0.88677	0.995556	0.978023	0.18	8.28	90.32	168.5	36.1	95.5	81.72	31.19	95.85		Peak Found	High	Peak Found	Not Found	Not Found	Not Found	Peak Found	High	Peak Found	High	High	0.002853	0.000126	0.03525	0.001383	2.39	73.22	73.22	35.79
FALSE	High	[R].LQQLNAIR.[I]			FALSE	0.00112219	1	1	24	AALF005506-PA	AALF005506-PA [668-675]	0	955.568	0	0.044	1.522	8.638	0.0291131	0.946575	0.689407	0	2.45	38.26	137.7	8.6	153.7	34.31	75.84	74.59		High	High	High	High	High	High	High	High	High	High	High	0.0001785	0.0001569	0.001583	0.001781	2.51	98.54	98.54	40.83
FALSE	High	[R].RAAEAERDELLEEINSNSNK.[G]			FALSE	0.00233293	1	1	18	AALF005506-PA	AALF005506-PA [1562-1581]	2	2288.11	0	0.046	1.152	25.341	0.975899	0.998675	0.978023	0.03	1.41	19.92	142.2	2.9	154.9	44.13	94.63	43.79		High	High	High	Not Found	Not Found	Not Found	High	High	High	High	High	0.0002951	0.0003105	0.003225	0.004074	3.12	135.54	135.54	46.21
FALSE	High	[R].QGFPNRIPFQEFR.[Q]			FALSE	0.00237929	1	1	12	AALF005506-PA	AALF005506-PA [571-583]	1	1635.84	0	0.034	1.202	45.357	0.699887	0.998058	0.914798	0.12	41.83	124.38	133.6	5.7	160.6	39.94	81.65	65.87		High	High	High	Not Found	Peak Found	Not Found	High	High	High	High	High	0.0002033	0.0003278	0.002135	0.004296	3.01	94.95	94.95	58.97
FALSE	High	[K].DIEVLQR.[Q]			FALSE	0.00544178	1	1	17	AALF005506-PA	AALF005506-PA [1258-1264]	0	872.484	0	0.108	1.062	9.842	0.0570992	0.999496	0.0843431	1	64.62	110.17	138.2	14.9	146.9	21.42	54.41	60.89		High	High	High	High	Peak Found	High	High	High	High	High	High	0.00147	0.0033	0.0187	0.04223	2.15	87.5	87.5	46.53
FALSE	High	[R].IPFQEFR.[Q]			FALSE	0.00579608	1	1	22	AALF005506-PA	AALF005506-PA [577-583]	0	936.494	0	0.05	1.359	33.262	0.000302867	0.921134	4.65833e-06	0.27	33.31	78.49	124.1	7.3	168.7	26.71	89.49	60.95		High	High	High	Not Found	High	High	High	High	High	High	High	0.003199	0.001831	0.03895	0.02161	1.94	71.47	71.47	52.76
FALSE	High	[K].IKELTMNIEDERR.[H]			FALSE	0.00621868	1	1	2	AALF005506-PA	AALF005506-PA [1709-1721]	2	1646.85	0	0.156	1.23	5.948	0.975899	0.999881	0.978023	2.81	36.64	58.97	147.4	16.1	136.5	68.72	58.77	55.01		Peak Found	High	Peak Found	Not Found	Not Found	Not Found	Peak Found	Peak Found	High	n/a	High		0.0009323		0.01127	3.1			40.93
FALSE	High	[K].FILDDIK.[T]			FALSE	0.00709149	1	1	14	AALF005506-PA	AALF005506-PA [165-171]	0	863.487	0	0.041	1.044	31.135	0.488352	0.999984	0.650792	0.1	36.02	2.24	143.5	6.7	149.8	19.87	65.36	42.39		High	High	High	Peak Found	Peak Found	High	High	High	High	High	High	0.0006541	0.007036	0.007885	0.113	1.82	104.42	104.42	60.87
FALSE	High	[K].VKPLLEVTK.[Q]			FALSE	0.00984919	1	1	1	AALF005506-PA	AALF005506-PA [699-707]	0	1026.66	0	1.523	2.296	6.402		0.934812	0.978023	8.56	112.46	140.29	81.2	130.9	87.9	45.52	76.41	163.19		Not Found	Not Found	Not Found	Not Found	Not Found	Not Found	High	Not Found	Peak Found	n/a	High		0.001586		0.01851	1.2			41.01
High	Master Protein	2733	AALF015876-PA	transcript=AALF015876-RA | gene=AALF015876 | organism=Aedes_albopictus_Foshan | gene_product=unspecified product | transcript_product=unspecified product | location=JXUM01S003628:156792-171331(-) | protein_length=3341 | sequence_SO=supercontig | SO=protein_coding_gene | is_pseudo=false	MELAVLSVARAAAASNDENEPPTEGEEEKDAVTYYISNDVHFTNQRMASLVCIKRGSVIEADKSIHSQIRLINFSEGSPYETLHSFISKTLAPYFKSYVKESGRADRDGDKMAPSVEKKLTELEMGLLHLQQNIDIPEVTLNINGTVAQVVKKCADEGRKAKITDFGDKVEDSTFLNTLQNGVNRWIKEIQKVTKLDRDPSSGTALQEISFWLNLERALHRIQEKRESPEVALTLNILKHGKRFHATVSFDTDTGLKQTLAMVADYNPLMKDFPINDLLSATELDKIRQAVQSIFNHLRKIRSTKYPIQRCLRLIEAISRDLSQQLLKVLGTRRLMHIPFDEFERVMNQCFEVFSCWDDEYDKLQGILRDIVKKKRDEHIKMVWRIAPAHKKLQQRMEH…	FALSE	814.657	46	122	1603	122	1	3341	382.2	6.55	69021	3059.21	89	122							0	0.557	1.059	2.168	-0.84	0.08	1.12	0.790455	0.972384	0.539792	0.989173	0.99845	0.966172	1.96193e+08	2.04647e+08	1.89898e+08	8.30493e+07	2.50316e+08	1.29836e+08	2.60472e+08	2.19689e+08	2.23649e+08	High	High
Checked	Confidence	Annotated Sequence	Modifications	Modifications in Master Proteins	Contaminant	Qvality q-value	# Protein Groups	# Proteins	# PSMs	Master Protein Accessions	Positions in Master Proteins	# Missed Cleavages	Theo. MH+ [Da]	# Razor Quan Results	Abundance Ratio: (12H) / (CONTROL)	Abundance Ratio: (60H) / (CONTROL)	Abundance Ratio: (60H) / (12H)	Abundance Ratio Adj. P-Value: (12H) / (CONTROL)	Abundance Ratio Adj. P-Value: (60H) / (CONTROL)	Abundance Ratio Adj. P-Value: (60H) / (12H)	Abundance Ratio Variability [%]: (12H) / (CONTROL)	Abundance Ratio Variability [%]: (60H) / (CONTROL)	Abundance Ratio Variability [%]: (60H) / (12H)	Abundances (Grouped): CONTROL	Abundances (Grouped): 12H	Abundances (Grouped): 60H	Abundances (Grouped) CV [%]: CONTROL	Abundances (Grouped) CV [%]: 12H	Abundances (Grouped) CV [%]: 60H	Quan Info	Found in Sample: [S1] F1: Sample, CONTROL, 1	Found in Sample: [S2] F2: Sample, CONTROL, 2	Found in Sample: [S3] F3: Sample, CONTROL, 3	Found in Sample: [S4] F4: Sample, 12H, 1	Found in Sample: [S5] F5: Sample, 12H, 2	Found in Sample: [S6] F6: Sample, 12H, 3	Found in Sample: [S7] F7: Sample, 60H, 1	Found in Sample: [S8] F8: Sample, 60H, 2	Found in Sample: [S9] F9: Sample, 60H, 3	Confidence (by Search Engine): MS Amanda 2.0	Confidence (by Search Engine): Sequest HT	Percolator q-Value (by Search Engine): MS Amanda 2.0	Percolator q-Value (by Search Engine): Sequest HT	Percolator PEP (by Search Engine): MS Amanda 2.0	Percolator PEP (by Search Engine): Sequest HT	XCorr (by Search Engine): Sequest HT	Amanda Score (by Search Engine): MS Amanda 2.0	CharmeRT Combined Score (by Search Engine): MS Amanda 2.0	Top Apex RT [min]
FALSE	High	[K].VAAPDVVVPTLDTVR.[H]			FALSE	0	1	1	28	AALF015876-PA	AALF015876-PA [2489-2503]	0	1551.87	0	0.78	0.959	1.158	0.997472	0.998058	0.990735	25.15	15.29	8.49	105.7	92	102.3	13.14	42	2.7		High	High	High	High	High	High	High	High	High	High	High	0	0	1.274e-07	2.592e-06	3.68	142.98	142.98	64.74
FALSE	High	[R].LGEDINLWIK.[C]			FALSE	0	1	1	13	AALF015876-PA	AALF015876-PA [1001-1010]	0	1200.66	1	0.31	1.019	3.293	0.975899	0.999984	0.979926	12.21	2.58	104.87	128.8	39.9	131.3	12.27	113.46	2.77		High	High	Peak Found	Not Found	High	High	High	High	Peak Found	High	High	0	0	1.403e-06	7.098e-06	3.79	194.8	194.8	66.88
FALSE	High	[R].LGGSPFGPAGTGK.[T]			FALSE	0	1	1	16	AALF015876-PA	AALF015876-PA [1828-1840]	0	1145.59	1	2.494	1.211	0.485	0.975899	0.996879	0.978023	70.51	0.51	12.07	62.4	160	77.6	3.99	50.44	10.57		High	High	Peak Found	Peak Found	High	High	High	High	High	High	High	3.144e-05	2.135e-05	0.0001596	0.0002473	3.66	125.47	125.47	44
FALSE	High	[K].LPGGSDPLEGSYAAIENQISEVR.[N]			FALSE	0	1	1	28	AALF015876-PA	AALF015876-PA [955-977]	0	2402.18	0	0.122	0.911	8.537	0.975899	0.995668	0.978023	1.49	14.8	131.03	148.3	16.6	135.1	8.28	136.03	4.85		High	High	High	Not Found	High	Not Found	High	High	High	High	High	0	0	1.416e-11	1.14e-09	6.47	283.76	283.76	71.66
FALSE	High	[R].TRPDDALQQLHIFETK.[F]			FALSE	0	1	1	14	AALF015876-PA	AALF015876-PA [1200-1215]	0	1911.99	0	0.052	1.195	23.039	0.0518393	0.998058	0.22227	0.23	7.83	142.21	133.5	6.9	159.6	3.78	159.23	2.76		High	High	High	Not Found	High	Not Found	High	High	High	High	High	0	0	1.408e-07	2.985e-07	5.5	208.47	208.47	59.05
FALSE	High	[R].LQAGIQAWTDALTGNK.[K]			FALSE	0	1	1	2	AALF015876-PA	AALF015876-PA [847-862]	0	1686.88	0	0.275	1.154	2.847	0.975899	0.999984	0.988201	0.73	24.24	85.46	131.5	43.8	124.7	22.55	93.53	23.54		Peak Found	Peak Found	Peak Found	Not Found	Peak Found	Not Found	Peak Found	High	Peak Found	High	High	0	0	1.935e-07	1.371e-07	4.01	124.6	124.6	67.63
FALSE	High	[K].TPNGVVLAPVQLGK.[W]			FALSE	0	1	1	8	AALF015876-PA	AALF015876-PA [2571-2584]	0	1392.82	0	1.096	1.351	1.04	0.975899	0.995556	0.978023	129.89	1.06	56.38	85.5	105.2	109.3	13.26	86.47	7.22		Peak Found	High	Peak Found	Not Found	High	High	High	High	Peak Found	High	High	0	3.548e-05	7.321e-07	0.0004722	3.6	122.77	122.77	60.15
FALSE	High	[K].IQHAVDDLSLK.[Q]			FALSE	0	1	1	37	AALF015876-PA	AALF015876-PA [813-823]	0	1238.67	0	0.977	1.264	1.294	0.995171	0.995556	0.999997	113.77	0.71	73.91	94.5	92.3	113.1	9.93	84.74	8.49		High	High	High	High	High	High	High	High	High	High	High	0	0	4.998e-07	6.336e-07	4.71	184.51	184.51	41.42
FALSE	High	[R].LQAGIQAWTDALTGNKK.[E]			FALSE	0	1	1	13	AALF015876-PA	AALF015876-PA [847-863]	1	1814.98	0	0.028	1.122	39.55	0.217293	0.999984	0.173255	0.04	1.97	0.73	140.2	4	155.8	6.86	160.8	18.25		High	High	Peak Found	Not Found	High	Not Found	High	High	High	High	High	0	0	8.053e-11	5.123e-11	4.96	191.97	191.97	62.07
FALSE	High	[R].LINFSEGSPYETLHSFISK.[T]			FALSE	0	1	1	18	AALF015876-PA	AALF015876-PA [71-89]	0	2169.09	0	0.011	0.737	59.871	0.000173284	0.93966	0.0920844	0	6.21	99.37	172.9	2.1	125.1	6.83	168.31	17.38		High	Peak Found	High	Not Found	High	Not Found	High	High	High	High	High	0	0	1.02e-07	5.915e-09	5.45	120.33	120.33	68.42
FALSE	High	[K].LLIYSLLWSFAGDAK.[L]			FALSE	0	1	1	10	AALF015876-PA	AALF015876-PA [2420-2434]	0	1696.93	0	0.067	0.2	2.963	0.975899	0.0153481	0.982014	0.17	3.49	135.7	236.8	16	47.3	11.53	96.59	92.28		High	High	High	Not Found	High	Not Found	High	Not Found	Peak Found	High	High	0	0	7.354e-09	1.154e-09	4.74	205.77	205.77	82.96
FALSE	High	[R].LMHIPFDEFER.[V]			FALSE	0	1	1	10	AALF015876-PA	AALF015876-PA [335-345]	0	1433.69	0	0.046	0.734	16.086	0.370056	0.972186	0.941268	0.24	14.49	144.17	168.5	7.7	123.8	2.78	159.98	30.54		High	High	High	Not Found	High	Not Found	High	High	High	n/a	High		0		7.885e-06	4.7			63.09
FALSE	High	[R].HVPIIYVDYPGETSLK.[Q]			FALSE	0	1	1	20	AALF015876-PA	AALF015876-PA [2657-2672]	0	1830.96	0	0.059	1.074	18.563	0.975899	0.999984	0.978023	0.06	16.14	26.82	140.5	8.2	151.2	16.04	144.69	19.18		High	High	High	Not Found	High	Not Found	High	High	High	High	High	0	0.0001992	8.284e-06	0.002633	3.98	124.72	124.72	61.44
FALSE	High	[R].VLATVETTLNVLADSVLQEQPQLR.[R]			FALSE	0	1	1	22	AALF015876-PA	AALF015876-PA [1709-1732]	0	2637.45	0	0.047	0.532	4.717	0.0346036	0.740939	0.978023	0.26	15.95	125.12	209.8	13.7	76.5	34.65	140.83	49.37		High	High	High	Not Found	High	Peak Found	High	High	High	High	High	0	0	2.014e-10	2.504e-09	7.01	219.86	219.86	82.34
FALSE	High	[K].VLQLYQISNLNHGLMMVGPSGSGK.[S]			FALSE	0	1	1	7	AALF015876-PA	AALF015876-PA [2135-2158]	0	2543.31	0	0.037	0.924	25.189	0.0483392	0.996116	0.325586	0.06	17.7	38.93	146.8	5.4	147.8	17.41	158.22	7.97		High	High	High	Not Found	High	Not Found	High	High	High	n/a	High		0		2.395e-10	5.97			67.65
FALSE	High	[R].GYAEPLTNAMVEFYLASQDR.[F]			FALSE	0	1	1	7	AALF015876-PA	AALF015876-PA [2691-2710]	0	2275.07	0	0.103	1.06	10.272	0.975899	0.999474	0.978023	0.23	13.32	40.39	157.9	14	128.1	18.28	142.04	33.32		High	High	High	Not Found	High	Not Found	High	High	High	n/a	High		0		8.059e-10	5.7			80.97
FALSE	High	[K].GVDKDDELTPALQTQR.[E]			FALSE	0	1	1	21	AALF015876-PA	AALF015876-PA [2329-2344]	1	1785.9	0	0.973	1.16	1.186	0.976028	0.999496	0.983464	33.28	0.75	61.14	90.5	88	121.5	9.79	52.85	11.14		Peak Found	Peak Found	High	High	Peak Found	High	High	High	High	High	High	0	0	4.789e-08	3.479e-07	4.87	201.54	201.54	43.49
FALSE	High	[K].VFEEEALTWEEK.[L]			FALSE	0	1	1	16	AALF015876-PA	AALF015876-PA [1444-1455]	0	1509.71	0																No Quan Values	High	High	High	Not Found	High	High	High	High	High	High	High	0	0	1.739e-06	5.081e-06	3.76	153.54	153.54	60.56
FALSE	High	[K].LDRDPSSGTALQEISFWLNLER.[A]			FALSE	0	1	1	6	AALF015876-PA	AALF015876-PA [196-217]	1	2547.28	0	1.432	0.924	4.215	0.975899	0.996116	0.978023	145.27	103.93	147.88	35.4	50.7	213.8	154.37	135.9	119.48		High	Not Found	Not Found	Not Found	High	Not Found	High	Not Found	Peak Found	High	High	0	0	1.276e-08	1.153e-08	6.16	184.25	184.25	81.18
FALSE	High	[K].IAETVEQVEEMQK.[S]			FALSE	0	1	1	11	AALF015876-PA	AALF015876-PA [3135-3147]	0	1533.75	0	0.878	0.844	0.513	0.984348	0.995556	0.978023	46.23	97.79	30.09	109.4	57.3	133.3	82.06	122.9	81.42		High	Peak Found	High	High	High	High	High	High	High	n/a	High		0		3.24e-08	4.49			48.75
FALSE	High	[K].IAFILDESNVLDSGFLER.[M]			FALSE	0	1	1	12	AALF015876-PA	AALF015876-PA [2917-2934]	0	2038.05	0	0.089	0.685	7.679	0.975899	0.96524	0.978023	0.43	24.65	147.8	194.6	12.1	93.3	21.67	135.28	96		High	High	High	Not Found	High	Not Found	High	Not Found	High	High	High	0	0	2.022e-10	9.208e-07	5.51	229.39	229.39	81.38
FALSE	High	[K].KVQSQEIQQQLAEQTIK.[I]			FALSE	0	1	1	16	AALF015876-PA	AALF015876-PA [3181-3197]	1	1999.08	0	0.913	0.774	0.848	0.976028	0.992064	0.978023	79.07	12.45	50.77	109	99.5	91.5	52.06	97.01	9.06		High	High	High	Not Found	High	High	High	High	High	High	High	0	5.365e-05	9.005e-06	0.0006229	3.69	107.48	107.48	45.01
FALSE	High	[R].QPQGHLLLIGVSGAGK.[T]			FALSE	0	1	1	12	AALF015876-PA	AALF015876-PA [2855-2870]	0	1574.9	0	0.349	1.051	3.012	0.975899	0.999881	0.998178	14.51	13.28	123.33	128.9	42.6	128.5	10.26	116.95	24.05		High	High	High	Not Found	High	Peak Found	High	High	High	High	High	0	0	3.285e-06	5.3e-07	4.45	82.84	82.84	52.91
FALSE	High	[R].QPAGISGGGDASSADVK.[Q]			FALSE	0	1	1	20	AALF015876-PA	AALF015876-PA [423-439]	0	1516.72	0	1.649	1.298	0.787	0.975899	0.995668	0.978023	58.38	19.04	39.15	62.9	136.4	100.7	17.35	57.81	22.08		High	High	High	High	High	High	High	High	High	High	High	0	0	7.644e-07	2.998e-07	3.86	106.33	106.33	33.63
FALSE	High	[R].QLIAEVMLFSQGFR.[T]			FALSE	0	1	1	1	AALF015876-PA	AALF015876-PA [1974-1987]	0	1638.87	0	0.034	0.987	22.819	0.0146331	0.998058	0.420238	0.12	30.1	139.34	148.1	5.8	146.2	15.02	160.63	14.97		Peak Found	Peak Found	Peak Found	Not Found	Peak Found	Not Found	Peak Found	Peak Found	High	n/a	High		0		3.945e-06	3.76			80.05
FALSE	High	[K].QYSNLHVWVAR.[L]			FALSE	0	1	1	12	AALF015876-PA	AALF015876-PA [824-834]	0	1372.71	0	0.069	1.062	15.275	0.975899	0.999881	0.978023	0.49	0.46	71.91	129	10.5	160.5	11.4	72.28	13.18		High	High	High	Not Found	Peak Found	Not Found	High	High	High	High	High	0	0	1.245e-05	4.965e-06	3.4	116.95	116.95	47.79
FALSE	High	[K].QTLAMVADYNPLMK.[D]			FALSE	0	1	1	5	AALF015876-PA	AALF015876-PA [258-271]	0	1594.8	0	0.309	0.911	3.015	0.979561	0.995556	0.984421	13.71	2.85	125.9	137.9	40.4	121.7	3.18	121.93	30.26		High	High	High	Peak Found	Peak Found	Not Found	High	Peak Found	High	n/a	High		0		7.258e-08	4.79			66.35
FALSE	High	[R].QTEVLQQLTIHMANAR.[F]			FALSE	0	1	1	2	AALF015876-PA	AALF015876-PA [1778-1793]	0	1852.97	1	0.128	0.608	4.751	0.913432	0.857884	0.978023	1.67	0.97	125.99	167.7	23	109.3	4.61	131.65	4.99		Peak Found	High	Peak Found	Not Found	High	Peak Found	Peak Found	Peak Found	Peak Found	n/a	High		0		1.077e-08	4.64			58.91
FALSE	High	[R].QSLEAMMNQLK.[E]			FALSE	0	1	1	6	AALF015876-PA	AALF015876-PA [1290-1300]	0	1292.63	0	0.766	0.965	1.26	0.979561	0.998058	0.979314	21.2	12.01	39.41	109.8	84.1	106	3.37	58.8	15.13		High	High	Peak Found	Peak Found	High	Peak Found	High	High	High	n/a	High		0		4.478e-06	3.91			60.7
FALSE	High	[R].QAVQSIFNHLR.[K]			FALSE	0	1	1	18	AALF015876-PA	AALF015876-PA [289-299]	0	1312.71	0	0.045	1.199	26.469	0.583605	0.996088	0.914798	0.08	21.21	105.41	132.7	6.1	161.2	10.61	158.34	10.72		High	High	High	Not Found	High	Not Found	High	High	High	High	High	0	0	6.822e-06	6.258e-06	3.72	135.49	135.49	50.79
FALSE	High	[R].SLETCPYSAATFADILSK.[I]	1xCarbamidomethyl [C5]		FALSE	0	1	1	4	AALF015876-PA	AALF015876-PA [795-812]	0	1973.95	0	0.467	0.858	1.314	0.975899	0.998058	0.998	19.32	27.75	58.87	129	60.3	110.7	14.38	52.11	81.95		Peak Found	Peak Found	High	Not Found	Not Found	Not Found	Not Found	High	Peak Found	High	High	0	0	6.17e-06	3.225e-06	3.49	92.6	92.6	71.2
FALSE	High	[K].RSDLEEQQLHLNVGLNK.[I]			FALSE	0	1	1	12	AALF015876-PA	AALF015876-PA [3118-3134]	1	1993.05	0	0.36	2.191	6.91	0.980769	0.873533	0.978023	11.14	20.16	130.6	84.5	30.3	185.2	30.42	118.82	22.59		Peak Found	High	Peak Found	Not Found	High	Not Found	High	High	High	High	High	0	0	1.412e-07	3.105e-06	5.07	200.27	200.27	49.01
FALSE	High	[R].SDLEEQQLHLNVGLNK.[I]			FALSE	0	1	1	18	AALF015876-PA	AALF015876-PA [3119-3134]	0	1836.95	0	0.051	1.261	23.835	0.975899	0.998058	0.978023	0.06	5.02	47.14	130.3	6.8	162.8	11.86	155.69	6.71		High	High	High	Not Found	High	Not Found	High	High	High	High	High	0	0	4.387e-08	4.084e-09	5.11	141.85	141.85	54.38
FALSE	High	[K].LSTAEVFQEWAR.[K]			FALSE	0	1	1	16	AALF015876-PA	AALF015876-PA [625-636]	0	1436.72	0	0.162	1.011	6.228	0.975899	0.998675	0.978023	3.36	5.49	121.06	137.9	22.4	139.8	17.06	128.3	2.99		High	High	High	Not Found	High	High	High	High	High	High	High	0	0	1.364e-06	1.958e-06	4.08	144.94	144.94	65.87
FALSE	High	[K].ITDFGDKVEDSTFLNTLQNGVNR.[W]			FALSE	0	1	1	10	AALF015876-PA	AALF015876-PA [163-185]	1	2583.27	0	0.611	1.304	16.431	0.997721	0.995556	0.978023	17.26	40.05	16.87	119.8	13.2	166.9	77.56	129.41	18.2		Peak Found	Peak Found	High	Not Found	Peak Found	Not Found	High	High	High	High	High	0	0	1.69e-07	9.348e-07	5.96	147.88	147.88	65.3
FALSE	High	[R].ITNQQMYLYPSIEEAR.[F]			FALSE	0	1	1	8	AALF015876-PA	AALF015876-PA [896-911]	0	1955.95	0																No Quan Values	Peak Found	High	Peak Found	High	High	High	Peak Found	High	Peak Found	n/a	High		5.026e-06		3.187e-05	4.96			61.14
FALSE	High	[K].NIPLEDGEEESFTTQSK.[G]			FALSE	0	1	1	23	AALF015876-PA	AALF015876-PA [2312-2328]	0	1923.88	0	0.771	1.104	1.387	0.985543	0.999984	0.985889	82.93	4.03	84.21	100.1	86.5	113.5	10.28	99.42	8.68		High	High	High	High	High	High	High	High	High	High	High	0	0	3.155e-08	1.107e-06	3.49	152.61	152.61	54.26
FALSE	High	[R].NLHVVFTMNPSTDGLKDR.[A]			FALSE	0	1	1	3	AALF015876-PA	AALF015876-PA [2988-3005]	1	2044.03	0	1.797	3.297	5.569	0.975899	0.771589	0.978023	99.41	132.63	143.11	61.4	36.3	202.3	107.2	135.22	66.92		Not Found	High	Peak Found	Not Found	High	Not Found	High	Not Found	Peak Found	n/a	High		0		7.29e-07	4.85			54.36
FALSE	High	[R].MLSAVSQQIQTIQEALK.[S]			FALSE	0	1	1	9	AALF015876-PA	AALF015876-PA [1895-1911]	0	1888.02	0	0.733	0.767	1.242	0.995274	0.991221	0.981725	51.58	13.81	72.42	113.5	83.2	103.3	36.43	85.09	21.41		High	High	High	Not Found	High	High	High	High	High	n/a	High		0		7.897e-10	5.18			71.02
FALSE	High	[R].MNVVLEELQDLR.[G]			FALSE	0	1	1	7	AALF015876-PA	AALF015876-PA [1248-1259]	0	1458.76	0	0.03	0.849	28.176	0.0473347	0.994507	0.269752	0.02	7.06	37.7	159.6	4.8	135.6	2.47	156.34	23.53		High	High	High	Not Found	High	Not Found	High	High	High	n/a	High		0		1.988e-06	3.89			70.5
FALSE	High	[K].EALELQESAIPNNSTER.[M]			FALSE	0	1	1	20	AALF015876-PA	AALF015876-PA [1231-1247]	0	1900.92	0	0.938	1.172	1.25	0.979328	0.998675	0.979926	93.96	19.37	73.36	97.7	91.6	110.7	14.19	89.72	4.48		High	High	High	High	High	High	High	High	High	High	High	0	0	3.973e-10	1.318e-10	5.04	212.14	212.14	52.39
FALSE	High	[R].WTNENIDLVAMK.[H]			FALSE	0	1	1	5	AALF015876-PA	AALF015876-PA [2772-2783]	0	1433.71	0	1.348	4.327	3.211	0.975899	0.0273932	0.979222	143.55	106.77	120	100	54.2	145.8	85.69	101.08	101.01		High	Peak Found	Not Found	Not Found	High	High	High	High	Peak Found	n/a	High		5.026e-06		1.74e-05	3.72			60.86
FALSE	High	[K].DSQSITVELVGK.[Q]			FALSE	0	1	1	21	AALF015876-PA	AALF015876-PA [1920-1931]	0	1275.68	0	0.666	0.801	1.162	0.989177	0.995441	0.978023	30.35	3.13	43.33	116.2	85	98.8	13.83	85.43	11.25		High	High	Peak Found	Not Found	High	High	High	High	High	High	High	1.375e-05	5.026e-06	3.602e-05	2.539e-05	3.57	103.22	103.22	57.18
FALSE	High	[K].DSAIQTQVASLQAK.[I]			FALSE	0	1	1	19	AALF015876-PA	AALF015876-PA [1158-1171]	0	1459.78	0	1.251	1.111	1.131	0.975899	0.999881	0.982017	58.36	24.31	64.67	94.7	100.1	105.2	13.71	88.95	7.18		High	High	High	Not Found	High	High	High	High	High	High	High	0	0	3.348e-07	8.156e-06	3.62	135.78	135.78	51.31
FALSE	High	[K].EVDLSMDTDAPAQPTIKPGGDPQIQR.[A]			FALSE	0	1	1	7	AALF015876-PA	AALF015876-PA [864-889]	0	2779.36	0	0.028	1.17	32.78	0.603084	0.998675	0.978023	0.07	6.08	143.05	147.6	4.1	148.3	13.63	165	17.34		High	High	High	Not Found	High	Not Found	High	High	High	n/a	High		5.026e-06		2.147e-05	4.15			56.44
FALSE	High	[R].ESWQNYELDLINYQNK.[C]			FALSE	0	1	1	14	AALF015876-PA	AALF015876-PA [1397-1412]	0	2056.96	0	0.109	0.821	7.491	0.975899	0.995556	0.978023	1.55	0.86	136.03	156.1	17	127	4.38	150.82	17.91		High	High	High	Not Found	High	Not Found	High	High	High	High	High	0	0	4.884e-07	1.572e-06	4.69	131.48	131.48	68.12
FALSE	High	[R].ESPEVALTLNILK.[H]			FALSE	0	1	1	14	AALF015876-PA	AALF015876-PA [227-239]	0	1426.82	0	0.081	0.975	11.512	0.975899	0.998058	0.978023	0.68	4.28	135.01	144.9	12.5	142.6	4.51	146.49	0.99		High	High	High	Not Found	High	Not Found	High	High	High	High	High	0	0	1.188e-07	5.401e-08	4.5	172.87	172.87	70.57
FALSE	High	[K].ETLYGVLDPNTR.[E]			FALSE	0	1	1	20	AALF015876-PA	AALF015876-PA [2190-2201]	0	1377.7	0	0.202	1.667	8.242	0.173162	0.65703	0.00249897	4.82	1.45	126.07	119.6	19.5	160.9	12.07	129.55	17.24		High	High	High	High	High	High	High	High	High	High	High	1.375e-05	1.345e-05	0.0001034	9.482e-05	3.29	112.68	112.68	60.12
FALSE	High	[R].EIASLLQPYFTSDGLVVR.[C]			FALSE	0	1	1	30	AALF015876-PA	AALF015876-PA [2345-2362]	0	2008.07	0	1.016	0.923	0.909	0.984363	0.996116	0.979926	66.9	5.11	45.16	101.5	103.1	95.3	9.02	55.86	5.13		High	High	High	Peak Found	High	High	High	High	High	High	High	0	0	9.873e-09	1.527e-08	5.4	139.21	139.21	79.94
FALSE	High	[K].EGSEAWDAAIK.[R]			FALSE	0	1	1	14	AALF015876-PA	AALF015876-PA [473-483]	0	1176.55	0	2.281	1.162	0.454	0.975899	0.999881	0.978023	71.53	5.86	6.53	67.2	158.9	74	4.49	51.94	6.27		High	High	High	High	High	High	High	Peak Found	Peak Found	High	High	0	0	5.356e-06	1.309e-06	4.06	119.34	119.34	48.33
FALSE	High	[R].EGLMLDSSDELYK.[W]			FALSE	0	1	1	2	AALF015876-PA	AALF015876-PA [2967-2979]	0	1499.69	0	4.059	1.226	0.497	0.740628		0.978023	127.63	11.07	33.55	81.9	125.2	92.9	55.93	152.46	40.3		Not Found	Not Found	Not Found	High	Not Found	Not Found	Not Found	Not Found	Not Found	n/a	High		0		6.65e-06	3.58			76.47
FALSE	High	[K].ALERPILYSNWLSK.[D]			FALSE	0	1	1	30	AALF015876-PA	AALF015876-PA [2793-2806]	0	1689.93	0	0.044	1.206	24.14	0.132331	0.998058	0.29946	0.17	1.28	140.61	140.8	6.3	152.8	7.85	155.51	6.55		High	High	High	Not Found	High	Not Found	High	High	High	High	High	0	0	5.983e-06	1.099e-07	5.14	177.68	177.68	61.83
FALSE	High	[K].AHQANQLYPFAISLIESVR.[T]			FALSE	0	1	1	12	AALF015876-PA	AALF015876-PA [700-718]	0	2157.15	0	0.223	0.555	3.739	0.975899	0.891885	0.97862	5.89	1.08	122.83	156.8	30.2	113	53.01	107.64	41.32		Peak Found	Peak Found	High	Not Found	High	Peak Found	High	High	High	High	High	0	0	7.007e-09	8.361e-11	6.17	148.35	148.35	74.55
FALSE	High	[R].YQVGLDKPVSQTYR.[N]			FALSE	0	1	1	32	AALF015876-PA	AALF015876-PA [936-949]	0	1653.86	0	0.847	1.205	2.016	0.998553	0.998058	0.981725	89.48	9.41	95.02	89.7	75.9	134.4	19.19	104.17	20.13		High	High	High	Not Found	High	High	High	High	High	High	High	0	0	4.217e-07	3.385e-06	3.83	126.96	126.96	42.75
FALSE	High	[R].ALSSLFSMLNQGAR.[N]			FALSE	0	1	1	7	AALF015876-PA	AALF015876-PA [2381-2394]	0	1494.77	0	0.031	0.953	22.481	0.0514311	0.998058	0.381656	0.07	1.01	141.15	150.2	6.7	143.1	23.5	157.01	4.41		High	High	High	Not Found	High	Not Found	High	High	High	n/a	High		0		1.283e-06	4.27			71.82
FALSE	High	[R].YQSLWDLQADTLYGR.[L]			FALSE	0	1	1	14	AALF015876-PA	AALF015876-PA [986-1000]	0	1828.89	0	0.026	0.962	40.647	0.209113	0.998058	0.563289	0.03	15.73	45.94	150.9	3.9	145.2	3.75	162.06	10.46		High	High	High	Not Found	High	Not Found	High	High	High	High	High	0	0	1.671e-08	4.435e-09	4.79	164.11	164.11	70.48
FALSE	High	[R].ALPDMEVVGLNFSSATTPELLLK.[T]			FALSE	0	1	1	13	AALF015876-PA	AALF015876-PA [2538-2560]	0	2445.29	1	0.022	0.77	35.516	0.00156026	0.982836	0.0373642	0.04	12.24	145.34	166.4	3.6	130.1	10.03	167.46	7.57		High	High	High	Not Found	High	Not Found	High	High	High	n/a	High		0		7.111e-10	6.15			81.64
FALSE	High	[R].AADQSWVSLER.[I]			FALSE	0	1	1	19	AALF015876-PA	AALF015876-PA [2622-2632]	0	1261.62	0	1.017	1.122	1.157	0.987671	0.999881	0.991553	40.65	7.09	31.55	96	104.2	99.9	7.02	48.11	11.3		High	High	High	High	High	Peak Found	Peak Found	High	High	High	High	0	5.026e-06	2.019e-05	1.171e-05	3.68	117.56	117.56	52.1
FALSE	High	[K].DFPINDLLSATELDKIR.[Q]			FALSE	0	1	1	38	AALF015876-PA	AALF015876-PA [272-288]	1	1960.04	0	0.025	0.696	30.616	0.145531	0.963976	0.978023	0.04	8.2	92.03	213.9	8.5	77.5	51.14	161.57	81.37		High	High	High	Not Found	High	Not Found	High	High	High	High	High	0	0	4.358e-08	2.07e-08	4.45	159.71	159.71	78.38
FALSE	High	[K].FGQLLGNEMSTFHGK.[V]			FALSE	0	1	1	8	AALF015876-PA	AALF015876-PA [1060-1074]	0	1665.81	0	0.049	1.055	21.341	0.975899	0.999984	0.978023	0.05	5.69	16.83	131.5	6.8	161.7	15.9	153.77	8.94		High	High	High	Not Found	High	Peak Found	High	High	High	n/a	High		0		8.752e-09	4.56			55.73
FALSE	High	[R].VSTDMAIFITMNPGYAGR.[S]			FALSE	0	1	1	7	AALF015876-PA	AALF015876-PA [1935-1952]	0	1943.94	0	0.13	0.819	6.621	0.975899	0.994083	0.978023	2.01	5.01	127.17	157.3	17.1	125.7	12.16	138.3	6.88		High	High	High	Not Found	High	Not Found	High	High	High	n/a	High		5.026e-06		6.982e-05	4.76			72.36
FALSE	High	[R].FTQDMQPHYVYSPR.[E]			FALSE	0	1	1	8	AALF015876-PA	AALF015876-PA [2711-2724]	0	1768.81	0	1.007	1.347	0.988	0.976028	0.995556	0.978023	89.71	12.42	12.42	91.9	104.2	103.9	14.52	87.05	15.59		High	High	High	Not Found	High	High	High	High	High	n/a	High		0		3.366e-07	3.98			45.97
FALSE	High	[K].VQSQEIQQQLAEQTIK.[I]			FALSE	0	1	1	18	AALF015876-PA	AALF015876-PA [3182-3197]	0	1870.99	0	1.339	1.118	0.923	0.975899	0.999984	0.978023	6.4	13.75	16.79	90.2	109	100.8	14.05	77.08	4.42		High	High	High	High	High	High	High	High	High	High	High	0	0	6.994e-09	3.913e-09	4.75	226.35	226.35	51.27
FALSE	High	[R].VSWVLSDLTLGQVWDVNLLK.[N]			FALSE	0	1	1	6	AALF015876-PA	AALF015876-PA [1351-1370]	0	2285.25	0	0.751	4.661	6.207	0.999997	0.532182	0.978023	38.91	23.57	144.34	82.3	33	184.7	36.86	126.48	89.56		Not Found	Not Found	High	Not Found	High	Not Found	High	Not Found	Peak Found	High	High	0	0	1.184e-08	2.248e-07	5.21	169.92	169.92	82.91
FALSE	High	[K].VMDVLNIPAVQR.[S]			FALSE	0	1	1	9	AALF015876-PA	AALF015876-PA [1517-1528]	0	1354.75	0	0.46	1.089	2.367	0.978141	0.999984	0.983072	29.21	25.08	105	117.7	54.2	128.2	5.89	109.09	13.87		High	High	High	High	High	High	High	High	High	n/a	High		1.345e-05		0.0001424	3.47			64.48
FALSE	High	[R].FQFPSNWLHVDNIEGEWSAFNEIMK.[R]			FALSE	0	1	1	2	AALF015876-PA	AALF015876-PA [1131-1155]	0	3038.41	0	0.102	0.163	1.772	0.975899	0.0113196	0.992779	0.16	2.13	143.52	221.4	28.4	50.3	52.26	96.84	143.24		High	Peak Found	Peak Found	Not Found	Peak Found	Not Found	High	Not Found	Peak Found	n/a	High		0		4.816e-08	4.86			81.52
FALSE	High	[R].FQSISSEFLGLMK.[K]			FALSE	0	1	1	8	AALF015876-PA	AALF015876-PA [1497-1509]	0	1486.76	0	0.054	0.875	19.52	0.247058	0.995556	0.678712	0.28	15.07	142.36	155.4	8.6	136	1.42	154.67	18.43		High	High	High	Not Found	High	Not Found	High	High	High	n/a	High		0		6.501e-06	3.73			72.48
FALSE	High	[R].FEGVEGVAHVIDPK.[A]			FALSE	0	1	1	26	AALF015876-PA	AALF015876-PA [2172-2185]	0	1496.77	0	0.432	1.057	2.444	0.981959	0.999881	0.991096	25.65	9.64	104.46	120.5	52.1	127.4	3.29	103.42	18.68		High	High	High	Not Found	High	Peak Found	High	High	High	High	High	0	0	4.793e-07	5.302e-06	4.21	214.33	214.33	55.27
FALSE	High	[K].VPVIEVETHK.[V]			FALSE	0	1	1	32	AALF015876-PA	AALF015876-PA [2479-2488]	0	1150.65	0	1.287	1.195	0.552	0.975899	0.998058	0.978023	74	10.54	0.27	85	119.4	95.6	7.49	51.48	24.36		High	High	High	High	High	High	High	High	High	High	High	8.815e-06	5.026e-06	2.119e-05	2.878e-05	3.19	121.66	121.66	40.55
FALSE	High	[R].EWTDGLFTHILR.[K]			FALSE	0	1	1	30	AALF015876-PA	AALF015876-PA [2202-2213]	0	1487.76	0	0.03	0.624	20.604	0.0111145	0.910874	0.421829	0.09	10.1	145.14	181.4	5.5	113.1	19.91	164.23	38.47		High	High	High	Not Found	High	Not Found	High	High	High	High	High	0	0	1.84e-06	5.838e-07	4.45	131.84	131.84	68.73
FALSE	High	[R].FYYGFEYLGVQDR.[L]			FALSE	0	1	1	17	AALF015876-PA	AALF015876-PA [1794-1806]	0	1656.77	0	0.065	0.775	12.61	0.975899	0.986618	0.978023	0.03	22.67	27.82	161.4	13.4	125.2	17.46	133.87	45.92		High	High	High	Not Found	High	Not Found	High	High	High	High	High	0	0	5.981e-06	4.121e-07	3.73	143	143	68.49
FALSE	High	[K].FIKPVSTVEHPK.[I]			FALSE	0	1	1	9	AALF015876-PA	AALF015876-PA [1615-1626]	0	1381.78	0	3.515	2.583	0.705	0.873068	0.90156	0.978023	95.69	5.92	46.66	50.4	119.3	130.2	48.53	160.86	125.32		Not Found	Not Found	Not Found	High	High	Not Found	High	Not Found	High	High	High	0	0	7.933e-06	4.201e-06	3.79	91.76	91.76	80.91
FALSE	High	[R].FYFVGDEDLLEIIGNSK.[N]			FALSE	0	1	1	12	AALF015876-PA	AALF015876-PA [1558-1574]	0	1958.97	0	0.074	0.63	12.398	0.975899	0.904633	0.978023	0.44	26.7	72.46	174.6	15.5	110	11.67	146.88	59.22		High	High	High	Not Found	High	Not Found	High	Peak Found	High	High	High	0	0	8.043e-08	7.016e-08	5.38	162.08	162.08	81.77
FALSE	High	[R].VNFLPEIITLYK.[E]			FALSE	0	1	1	14	AALF015876-PA	AALF015876-PA [669-680]	0	1449.84	0	1.057	0.915	0.931	0.980445	0.995556	0.979222	9.32	9.36	30.9	101	110.7	88.3	4.1	76.24	12.79		High	High	Peak Found	High	High	Peak Found	High	High	High	High	High	0	0	2.791e-06	1.81e-06	3.22	130.76	130.76	79
FALSE	High	[R].NVLNFNQQHPDFPVPPEQLEQYIPK.[L]			FALSE	3.90586e-05	1	1	16	AALF015876-PA	AALF015876-PA [2395-2419]	0	2991.5	0	0.075	0.844	11.624	0.975899	0.995556	0.978023	0.57	3.75	140.29	156.2	11.9	131.9	4.45	150.76	15.29		High	High	High	Not Found	High	Not Found	High	High	Peak Found	High	High	8.815e-06	5.026e-06	2.26e-05	2.822e-05	4.11	113.59	113.59	73
FALSE	High	[R].AYGPIVIDYAK.[V]			FALSE	3.90586e-05	1	1	17	AALF015876-PA	AALF015876-PA [1030-1040]	0	1209.65	0	1.044	1.111	1.065	0.982155	0.999496	0.984367	45.07	0.78	31.38	95.5	99.7	104.8	6.18	40.32	3.99		High	High	High	High	High	High	High	High	High	High	High	8.815e-06	5.026e-06	2.347e-05	6.199e-05	3.09	116.82	116.82	58.63
FALSE	High	[R].QIDNQLTMYLK.[R]			FALSE	3.90586e-05	1	1	1	AALF015876-PA	AALF015876-PA [585-595]	0	1366.7	0	0.184	1.06	4.753	0.975899	0.999984	0.978023	4.31	26.22	104.52	144.3	27.1	128.6	23.52	121	12.43		Peak Found	High	Peak Found	Not Found	Peak Found	Peak Found	Peak Found	Peak Found	Peak Found	n/a	High		5.026e-06		3.586e-05	3.35			61.09
FALSE	High	[K].INEWLTLVEK.[E]			FALSE	3.90586e-05	1	1	20	AALF015876-PA	AALF015876-PA [1627-1636]	0	1244.69	0	0.452	0.979	2.168	0.975899	0.999881	0.983136	29.57	11.29	96.12	127.9	54.3	117.8	5	110.48	9.49		High	High	High	Not Found	High	High	High	High	High	High	High	1.375e-05	5.026e-06	4.964e-05	1.671e-05	3.74	139.59	139.59	66.57
FALSE	High	[R].EKPWLSVQPR.[K]			FALSE	3.90586e-05	1	1	32	AALF015876-PA	AALF015876-PA [1277-1286]	0	1239.68	0	0.704	1.277	1.814	0.991089	0.995556	0.984808	70.36	27.86	110.03	82.3	92.8	124.8	29.17	92.11	39.24		High	High	High	Not Found	High	High	High	High	High	High	High	1.375e-05	1.345e-05	4.969e-05	0.0001257	3.58	95.68	95.68	45.06
FALSE	High	[R].INSLFDVWIDVQR.[R]			FALSE	3.90586e-05	1	1	2	AALF015876-PA	AALF015876-PA [1459-1471]	0	1604.84	0	0.639	0.558	1.226	0.995171	0.982836	0.988201	40.9	18.61	144.56	169.1	58.8	72.1	32.75	94.96	82.2		Peak Found	High	Peak Found	Not Found	Peak Found	Not Found	Peak Found	Not Found	Peak Found	High	High	0	5.026e-06	1.401e-05	1.003e-05	3.69	110.87	110.87	80.35
FALSE	High	[K].YTSEDFDEDLR.[C]			FALSE	3.90586e-05	1	1	20	AALF015876-PA	AALF015876-PA [2894-2904]	0	1389.58	0	1.499	1.117	0.745	0.975899	0.999984	0.978023	39.32	8.78	21.09	83.2	117.6	99.2	10.26	74.39	7.37		High	High	High	High	High	High	High	High	High	High	High	8.815e-06	5.026e-06	2.883e-05	1.554e-05	2.7	114.5	114.5	48.9
FALSE	High	[R].LSENVTSFQEK.[V]			FALSE	3.90586e-05	1	1	2	AALF015876-PA	AALF015876-PA [768-778]	0	1281.63	0																No Quan Values	Not Found	Peak Found	Not Found	Peak Found	High	Not Found	Peak Found	Not Found	Not Found	High	High	0	5.026e-06	1.51e-05	1.573e-05	3.34	110.18	110.18	42.32
FALSE	High	[R].ASIIPLVAGLR.[K]			FALSE	7.32032e-05	1	1	20	AALF015876-PA	AALF015876-PA [731-741]	0	1109.7	0	1.147	0.851	0.742	0.97819	0.992064	0.978023	39.09	1.96	18.21	91.5	104.4	104.2	18.9	52.47	16.21		High	High	High	High	High	High	High	High	High	High	High	1.375e-05	5.026e-06	9.938e-05	4.517e-05	2.53	108.32	108.32	68.64
FALSE	High	[R].NLHVVFTMNPSTDGLK.[D]			FALSE	7.32032e-05	1	1	1	AALF015876-PA	AALF015876-PA [2988-3003]	0	1772.9	0																No Quan Values	Peak Found	Peak Found	Peak Found	Not Found	High	Not Found	Peak Found	Peak Found	Peak Found	n/a	High		5.026e-06		4.623e-05	3.39			59.68
FALSE	High	[R].EYQTQLIQR.[V]			FALSE	7.32032e-05	1	1	18	AALF015876-PA	AALF015876-PA [535-543]	0	1178.62	0	1.877	1.205	0.642	0.975899	0.997863	0.978023	71.13	12.29	25.83	72.5	138.6	88.9	8.21	44.63	17.37		High	High	High	High	High	High	High	High	High	High	High	1.375e-05	1.345e-05	6.516e-05	0.0001643	3.23	126.08	126.08	41.55
FALSE	High	[R].DLPPVAGSIIWAR.[Q]			FALSE	7.32032e-05	1	1	9	AALF015876-PA	AALF015876-PA [572-584]	0	1394.78	0	0.532	0.992	1.839	0.975899	0.998058	0.998292	34.88	1.9	49.59	116.3	61.9	121.8	3.66	88.02	9.3		High	High	Peak Found	Not Found	Peak Found	High	High	Peak Found	High	High	High	1.375e-05	0.002762	4.769e-05	0.0344	2.52	84.23	84.23	72.87
FALSE	High	[K].VNMMIVELK.[S]			FALSE	7.32032e-05	1	1	6	AALF015876-PA	AALF015876-PA [1325-1333]	0	1076.58	0	0.368	0.846	2.299	0.975899	0.995556	0.991096	12.3	25.69	121.66	123.8	53.4	122.8	17.21	107.72	34.56		Peak Found	High	High	Peak Found	High	High	High	Peak Found	High	n/a	High		5.026e-06		4.286e-05	3.13			62.31
FALSE	High	[K].EGSEAWDAAIKR.[Y]			FALSE	7.32032e-05	1	1	5	AALF015876-PA	AALF015876-PA [473-484]	1	1332.65	0	1.203	1.245	0.775	0.975899	0.998058	0.978023	49.78	31.51	21.64	81.1	96.6	122.4	15.08	77.27	39		High	Peak Found	Peak Found	Not Found	High	High	Peak Found	Peak Found	Peak Found	High	High	1.375e-05	5.026e-06	8.673e-05	4.851e-05	2.6	78.27	78.27	41.73
FALSE	High	[R].KDSAIQTQVASLQAK.[I]			FALSE	0.000135127	1	1	10	AALF015876-PA	AALF015876-PA [1157-1171]	1	1587.87	0	1.137	1.205	0.785	0.975899	0.995968	0.978023	12.43	13.9	27.75	91.7	107.8	100.5	11.35	37.05	13.27		High	High	Peak Found	High	Peak Found	High	High	Peak Found	Peak Found	High	High	0.0001095	0.0001938	0.001055	0.002189	4.11	99.27	99.27	41.3
FALSE	High	[R].AATSPALFNR.[C]			FALSE	0.000135127	1	1	23	AALF015876-PA	AALF015876-PA [3006-3015]	0	1047.56	1	2.004	1.221	0.609	0.975899	0.995668	0.978023	82.72	6.31	41.05	71	142.3	86.7	0.2	93.51	13.6		High	High	High	High	High	High	High	High	High	High	High	1.375e-05	1.718e-05	5.376e-05	0.0002215	2.95	101.14	101.14	44.05
FALSE	High	[R].IMFEVQDLK.[Y]			FALSE	0.000135127	1	1	8	AALF015876-PA	AALF015876-PA [2269-2277]	0	1122.59	0	0.692	0.94	1.358	0.984476	0.998058	0.999997	19.55	16.25	46.43	107.4	81.7	110.9	29.44	81.84	14.87		High	High	High	Not Found	High	High	High	High	High	n/a	High		3.206e-05		0.0004105	2.91			61.2
FALSE	High	[K].YATLATVSR.[C]			FALSE	0.000257809	1	1	22	AALF015876-PA	AALF015876-PA [2278-2286]	0	981.536	0	1.808	1.07	0.592	0.975899	0.999984	0.978023	60.37	0.31	19.09	77.4	139.9	82.8	12.51	55.74	18.34		High	High	Peak Found	High	High	High	High	High	High	High	High	3.623e-05	8.477e-05	0.0002884	0.0008295	2.88	94.78	94.78	40.17
FALSE	High	[R].SDLGDFVR.[S]			FALSE	0.000289412	1	1	22	AALF015876-PA	AALF015876-PA [2439-2446]	0	908.447	1	1.881	1.102	0.594	0.975899	0.999984	0.978023	4.25	6.39	3.77	76.6	144	79.4	8.58	32.42	11.12		High	High	High	High	High	High	High	High	High	High	High	4.582e-05	9.427e-05	0.0003334	0.001024	2.65	110.57	110.57	51.01
FALSE	High	[K].LLTLPNGER.[L]			FALSE	0.000341107	1	1	18	AALF015876-PA	AALF015876-PA [2252-2260]	0	1012.58	0	2.015	1.253	0.622	0.975899	0.995556	0.978023	21.69	21.51	14.57	68.5	142.7	88.7	3.75	41.17	21.16		High	High	High	High	High	High	High	High	High	High	High	0.003336	0.001737	0.0408	0.02067	2.32	77.15	77.15	48.46
FALSE	High	[K].IWAQIDETR.[E]			FALSE	0.000451133	1	1	7	AALF015876-PA	AALF015876-PA [1268-1276]	0	1131.58	0	0.811	0.992	1.222	0.998766	0.998058	0.991553	74.63	2.92	59.76	106.4	87.1	106.5	8.54	77.4	5.13		High	High	High	High	Peak Found	Peak Found	Peak Found	Peak Found	Peak Found	High	High	4.582e-05	0.0004691	0.0003778	0.005885	2.75	88.77	88.77	48.74
FALSE	High	[K].TLLPVETSR.[F]			FALSE	0.000529245	1	1	22	AALF015876-PA	AALF015876-PA [1488-1496]	0	1015.58	1	1.063	0.854	0.919	0.997721	0.994051	0.983136	18.66	14.64	29.18	107.8	100.2	92	12.67	30.68	12.33		High	High	High	High	High	High	High	High	High	High	High	5.008e-05	0.0001481	0.0005366	0.001606	2.35	88.72	88.72	49.09
FALSE	High	[R].VPLAIVNK.[A]			FALSE	0.000529245	1	1	18	AALF015876-PA	AALF015876-PA [692-699]	0	853.551	0	2.192	1.341	0.586	0.975899	0.995556	0.978023	68.75	6.28	19.48	63.3	151.8	84.9	8.73	54.85	2.77		High	High	High	High	High	High	High	High	High	High	High	0.0001426	0.0001481	0.001333	0.001644	2.54	98.64	98.64	46.48
FALSE	High	[R].ASIIPLVAGLRK.[E]			FALSE	0.000529245	1	1	6	AALF015876-PA	AALF015876-PA [731-742]	1	1237.8	0	0.07	1.311	18.703	0.975899	0.995556	0.978023	0.54	4.88	138.73	126.5	8.9	164.6	21.59	145.53	21.89		High	Peak Found	High	Not Found	Peak Found	Not Found	High	Peak Found	Peak Found	High	High	5.008e-05	7.175e-05	0.0005042	0.0007162	2.76	78.84	78.84	60.09
FALSE	High	[R].TLDFLNDWEK.[N]			FALSE	0.000555172	1	1	10	AALF015876-PA	AALF015876-PA [1183-1192]	0	1280.62	0	0.08	0.796	11.437	0.975899	0.992064	0.978023	0.64	4.72	137.62	152.8	11.8	135.4	21	145.93	14.08		High	High	High	Not Found	Peak Found	Peak Found	High	Peak Found	High	High	High	5.511e-05	8.477e-05	0.0005752	0.0008819	2.66	79.13	79.13	68.38
FALSE	High	[K].AKEALELQESAIPNNSTER.[M]			FALSE	0.000606399	1	1	4	AALF015876-PA	AALF015876-PA [1229-1247]	1	2100.06	0	0.77	1.023	2.571	0.999997	0.999984	0.984421	16.61	6.59	83.84	101.2	72.1	126.7	14.86	82.03	32.22		Peak Found	Peak Found	High	Not Found	High	Peak Found	Peak Found	Peak Found	Peak Found	High	High	0.0007091	0.0002131	0.008668	0.003092	3.75	65.03	65.03	45.53
FALSE	High	[R].MYESYEYVK.[K]			FALSE	0.000659044	1	1	2	AALF015876-PA	AALF015876-PA [1308-1316]	0	1211.53	0	2.115	1.164	0.548	0.975899	0.998058	0.978023	53.28	0.51	12.73	56.1	157.7	86.2	19.79	47.77	15.34		Peak Found	Peak Found	Peak Found	Peak Found	Peak Found	High	High	Peak Found	Peak Found	n/a	High		0.0001012		0.001044	2.02			44.06
FALSE	High	[K].WFTQQVMR.[N]			FALSE	0.000766548	1	1	8	AALF015876-PA	AALF015876-PA [2980-2987]	0	1095.54	0	0.837	1.09	1.122	0.978725	0.999881	0.978023	66	20.61	12.04	96.4	95.9	107.6	16.83	81.69	4.94		High	High	High	Peak Found	High	High	High	High	High	n/a	High		0.0001569		0.001786	2.57			53.15
FALSE	High	[R].LVQTPLTDR.[C]			FALSE	0.000998175	1	1	18	AALF015876-PA	AALF015876-PA [1807-1815]	0	1042.59	0	2.313	1.265	0.557	0.975899	0.995556	0.978023	79.91	2.79	20.32	65.7	152.1	82.2	5.64	55.55	5.27		High	High	High	High	High	High	High	High	High	High	High	0.002689	0.003669	0.0336	0.04843	2.27	91.96	91.96	44.3
FALSE	High	[K].TMTLFSALR.[A]			FALSE	0.000998175	1	1	6	AALF015876-PA	AALF015876-PA [2529-2537]	0	1039.56	0	0.272	1.373	5.049	0.975899	0.995556	0.979926	10.28	6.92	105.26	113.4	30.8	155.7	3.49	116.93	6.18		High	High	High	Not Found	Peak Found	Peak Found	High	High	High	n/a	High		0.0001949		0.002261	2.3			64.52
FALSE	High	[R].IFLIESTR.[S]			FALSE	0.00102361	1	1	16	AALF015876-PA	AALF015876-PA [649-656]	0	978.562	0	0.806	1.169	1.649	0.998766	0.998058	0.994078	28.21	20.34	47.39	103.7	83.6	112.7	7.3	84.7	14.39		High	High	High	Not Found	High	High	High	High	High	High	High	0.0001338	0.0001876	0.001215	0.002137	2.17	99.79	99.79	57.12
FALSE	High	[K].ALGEYLER.[E]			FALSE	0.00122332	1	1	20	AALF015876-PA	AALF015876-PA [1543-1550]	0	950.494	0	1.529	1.08	0.806	0.975899	0.999881	0.978023	29.39	12.62	8.09	80.8	122.3	96.9	6.44	26.44	14.46		High	High	Peak Found	High	High	High	High	High	High	High	High	0.0002696	0.0004071	0.002884	0.005218	2.36	73.39	73.39	45.87
FALSE	High	[R].GWDDLFNK.[V]			FALSE	0.00122332	1	1	16	AALF015876-PA	AALF015876-PA [1418-1425]	0	994.463	0	1.002	0.891	0.889	0.978808	0.995556	0.978023	4.76	10	31.51	103.7	103.9	92.4	8.36	75.09	24.99		High	High	High	Not Found	High	High	High	High	High	High	High	0.0004414	0.0001992	0.004912	0.002738	2.66	97.98	97.98	63.18
FALSE	High	[R].LWAHEALR.[L]			FALSE	0.001404	1	1	2	AALF015876-PA	AALF015876-PA [2751-2758]	0	995.542	0																No Quan Values	Not Found	Not Found	Not Found	Not Found	Not Found	Not Found	High	Not Found	Not Found	High	High	0.0006298	0.0001992	0.007605	0.002682	1.98	63.67	63.67
FALSE	High	[R].NYVDEWLR.[Y]			FALSE	0.00157477	1	1	10	AALF015876-PA	AALF015876-PA [978-985]	0	1094.53	0	0.699	1.004	1.716	0.999997	0.999881	0.999997	11.46	1.46	41.09	109.2	73.8	117	5.04	85.25	7.68		Peak Found	Peak Found	High	Not Found	Peak Found	High	High	High	High	High	High	0.0004376	0.0002131	0.004832	0.003072	2.19	81.46	81.46	61.31
FALSE	High	[K].TLAPYFK.[S]			FALSE	0.00162351	1	1	18	AALF015876-PA	AALF015876-PA [90-96]	0	839.466	0	1.868	1.207	0.717	0.975899	0.998058	0.978023	2.78	8.66	11.47	73.8	135.9	90.3	1.35	32.93	9.88		High	High	High	High	High	High	High	High	High	High	High	0.0007407	0.00106	0.009029	0.01259	2.14	96.34	96.34	49.11
FALSE	High	[R].FNALFVRPHIR.[G]			FALSE	0.00179431	1	1	7	AALF015876-PA	AALF015876-PA [520-530]	0	1369.79	0	1.318	1.469	12.302	0.975899	0.995556	0.978023	103.64	58.4	38.34	113.2	20.6	166.3	77.6	132.79	39.44		Not Found	Peak Found	High	Not Found	High	Not Found	High	Peak Found	High	High	High	0.0006038	0.0003569	0.006998	0.004564	3	56.89	56.89	49.99
FALSE	High	[R].DLSQQLLK.[V]			FALSE	0.00251987	1	1	14	AALF015876-PA	AALF015876-PA [321-328]	0	944.541	0	2.314	1.142	0.498	0.975899	0.999881	0.978023	40.68	1.27	12.81	67.7	156.6	75.8	5.03	50.11	5.74		Peak Found	High	High	High	Peak Found	High	High	High	High	High	High	0.00152	0.001305	0.0198	0.01568	2.24	65.45	65.45	52.96
FALSE	High	[R].FVAWMNGLSIFQIK.[V]			FALSE	0.0036214	1	1	1	AALF015876-PA	AALF015876-PA [2876-2889]	0	1653.88	0	0.201	0.553	2.945	0.975899	0.93716	0.99042	3.29	3.06	133.1	167.5	33.6	98.9	19.87	117.09	35.33		High	Peak Found	Peak Found	Not Found	Peak Found	Not Found	Peak Found	Peak Found	Peak Found	n/a	High		0.0005108		0.006372	3.53			81.77
FALSE	High	[R].GVWSELSK.[I]			FALSE	0.00424731	1	1	16	AALF015876-PA	AALF015876-PA [1260-1267]	0	905.473	0	1.006	1.317	1.309	0.981353	0.995556	0.994597	102.79	4.94	57.42	88	91.9	120.2	5.86	73.87	8.42		High	High	High	Peak Found	High	High	High	High	High	High	High	0.005511	0.0005936	0.0733	0.007258	2.08	56.2	56.2	48.66
FALSE	High	[K].EMLVWDK.[Q]			FALSE	0.0044281	1	1	5	AALF015876-PA	AALF015876-PA [1108-1114]	0	920.455	0	1.248	1.074	0.861	0.975899	0.999984	0.978023	64.37	20.23	43.7	90.3	112.7	97	7.92	54.97	9.27		High	High	High	Peak Found	High	Peak Found	High	Peak Found	Peak Found	n/a	High		0.0006262		0.007629	2.42			54.01
FALSE	High	[R].LSLPPNVR.[I]			FALSE	0.00526048	1	1	11	AALF015876-PA	AALF015876-PA [2261-2268]	0	895.536	0	0.917	1.213	1.323	0.976028	0.998426	0.981725	9.56	9.7	1.8	86.2	92.2	121.6	30.8	55.66	12.19		High	Peak Found	Peak Found	High	High	High	Peak Found	High	High	High	High	0.002527	0.0046	0.0317	0.06507	2.08	64.28	64.28	47.85
FALSE	High	[R].RAYGPIVIDYAK.[V]			FALSE	0.00661973	1	1	2	AALF015876-PA	AALF015876-PA [1029-1040]	1	1365.75	0	0.319	1.114	3.49	0.975899	0.999881	0.983072	12.76	31.34	107.21	123.6	39.3	137.1	36.97	111.69	12.99		Peak Found	High	Peak Found	Not Found	Peak Found	Not Found	Peak Found	Peak Found	Peak Found	High	High	0.003558	0.001004	0.04334	0.012	3.83	72.69	72.69	51.04
FALSE	High	[K].DYMPVNR.[S]			FALSE	0.00697683	1	1	1	AALF015876-PA	AALF015876-PA [2807-2813]	0	894.414	0	0.45	0.91	2.492		0.998058	0.978023	5.63	27.16	115.96	130.4	58.6	110.9	17.49	88.91	68.18		Not Found	Not Found	Not Found	Not Found	Not Found	Not Found	High	Not Found	Not Found	n/a	High		0.001049		0.01246	1.73			38.63
FALSE	High	[R].LMPNLR.[G]	1xOxidation [M2]		FALSE	0.00715686	1	1	5	AALF015876-PA	AALF015876-PA [2685-2690]	0	759.418	0	0.733	0.858	1.172		0.995556	0.999841	5	85.45	98.41	109.6	85.3	105.1	13.11	33.96	89.06		Not Found	Not Found	Not Found	Not Found	Not Found	Not Found	High	Not Found	Peak Found	High	High	0.004857	0.005283	0.06217	0.07867	1.22	63.66	63.66	34.68
FALSE	High	[K].LLQSYIK.[V]			FALSE	0.00770176	1	1	14	AALF015876-PA	AALF015876-PA [1318-1324]	0	864.519	0	1.779	1.293	0.532	0.975899	0.997863	0.978023	27.64	13.09	2.05	76.9	123.7	99.4	7.06	36.57	28.19		Peak Found	High	High	High	High	High	High	High	High	High	High	0.001523	0.005946	0.01992	0.09061	2.11	61.36	61.36	45.61
FALSE	High	[R].SMANPPAVVK.[L]	1xOxidation [M2]		FALSE	0.00877506	1	1	12	AALF015876-PA	AALF015876-PA [3289-3298]	0	1029.54	0	0.675	1.452	0.819	0.981113	0.995556	0.978023	11.62	101.01	54.37	94.1	57.3	148.6	24.34	105.38	82.3		High	Peak Found	High	High	High	High	High	Not Found	High	High	High	0.004554	0.006457	0.05746	0.1014	2.44	90.12	90.12	33.29
FALSE	High	[R].KEVLGLISEGIALVWESYK.[L]			FALSE	0.00881427	1	1	2	AALF015876-PA	AALF015876-PA [742-760]	1	2134.18	0	0.239	2.047	7.863	0.975899	0.884638	0.978023	4.48	83.84	13.02	91.3	21.8	186.9	89.82	113.75	31.88		Peak Found	Not Found	Peak Found	Not Found	Peak Found	Not Found	High	Peak Found	Peak Found	High	High	0.008567	0.001408	0.1196	0.01682	3.36	44.17	44.17	81.87
High	Master Protein	151	AALF011939-PA	transcript=AALF011939-RA | gene=AALF011939 | organism=Aedes_albopictus_Foshan | gene_product=endoplasmin [Source:Projected from Aedes aegypti (AAEL012827) VB Community Annotation] | transcript_product=endoplasmin [Source:Projected from Aedes aegypti (AAEL012827) VB Community Annotation] | location=JXUM01S002579:186159-200263(+) | protein_length=795 | sequence_SO=supercontig | SO=protein_coding_ge…	MKYLLLLIVGVFLFAGISTVRADDDADIEDLPVVEMNLGASKEGSRTDAEAVQREEEAIKLDGLNVAQMKELRDKSEKFTFQAEVNRMMKLIINSLYRNKEIFLRELISNASDALDKIRLLSLTEPGVLDSNSNLEIKIKADKDGKVLHIIDTGIGMTKQDLVNNLGTIAKSGTADFLSKMQETKTETQDVNDMIGQFGVGFYSAFLVADRVVVTTKHNDDVQYIWESDAASFSIVEDPRGNTLQRGSQISLHLKEEAQDFLEEDTVKQLIKKYSQFINFPIYMWTSKEVEEEVPVEEEVTEKPEKKDEDATEEEDGKVEEEAEDEKPKTKKIKKTVWDWEVMNDSKPIWTRKPNDVTDDEYTEFYKSLTKDTSDPLTHTHFVAEGEVTFKSLLFIPKV…	FALSE	689.795	67	54	3325	54	1	795	91	4.92	151360	6398.52	43	54							0	0.749	1.157	1.933	-0.42	0.21	0.95	0.824418	0.837764	0.676243	0.989909	0.98976	0.968822	1.02491e+09	1.10828e+09	1.04439e+09	6.80965e+08	1.56748e+09	1.1223e+09	1.71329e+09	1.34269e+09	1.46369e+09	High	High
Checked	Confidence	Annotated Sequence	Modifications	Modifications in Master Proteins	Contaminant	Qvality q-value	# Protein Groups	# Proteins	# PSMs	Master Protein Accessions	Positions in Master Proteins	# Missed Cleavages	Theo. MH+ [Da]	# Razor Quan Results	Abundance Ratio: (12H) / (CONTROL)	Abundance Ratio: (60H) / (CONTROL)	Abundance Ratio: (60H) / (12H)	Abundance Ratio Adj. P-Value: (12H) / (CONTROL)	Abundance Ratio Adj. P-Value: (60H) / (CONTROL)	Abundance Ratio Adj. P-Value: (60H) / (12H)	Abundance Ratio Variability [%]: (12H) / (CONTROL)	Abundance Ratio Variability [%]: (60H) / (CONTROL)	Abundance Ratio Variability [%]: (60H) / (12H)	Abundances (Grouped): CONTROL	Abundances (Grouped): 12H	Abundances (Grouped): 60H	Abundances (Grouped) CV [%]: CONTROL	Abundances (Grouped) CV [%]: 12H	Abundances (Grouped) CV [%]: 60H	Quan Info	Found in Sample: [S1] F1: Sample, CONTROL, 1	Found in Sample: [S2] F2: Sample, CONTROL, 2	Found in Sample: [S3] F3: Sample, CONTROL, 3	Found in Sample: [S4] F4: Sample, 12H, 1	Found in Sample: [S5] F5: Sample, 12H, 2	Found in Sample: [S6] F6: Sample, 12H, 3	Found in Sample: [S7] F7: Sample, 60H, 1	Found in Sample: [S8] F8: Sample, 60H, 2	Found in Sample: [S9] F9: Sample, 60H, 3	Confidence (by Search Engine): MS Amanda 2.0	Confidence (by Search Engine): Sequest HT	Percolator q-Value (by Search Engine): MS Amanda 2.0	Percolator q-Value (by Search Engine): Sequest HT	Percolator PEP (by Search Engine): MS Amanda 2.0	Percolator PEP (by Search Engine): Sequest HT	XCorr (by Search Engine): Sequest HT	Amanda Score (by Search Engine): MS Amanda 2.0	CharmeRT Combined Score (by Search Engine): MS Amanda 2.0	Top Apex RT [min]
FALSE	High	[K].TVWDWEVMNDSKPIWTR.[K]			FALSE	0	1	1	38	AALF011939-PA	AALF011939-PA [336-352]	0	2163.03	0	0.1	0.957	9.608	0.0145166	0.998058	0.00500704	1.32	2.08	141.44	156.2	13.6	130.2	10.91	156.51	30.97		High	High	High	Not Found	High	High	High	High	High	n/a	High		0		5.654e-11	5.32			69.41
FALSE	High	[K].TVWDWEVMNDSKPIWTR.[K]	1xOxidation [M8]		FALSE	0	1	1	38	AALF011939-PA	AALF011939-PA [336-352]	0	2179.03	0	0.058	1.974	27.577	0.71895	0.836623	0.482768	0.27	33.66	76.63	106.2	6.1	187.7	30.25	155.61	36.15		High	High	High	Not Found	High	Not Found	High	High	High	High	High	0	0	1.519e-05	1.529e-07	4.19	123.08	123.08	68.09
FALSE	High	[K].LGIMEDPSNR.[S]	1xOxidation [M4]		FALSE	0	1	1	374	AALF011939-PA	AALF011939-PA [499-508]	0	1147.54	1	2.016	1	0.476	0.975899	0.996026	0.978023	79.03	6	16.38	70.2	159.6	70.2	12.98	62.89	6.18		High	High	High	High	High	High	High	High	High	High	High	0	5.026e-06	1.03e-05	2.13e-05	3.36	161.65	161.65	41.22
FALSE	High	[K].LGIMEDPSNR.[S]			FALSE	0	1	1	45	AALF011939-PA	AALF011939-PA [499-508]	0	1131.55	0	2.095	2.186	0.53	0.975899	0.219046	0.978023	90.24	18.31	18.5	68.2	151.5	80.3	35.58	64.84	48.12		High	High	High	High	High	High	High	High	High	n/a	High		0.0001949		0.002361	3.2			45.65
FALSE	High	[R].LLSLTEPGVLDSNSNLEIK.[I]			FALSE	0	1	1	93	AALF011939-PA	AALF011939-PA [120-138]	0	2042.1	0	0.764	1.358	1.171	0.975899	0.916831	0.978023	57.19	10.09	3.55	90.6	86.3	123.1	13.87	67.61	12.35		High	High	High	High	High	High	High	High	High	High	High	0	0	4.087e-09	3.989e-08	5.03	161.88	161.88	68.91
FALSE	High	[K].VLHIIDTGIGMTK.[Q]	1xOxidation [M11]		FALSE	0	1	1	147	AALF011939-PA	AALF011939-PA [147-159]	0	1413.78	2	0.221	1.071	4.851	0.727104	0.999881	0.891193	6.86	34.31	115.36	133.6	29.5	136.9	15.87	124.97	15.94		High	High	High	Peak Found	High	High	High	High	High	High	High	0	5.026e-06	3.324e-08	9.228e-06	4.04	230.35	230.35	52.05
FALSE	High	[K].VLHIIDTGIGMTK.[Q]			FALSE	0	1	1	48	AALF011939-PA	AALF011939-PA [147-159]	0	1397.78	0	1.213	1.296	0.967	0.988896	0.942795	0.991779	75.07	6.47	32.44	82.1	110.8	107.1	6.48	51.12	1.97		High	High	High	High	High	High	High	High	High	n/a	High		0		1.043e-07	5.17			56.52
FALSE	High	[K].HNDDVQYIWESDAASFSIVEDPR.[G]			FALSE	0	1	1	26	AALF011939-PA	AALF011939-PA [218-240]	0	2693.21	0	0.038	0.931	24.427	0.154311	0.998058	0.33941	0.14	62.95	145.78	151.8	5.8	142.4	3.44	161.4	54.11		High	High	High	Not Found	High	Not Found	High	High	High	High	High	0	0	3.122e-11	3.957e-12	7.61	231.94	231.94	70.36
FALSE	High	[K].KDEDATEEEDGKVEEEAEDEKPK.[T]			FALSE	0	1	1	72	AALF011939-PA	AALF011939-PA [307-329]	2	2649.15	0	3.511	1.156	0.415	0.975899	0.998058	0.978023	86.08	69.85	5.29	49.1	184.7	66.2	29.72	45.85	66.56		High	High	High	High	High	High	High	High	High	High	High	0	0	1.508e-10	7.686e-11	7.3	276.97	276.97	33.56
FALSE	High	[R].GSQISLHLKEEAQDFLEEDTVK.[Q]			FALSE	0	1	1	48	AALF011939-PA	AALF011939-PA [247-268]	1	2516.25	0	0.31	1.207	5.659	0.768293	0.995556	0.280853	6.08	57.99	29.82	119.5	36.3	144.2	6.68	110.35	36.45		High	High	High	High	High	High	High	High	High	High	High	0	0	1.345e-11	1.285e-11	6.85	348.94	348.94	62.71
FALSE	High	[R].GYEVLYLVEAVDEYSISALPEFDGKK.[F]			FALSE	0	1	1	27	AALF011939-PA	AALF011939-PA [569-594]	1	2934.47	0	0.048	0.134	1.314	0.000335054	2.03506e-06	0.993318	0.27	0.39	92.23	256.9	7.5	35.6	26.36	118.57	74.59		High	High	High	Not Found	High	Peak Found	High	High	High	High	High	0	0	5.273e-10	7.64e-09	6.23	279.27	279.27	82.66
FALSE	High	[R].GYEVLYLVEAVDEYSISALPEFDGK.[K]			FALSE	0	1	1	30	AALF011939-PA	AALF011939-PA [569-593]	0	2806.37	0	0.046	0.799	23.637	0.860843	0.986618	0.978023	0.25	21.23	143.41	161.3	9.8	128.9	28.57	145.92	55.26		High	High	High	Not Found	High	High	High	High	High	High	High	0	0	2.56e-10	2.246e-10	7.41	253.47	253.47	83.44
FALSE	High	[R].GVVDSDDLPLNVSR.[E]			FALSE	0	1	1	120	AALF011939-PA	AALF011939-PA [441-454]	0	1485.75	0	0.448	1.214	2.62	0.94612	0.972186	0.648588	28.73	3.78	103.78	112.7	51.7	135.5	6.27	117.1	3.82		High	High	High	High	High	High	High	High	High	High	High	0	0	1.867e-08	6.761e-08	4.78	214.59	214.59	59.34
FALSE	High	[R].VFITDEFNDMMPNYLNFIR.[G]			FALSE	0	1	1	14	AALF011939-PA	AALF011939-PA [422-440]	0	2379.11	0	0.01	0.932	100	1.45117e-15	0.999984	1.62099e-15	0	45.54	0	174	0.3	125.7	14.54	172.72	54.02		High	High	High	Not Found	High	Not Found	High	High	High	n/a	High		0		2.903e-09	6.41			82.43
FALSE	High	[R].VFITDEFNDMMPNYLNFIR.[G]	1xOxidation [M]		FALSE	0	1	1	2	AALF011939-PA	AALF011939-PA [422-440]	0	2395.11	0																No Quan Values	Peak Found	Peak Found	Peak Found	Not Found	Peak Found	Not Found	Peak Found	High	Peak Found	n/a	High		0		1.973e-08	5.46			81.45
FALSE	High	[R].KPNDVTDDEYTEFYK.[S]			FALSE	0	1	1	87	AALF011939-PA	AALF011939-PA [353-367]	0	1863.83	0	1.22	1.509	1.246	0.98682	0.805709	0.978023	1.03	6.38	8.46	80.5	97.5	122	11.09	32.53	6.24		High	High	High	High	High	High	High	High	High	High	High	0	0	1.896e-11	5.024e-10	6.46	307.98	307.98	47.76
FALSE	High	[K].KTVWDWEVMNDSKPIWTR.[K]			FALSE	0	1	1	16	AALF011939-PA	AALF011939-PA [335-352]	1	2291.13	0	0.01	0.974	100	1.45117e-15	0.998058	1.62099e-15	0	55.27	0	152.6	1.3	146.1	3.23	170.46	45.84		High	High	High	Not Found	High	Not Found	High	High	High	n/a	High		0		3.897e-13	8.06			64.59
FALSE	High	[K].KYSQFINFPIYMWTSK.[E]			FALSE	0	1	1	15	AALF011939-PA	AALF011939-PA [273-288]	1	2053.03	0	0.01	0.889	100	1.45117e-15	0.998058	1.62099e-15	0	2.09	0	167.2	1.4	131.4	15.9	170.36	27.71		High	High	High	Peak Found	High	Not Found	High	High	High	n/a	High		0		5.337e-10	6.04			72.18
FALSE	High	[K].QDLVNNLGTIAK.[S]			FALSE	0	1	1	74	AALF011939-PA	AALF011939-PA [160-171]	0	1285.71	0	1.251	1.386	1.107	0.983822	0.898339	0.979926	92.95	8.46	76.09	82.6	104.8	112.6	8.3	74.11	3.64		High	High	High	High	High	High	High	High	High	High	High	0	0	3.667e-06	5.052e-07	4.19	134.26	134.26	54.86
FALSE	High	[K].QEHIYFIAGSSR.[A]			FALSE	0	1	1	80	AALF011939-PA	AALF011939-PA [542-553]	0	1407.7	0	0.351	1.27	3.107	0.798602	0.960483	0.466998	17.76	20.88	108.74	107.5	46.9	145.6	21.49	119.79	14.82		High	High	High	Not Found	High	High	High	High	High	High	High	0	5.026e-06	2.037e-06	1.691e-05	4.08	128.26	128.26	45.49
FALSE	High	[R].RVFITDEFNDMMPNYLNFIR.[G]			FALSE	0	1	1	12	AALF011939-PA	AALF011939-PA [421-440]	1	2535.22	0	0.013	0.71	55.276	4.01703e-07	0.923396	0.000857879	0.01	61.16	119.96	198.4	1.9	99.8	21.08	169.22	108.62		High	High	High	Not Found	High	Not Found	High	High	High	n/a	High		0		9.4e-09	5.77			80.36
FALSE	High	[K].SSKEYTSLADYVSR.[M]			FALSE	0	1	1	6	AALF011939-PA	AALF011939-PA [524-537]	1	1605.78	0	0.142	0.862	4.131	0.975899	0.995556	0.978023	1.22	35.04	89.43	174.6	22.7	102.7	79.69	12.06	71.95		Not Found	High	Peak Found	Not Found	Not Found	Not Found	Peak Found	High	Peak Found	High	High	0	0	2.556e-06	3.544e-06	3.77	145.87	145.87	48.36
FALSE	High	[R].SGFQLPETADFADSIER.[M]			FALSE	0	1	1	80	AALF011939-PA	AALF011939-PA [732-748]	0	1882.88	0	0.58	1.104	1.779	0.975899	0.994507	0.978023	15.58	9.64	62.9	103.5	71.9	124.6	10.99	51.78	5.83		High	High	High	High	High	High	High	High	High	High	High	0	0	5.257e-08	1.005e-07	4.35	189.3	189.3	68.27
FALSE	High	[R].LSNSPCALVASMFGWTGNMER.[L]	1xCarbamidomethyl [C6]		FALSE	0	1	1	8	AALF011939-PA	AALF011939-PA [647-667]	0	2328.06	0	0.025	0.95	37.327	0.061366	0.998058	0.205943	0.04	3.25	111.37	149.2	3.6	147.2	6.21	164.23	6.89		High	High	High	Not Found	High	Not Found	High	High	High	n/a	High		0		1.793e-10	5.74			81.48
FALSE	High	[R].TDAEAVQREEEAIKLDGLNVAQMK.[E]			FALSE	0	1	1	31	AALF011939-PA	AALF011939-PA [47-70]	2	2658.34	1	1.335	1.442	1.28	0.976028	0.861433	0.978023	89.77	25.93	89.12	81.1	102	116.9	12.83	75.8	6.83		High	High	High	High	High	High	High	High	High	n/a	High		0		1.7e-07	5.95			60.22
FALSE	High	[R].TDAEAVQREEEAIK.[L]			FALSE	0	1	1	75	AALF011939-PA	AALF011939-PA [47-60]	1	1588.78	0	2.871	1.49	0.483	0.863253	0.982836	0.978023	10.94	12.79	0.65	55.9	163.4	80.8	8.86	31.83	3.61		High	High	High	High	High	High	High	High	High	High	High	0	0	4.262e-07	1.596e-07	4.73	245.64	245.64	37.74
FALSE	High	[K].TETQDVNDMIGQFGVGFYSAFLVADR.[V]			FALSE	0	1	1	19	AALF011939-PA	AALF011939-PA [186-211]	0	2880.35	0	0.03	0.853	28.665	0.0151953	0.995556	0.0550113	0.04	19.13	144.68	154.2	4.9	140.9	10.4	158.45	47.72		High	High	High	Not Found	High	Not Found	High	High	High	n/a	High		0		1.367e-11	7.51			82.76
FALSE	High	[K].DTSDPLTHTHFVAEGEVTFK.[S]			FALSE	0	1	1	105	AALF011939-PA	AALF011939-PA [372-391]	0	2231.06	4	1.288	1.12	1.075	0.980011	0.998058	0.996912	10.46	47.16	66.46	85.7	118.2	96	10.45	43.59	24.67		High	High	High	High	High	High	High	High	High	High	High	0	0	9.13e-10	8.551e-09	5.57	251.64	251.64	57.8
FALSE	High	[K].EEAQDFLEEDTVK.[Q]			FALSE	0	1	1	46	AALF011939-PA	AALF011939-PA [256-268]	0	1552.7	0	1.651	1.372	0.691	0.975899	0.991221	0.978023	53.84	13.97	17.52	75.2	121.7	103.1	4.63	43.05	17.88		High	High	High	High	High	High	High	High	High	High	High	0	0	1.257e-07	2.568e-08	4.95	172.29	172.29	54.62
FALSE	High	[R].EEEAIKLDGLNVAQMK.[E]			FALSE	0	1	1	20	AALF011939-PA	AALF011939-PA [55-70]	1	1787.92	0	1.277	1.47	1.414	0.976028	0.982836	0.993687	25.75	28.81	65.42	80.6	101	118.4	2.05	50.08	18.93		High	High	High	High	High	High	High	High	High	n/a	High		0		2.037e-06	5.79			58.69
FALSE	High	[K].DMAVLMFNTATLR.[S]			FALSE	0	1	1	35	AALF011939-PA	AALF011939-PA [719-731]	0	1482.74	0	0.412	1.045	2.535	0.712458	0.998058	0.978023	6.7	22.18	107.21	118.5	51.3	130.1	6.02	80.24	16.4		High	High	High	High	High	High	High	High	High	n/a	High		0		9.402e-07	3.83			74.53
FALSE	High	[K].DMAVLMFNTATLR.[S]	1xOxidation [M]		FALSE	0	1	1	62	AALF011939-PA	AALF011939-PA [719-731]	0	1498.74	1	0.031	1.279	57.161	0.00213113	0.995556	0.00188519	0.07	51.43	56.77	130.2	3.2	166.6	21.14	162.52	16.38		High	High	High	Not Found	High	Not Found	High	High	High	n/a	High		0		5.789e-07	3.69			69.21
FALSE	High	[K].EVEEEVPVEEEVTEKPEKK.[D]			FALSE	0	1	1	38	AALF011939-PA	AALF011939-PA [289-307]	1	2256.11	0	2.235	1.127	0.649	0.975899	0.999496	0.978023	15.85	5.13	16.32	68.1	139.3	92.5	16.46	30.96	19.8		High	High	High	High	High	High	High	High	High	High	High	0	0	9.883e-08	1.795e-09	4.58	178.41	178.41	41.23
FALSE	High	[K].EVEEEVPVEEEVTEKPEK.[K]			FALSE	0	1	1	66	AALF011939-PA	AALF011939-PA [289-306]	0	2128.02	0	1.429	1.129	0.732	0.975899	0.998675	0.978525	11.53	21.55	32.03	85.4	112.6	102	9.41	47.25	18.77		High	High	High	High	High	High	High	High	High	High	High	0	0	6.729e-10	6.449e-11	5.15	205.31	205.31	46
FALSE	High	[K].EGFILNESEEAK.[A]			FALSE	0	1	1	91	AALF011939-PA	AALF011939-PA [601-612]	0	1365.65	1	1.474	1.544	1.162	0.975899	0.770454	0.978023	14.63	27.85	3.12	79.2	116.8	104	11.6	32.6	42.76		High	High	High	High	High	High	High	High	High	High	High	0	0	6.669e-07	9.869e-08	4.39	142.95	142.95	51.36
FALSE	High	[R].ELISNASDALDKIR.[L]			FALSE	0	1	1	89	AALF011939-PA	AALF011939-PA [106-119]	1	1544.83	0	0.93	1.425	1.538	0.981994	0.915822	0.978023	27.41	0.56	39.6	88.8	84.6	126.6	2.18	74.32	7.33		High	High	Peak Found	High	High	High	High	High	High	High	High	0	0	8.832e-08	8.61e-08	4.99	183.79	183.79	55.37
FALSE	High	[R].ELISNASDALDK.[I]			FALSE	0	1	1	124	AALF011939-PA	AALF011939-PA [106-117]	0	1275.64	2	2.492	1.322	0.519	0.975899	0.931546	0.978023	23.3	1.74	4.23	61.3	157.2	81.6	9.13	38.34	8.7		High	High	High	High	High	High	High	High	High	High	High	0	0	1.413e-06	7.176e-07	4.44	157.75	157.75	48.37
FALSE	High	[K].YSQFINFPIYMWTSK.[E]	1xOxidation [M11]		FALSE	0	1	1	103	AALF011939-PA	AALF011939-PA [274-288]	0	1940.93	0	0.028	1.097	39.242	2.18975e-05	0.998675	2.06965e-05	0.07	37.53	146	163.1	3.3	133.6	23.29	169.08	99.92		High	High	High	Not Found	High	Peak Found	High	High	High	High	High	0	0	2.018e-07	1.755e-07	4.11	232.11	232.11	80.63
FALSE	High	[K].YSQFINFPIYMWTSK.[E]			FALSE	0	1	1	17	AALF011939-PA	AALF011939-PA [274-288]	0	1924.93	0	0.209	1.169	5.606	0.263034	0.984814	0.0375417	1.33	0.71	39.46	132.7	27	140.4	15.88	121.78	26.71		High	High	High	High	High	High	High	High	High	n/a	High		0		2.663e-07	5.52			80.92
FALSE	High	[K].AKFDELKTEFEPLLK.[W]			FALSE	0	1	1	36	AALF011939-PA	AALF011939-PA [613-627]	2	1807.98	0	0.127	1.14	9.012	0.157131	0.999984	0.0833266	2.19	10.15	122.42	132.3	16.7	150.9	12.09	135.27	1.7		High	High	High	Not Found	High	High	High	High	High	High	High	0	0	2.993e-09	1.383e-08	5.4	251.51	251.51	61.64
FALSE	High	[K].DEDATEEEDGKVEEEAEDEKPK.[T]			FALSE	0	1	1	112	AALF011939-PA	AALF011939-PA [308-329]	1	2521.06	0	4.333	1.844	0.302	0.825973	0.808611	0.978023	60.61	98.53	2.01	45.2	171.4	83.4	11.76	41.87	67.73		High	High	High	High	High	High	High	High	High	High	High	0	0	4.741e-10	5.137e-12	6.22	224.72	224.72	37.57
FALSE	High	[K].FDELKTEFEPLLK.[W]			FALSE	0	1	1	63	AALF011939-PA	AALF011939-PA [615-627]	1	1608.85	0	1.104	1.247	1.13	0.999997	0.963466	0.97862	78.15	1.34	57.09	89.5	98.8	111.7	5.81	61.71	2.03		High	High	High	High	High	High	High	High	High	High	High	0	0	2.338e-08	3.789e-07	5.13	226.97	226.97	63.7
FALSE	High	[K].EYTSLADYVSR.[M]			FALSE	3.90586e-05	1	1	108	AALF011939-PA	AALF011939-PA [527-537]	0	1303.62	0	1.211	1.421	1.173	0.989045	0.873664	0.978023	72.94	2.78	47.03	84.4	99.2	116.4	1.85	69.5	10.28		High	High	High	High	High	High	High	Peak Found	High	High	High	1.375e-05	5.026e-06	6.897e-05	1.325e-05	3.64	109.67	109.67	55.8
FALSE	High	[K].LDKETYDKFWK.[E]			FALSE	3.90586e-05	1	1	23	AALF011939-PA	AALF011939-PA [481-491]	2	1472.74	0	0.018	1.384	76.314	0.0227861	0.995556	0.0375417	0.02	14.91	46.02	120.9	2.2	177	14.39	169.72	4.08		High	High	High	Not Found	High	Not Found	High	High	High	High	High	8.815e-06	1.345e-05	2.695e-05	0.0001158	3.86	162.86	162.86	44.88
FALSE	High	[K].LDGLNVAQMK.[E]			FALSE	3.90586e-05	1	1	29	AALF011939-PA	AALF011939-PA [61-70]	0	1088.58	0	3.431	1.465	0.427	0.79785	0.963466	0.978023	3.39	0.93	0.44	50.9	174.6	74.5	4.39	37.02	7.47		High	High	High	High	High	High	High	High	High	n/a	High		5.026e-06		2.114e-05	3.21			51.21
FALSE	High	[K].LDGLNVAQMK.[E]	1xOxidation [M9]		FALSE	7.32032e-05	1	1	21	AALF011939-PA	AALF011939-PA [61-70]	0	1104.57	0	2.573	0.775	0.34	0.975899	0.989674	0.978023	62.7	11.39	9.17	71.7	172.8	55.5	50.75	45.7	80.08		Peak Found	Peak Found	High	High	High	High	Peak Found	High	Peak Found	High	High	1.375e-05	1.345e-05	3.951e-05	9.216e-05	3.16	120.34	120.34	44.64
FALSE	High	[K].WLNDVALKDK.[I]			FALSE	0.000135127	1	1	23	AALF011939-PA	AALF011939-PA [628-637]	1	1201.66	0	0.658	1.55	2.111	0.975899	0.965073	0.978023	7.47	10.96	13.66	110.7	60.9	128.5	15.85	19.1	33.25		High	Peak Found	High	High	High	High	High	High	High	High	High	6.549e-05	3.906e-05	0.0006779	0.0005257	3.03	100.72	100.72	46.74
FALSE	High	[K].FTFQAEVNR.[M]			FALSE	0.000164062	1	1	124	AALF011939-PA	AALF011939-PA [79-87]	0	1111.55	0	1.006	1.158	1.151	0.989045	0.987142	0.978023	27.85	38.01	55.44	94.8	95.4	109.8	9.78	33.79	61.23		High	High	High	High	High	High	High	High	High	High	High	4.582e-05	2.514e-05	0.0003348	0.000283	2.79	89.93	89.93	48.84
FALSE	High	[R].AEVEKTPFAER.[L]			FALSE	0.000164062	1	1	4	AALF011939-PA	AALF011939-PA [554-564]	1	1276.65	0	1.113	1.438	2.227	0.996387	0.995556	0.978023	62.29	16.3	132.95	75.6	115.7	108.7	44.49	66.9	168.14		Not Found	Peak Found	Not Found	Not Found	Not Found	Peak Found	High	Peak Found	Not Found	High	High	0.006139	0.004648	0.08251	0.06611	2.99	77	77	35.17
FALSE	High	[R].LALANAHQK.[T]			FALSE	0.00019659	1	1	18	AALF011939-PA	AALF011939-PA [668-676]	0	965.553	0	5.612	1.061	0.189	0.84417		0.859236	145.74	58.83	5	74.7	161.3	64	53.27	170.87	92.75		Not Found	Not Found	Not Found	High	Not Found	Not Found	Not Found	Not Found	Not Found	High	High	2.01e-05	3.906e-05	0.0001205	0.0005356	2.86	111.98	111.98	76.54
FALSE	High	[R].RVEADSDDVVAKDMAVLMFNTATLR.[S]			FALSE	0.000451133	1	1	1	AALF011939-PA	AALF011939-PA [707-731]	2	2767.38	0	0.528	0.493	1.905	0.975899	0.963466		3.68	18.32	51.95	163.8	55.4	80.8	56.79	53.67	17.26		Not Found	High	Peak Found	Not Found	Not Found	Not Found	Not Found	Not Found	Not Found	n/a	High		5.015e-05		0.0005808	4.08			73.16
FALSE	High	[R].RVFITDEFNDMMPNYLNFIR.[G]	1xOxidation [M]		FALSE	0.000529245	1	1	4	AALF011939-PA	AALF011939-PA [421-440]	1	2551.21	0	0.695	3.317	9.228		0.868784	0.224522	27.7	130.69	53.89	73.9	39.2	187	79.97	81.6	97.2		Not Found	Not Found	Not Found	Not Found	Not Found	Not Found	High	Not Found	Peak Found	n/a	High		0.0001949		0.002277	4.13			77.37
FALSE	High	[K].WLNDVALK.[D]			FALSE	0.000555172	1	1	82	AALF011939-PA	AALF011939-PA [628-635]	0	958.536	1	1.505	1.475	0.98	0.975899	0.83291	0.990696	5.31	3.55	12.38	75.4	113.5	111.2	6.74	32.38	3.25		High	High	High	High	High	High	High	High	High	High	High	0.0001002	0.005443	0.000904	0.08175	2.88	102.32	102.32	55.65
FALSE	High	[K].LIINSLYR.[N]			FALSE	0.000606399	1	1	75	AALF011939-PA	AALF011939-PA [91-98]	0	991.593	2	1.407	1.238	0.895	0.975899	0.965685	0.999997	1.97	0.12	3.54	86.2	105.2	108.5	11.63	38.13	11.8		High	High	High	High	High	High	High	High	High	High	High	5.008e-05	0.0002131	0.0004507	0.003059	2.43	109.78	109.78	57.05
FALSE	High	[K].SGTADFLSK.[M]			FALSE	0.000791371	1	1	12	AALF011939-PA	AALF011939-PA [172-180]	0	925.463	0	1.61	1.216	8.877	0.975899	0.998058	0.978023	140.1	50.8	2.48	78.4	126.2	95.3	34.51	130.79	167.29		Not Found	Not Found	Peak Found	High	Not Found	Peak Found	High	Peak Found	Peak Found	High	High	0.0008695	0.0008702	0.01084	0.01038	2.58	79.03	79.03	41.89
FALSE	High	[K].TEFEPLLK.[W]			FALSE	0.000951195	1	1	58	AALF011939-PA	AALF011939-PA [620-627]	0	976.535	0	3.03	1.494	0.493	0.806983	0.818331	0.978023	5.95	3.22	2.58	54.4	164.7	80.9	5.05	36.33	2.59		High	High	High	High	High	High	High	High	High	High	High	0.0002168	0.0002106	0.00236	0.002963	2.81	100.78	100.78	55.34
FALSE	High	[K].KLDKETYDK.[F]			FALSE	0.00112219	1	1	4	AALF011939-PA	AALF011939-PA [480-488]	2	1139.59	0	8.38	4.338	1.32	0.287814		0.999997	147.39	141.39	147.14	31.7	131	137.3	116.76	171.64	63		Not Found	Not Found	Not Found	High	Not Found	Not Found	Not Found	Not Found	Not Found	High	High	0.001298	0.0001603	0.01713	0.001822	3.67	104.99	104.99	79.78
FALSE	High	[K].ETYDKFWK.[E]			FALSE	0.00177011	1	1	17	AALF011939-PA	AALF011939-PA [484-491]	1	1116.54	0																No Quan Values	High	High	High	High	High	High	High	High	High	High	High	0.0005721	0.0002433	0.00654	0.003314	3.09	107.49	107.49	44.52
FALSE	High	[K].TLEINPR.[H]			FALSE	0.00226231	1	1	18	AALF011939-PA	AALF011939-PA [691-697]	0	842.473	0	0.304	0.852	2.808	0.975899		0.978023	6.25	45.15	10.4	144.4	84.2	71.5	84.97	160.98	78.24		Not Found	Not Found	Not Found	High	Not Found	Not Found	Not Found	Not Found	Not Found	High	High	0.002215	0.0003481	0.02808	0.004508	2.13	86.15	86.15	57.55
FALSE	High	[K].SLLFIPK.[V]			FALSE	0.00424731	1	1	69	AALF011939-PA	AALF011939-PA [392-398]	0	817.518	0	1.382	1.406	0.96	0.975899	0.884175	0.992975	28.34	8.36	15.08	78.6	108.6	112.8	4.87	88.09	5.63		High	High	High	High	High	High	High	High	High	High	High	0.0004376	0.002432	0.004814	0.02956	2.19	121.91	121.91	61.92
FALSE	High	[R].GSQISLHLK.[E]			FALSE	0.00557627	1	1	2	AALF011939-PA	AALF011939-PA [247-255]	0	982.568	0	2.192	1.808	0.825	0.975899		0.978525	19.21	18.77	29.68	65.3	128.6	106.1	27.22	168.13	63.36		Not Found	Not Found	Not Found	High	Not Found	Not Found	Not Found	Not Found	Not Found	High	High	0.0005469	0.0008362	0.006214	0.009912	2.39	67.58	67.58	78.98
FALSE	High	[K].EGSRTDAEAVQREEEAIK.[L]			FALSE	0.00715686	1	1	1	AALF011939-PA	AALF011939-PA [43-60]	2	2017.98	0	0.971	2.562	2.639	0.985543	0.946715	0.978023	66.33	54.9	95.43	70.1	68	161.9	50.72	91.29	18.04		Peak Found	Peak Found	Peak Found	Not Found	Peak Found	Peak Found	Peak Found	Peak Found	High	Medium	High	0.02011	0.001083	0.3531	0.01285	2.49	12.88	12.88	36.13
High	Master Protein	1724	AALF013310-PA	transcript=AALF013310-RA | gene=AALF013310 | organism=Aedes_albopictus_Foshan | gene_product=Clathrin heavy chain [Source:Projected from Aedes aegypti (AAEL013614) UniProtKB/TrEMBL;Acc:Q16IM0] | transcript_product=Clathrin heavy chain [Source:Projected from Aedes aegypti (AAEL013614) UniProtKB/TrEMBL;Acc:Q16IM0] | location=JXUM01S002931:140952-149613(+) | protein_length=1457 | sequence_SO=superco…	MESDKFICVREKIGETAQVVIIDMNDAQNPIRRPISADSAIMNPASKVIALKAQKTLQIFNIEMKSKMKAHAMTEEVVFWKWITLNTLSLVTETSVYHWSMEGDSTPVKMFERHSSLNGCQIINYRTDPKQAWLLLVGISAQQNRVIGAMQLYSVERKVSQAIEGHAASFATFKMEENKEPSTLFCFAVRSANAAKLHIIEVGAPPTGNTAFTKKAVDVFFPPEAQSDFPVAMQVSPKYDVIYLITKYGYIHMYDIETGTCIYMNRISADTIFVTAPHESSGGIIGVNRKGQVLSVTVDEEQIIPYINTVLQNPDLALRMAVRNNLSGAEDLFVRKFNQLFQNAQYAEAAKVAAIAPRGILRTPQTIQKFQQVPAQPGTNSPPLLQYFGILLDQGKLNK…	FALSE	660.763	57	68	1429	68	1	1457	166.2	6	67273.5	2987.55	56	68							0	0.287	0.907	2.793	-1.8	-0.14	1.48	0.174037	0.652548	0.296549	0.829684	0.962328	0.964376	3.45931e+08	3.29246e+08	2.87511e+08	1.06856e+08	3.68935e+08	1.6595e+08	3.71877e+08	2.58824e+08	2.91552e+08	High	High
Checked	Confidence	Annotated Sequence	Modifications	Modifications in Master Proteins	Contaminant	Qvality q-value	# Protein Groups	# Proteins	# PSMs	Master Protein Accessions	Positions in Master Proteins	# Missed Cleavages	Theo. MH+ [Da]	# Razor Quan Results	Abundance Ratio: (12H) / (CONTROL)	Abundance Ratio: (60H) / (CONTROL)	Abundance Ratio: (60H) / (12H)	Abundance Ratio Adj. P-Value: (12H) / (CONTROL)	Abundance Ratio Adj. P-Value: (60H) / (CONTROL)	Abundance Ratio Adj. P-Value: (60H) / (12H)	Abundance Ratio Variability [%]: (12H) / (CONTROL)	Abundance Ratio Variability [%]: (60H) / (CONTROL)	Abundance Ratio Variability [%]: (60H) / (12H)	Abundances (Grouped): CONTROL	Abundances (Grouped): 12H	Abundances (Grouped): 60H	Abundances (Grouped) CV [%]: CONTROL	Abundances (Grouped) CV [%]: 12H	Abundances (Grouped) CV [%]: 60H	Quan Info	Found in Sample: [S1] F1: Sample, CONTROL, 1	Found in Sample: [S2] F2: Sample, CONTROL, 2	Found in Sample: [S3] F3: Sample, CONTROL, 3	Found in Sample: [S4] F4: Sample, 12H, 1	Found in Sample: [S5] F5: Sample, 12H, 2	Found in Sample: [S6] F6: Sample, 12H, 3	Found in Sample: [S7] F7: Sample, 60H, 1	Found in Sample: [S8] F8: Sample, 60H, 2	Found in Sample: [S9] F9: Sample, 60H, 3	Confidence (by Search Engine): MS Amanda 2.0	Confidence (by Search Engine): Sequest HT	Percolator q-Value (by Search Engine): MS Amanda 2.0	Percolator q-Value (by Search Engine): Sequest HT	Percolator PEP (by Search Engine): MS Amanda 2.0	Percolator PEP (by Search Engine): Sequest HT	XCorr (by Search Engine): Sequest HT	Amanda Score (by Search Engine): MS Amanda 2.0	CharmeRT Combined Score (by Search Engine): MS Amanda 2.0	Top Apex RT [min]
FALSE	High	[K].LHIIEVGAPPTGNTAFTKK.[A]			FALSE	0	1	1	18	AALF013310-PA	AALF013310-PA [197-215]	1	1994.11	0	0.152	1.085	19.768	0.975899	0.999984	0.978023	2.86	55.61	139.88	138.8	10.6	150.5	45.4	145.21	25.8		High	High	High	Not Found	Peak Found	Not Found	High	High	High	High	High	0.0001524	0	0.001372	7.764e-06	4.12	103.11	103.11	51.38
FALSE	High	[K].LHIIEVGAPPTGNTAFTK.[K]			FALSE	0	1	1	38	AALF013310-PA	AALF013310-PA [197-214]	0	1866.01	0	0.783	1.142	1.458	0.984258	0.995556	0.979926	41.42	2.33	48.08	98.4	82.6	119	4.75	48.22	4.55		High	High	High	High	High	High	High	High	High	High	High	0	0	2.102e-08	9.445e-11	4.86	209.66	209.66	57.49
FALSE	High	[K].IGETAQVVIIDMNDAQNPIR.[R]			FALSE	0	1	1	14	AALF013310-PA	AALF013310-PA [13-32]	0	2197.13	0	0.03	0.839	36.099	0.0967579	0.995556	0.32475	0.07	20.37	98.57	165.2	5	129.8	8.96	163.04	21.51		High	High	High	Not Found	High	Not Found	High	High	High	n/a	High		0		1.367e-10	6.64			67.58
FALSE	High	[K].VDKLEVADAER.[Q]			FALSE	0	1	1	4	AALF013310-PA	AALF013310-PA [1391-1401]	1	1244.65	0	0.923	0.897	0.971		0.998058	0.978023	34.18	35.83	5.79	73.6	107.5	118.9	41.19	41.3	163.42		Not Found	Not Found	Not Found	Not Found	Not Found	Not Found	High	Not Found	Peak Found	High	High	0	1.718e-05	3.824e-06	0.0001922	3.24	146.89	146.89	34.89
FALSE	High	[R].LPVVVGGLLDVDCSEDIIK.[N]	1xCarbamidomethyl [C13]		FALSE	0	1	1	6	AALF013310-PA	AALF013310-PA [660-678]	0	2041.09	0	0.595	0.714	1.2	0.976028	0.995556	0.994597	9.55	2.45	98.93	127.2	84.7	88.1	8.93	62.14	46.31		Peak Found	High	Peak Found	Not Found	Peak Found	Not Found	High	Peak Found	High	High	High	4.151e-05	0	0.0003261	4.365e-07	4.39	105.02	105.02	78.39
FALSE	High	[R].TSIDAFDNFDNIALAQK.[L]			FALSE	0	1	1	21	AALF013310-PA	AALF013310-PA [1330-1346]	0	1882.92	0	0.01	0.937	100	1.45117e-15	0.998058	1.62099e-15	0	20.79	0	155.1	0.9	144	18.52	170.94	2.28		High	High	High	Not Found	High	Not Found	High	High	High	High	High	0	0	3.987e-09	6.004e-10	5.47	212.34	212.34	69.03
FALSE	High	[R].TSIDAFDNFDNIALAQKLEK.[H]			FALSE	0	1	1	12	AALF013310-PA	AALF013310-PA [1330-1349]	1	2253.14	0																No Quan Values	High	High	High	Not Found	High	Not Found	High	Peak Found	Peak Found	High	High	0	0	5.078e-08	6.295e-09	5.48	158.04	158.04	67.3
FALSE	High	[R].ISADTIFVTAPHESSGGIIGVNR.[K]			FALSE	0	1	1	26	AALF013310-PA	AALF013310-PA [267-289]	0	2341.21	0	1.406	1.115	0.749	0.975899	0.998058	0.981132	27.62	17.83	11.82	86	118	95.9	2.66	66.25	18.54		High	High	High	High	High	High	High	High	High	High	High	0	0	9.433e-11	4.498e-09	5.74	252.68	252.68	63.32
FALSE	High	[R].ISADTIFVTAPHESSGGIIGVNRK.[G]			FALSE	0	1	1	14	AALF013310-PA	AALF013310-PA [267-290]	1	2469.31	0	0.094	1.311	13.892	0.975899	0.995556	0.978023	0.33	10.54	91.79	120.8	12	167.1	6.82	137.45	9.42		High	High	Peak Found	Not Found	High	Not Found	High	Peak Found	High	High	High	0	0	4.728e-07	1.21e-06	4.66	146.56	146.56	57.92
FALSE	High	[K].LLYNNVSNFAR.[L]			FALSE	0	1	1	38	AALF013310-PA	AALF013310-PA [1064-1074]	0	1310.69	2	1.105	1.034	1.012	0.997721	0.999881	0.999997	51.85	12.19	46.76	100	98.9	101.2	9.88	54.61	1.62		High	High	High	High	High	High	High	High	High	High	High	0	1.345e-05	8.149e-06	7.823e-05	3.47	140.24	140.24	54.5
FALSE	High	[R].VIGAMQLYSVER.[K]			FALSE	0	1	1	9	AALF013310-PA	AALF013310-PA [146-157]	0	1365.72	0	0.546	1.034	1.895	0.975899	0.999881	0.981725	6.64	11.65	39.95	118.9	62.6	118.5	2.45	40.62	8.86		High	High	High	High	High	High	High	High	High	n/a	High		0		6.091e-07	3.76			59.2
FALSE	High	[R].HNIMDFAMPYLIQVTR.[E]			FALSE	0	1	1	17	AALF013310-PA	AALF013310-PA [1370-1385]	0	1948.98	0	0.027	0.859	73.644	0.00492507	0.995556	0.0196885	0.07	60	53.06	178.4	7.2	114.3	35.45	169.01	107.19		High	High	High	Not Found	High	Not Found	High	High	High	n/a	High		0		5.335e-09	5.3			80.32
FALSE	High	[R].KGQVLSVTVDEEQIIPYINTVLQNPDLALR.[M]			FALSE	0	1	1	14	AALF013310-PA	AALF013310-PA [290-319]	1	3365.83	0	0.034	1.154	35.326	0.00720437	0.998058	0.0218811	0.12	7.59	146.55	207.3	2.6	90.2	48.19	168.64	62.59		High	High	High	Not Found	High	Not Found	High	High	High	High	High	0	0	1.116e-12	1.064e-09	8.44	285.41	285.41	81.36
FALSE	High	[K].KFDVNTSAIQVLIEQVHNLER.[A]			FALSE	0	1	1	34	AALF013310-PA	AALF013310-PA [922-942]	1	2453.31	0	0.01	0.111	30.79	1.45117e-15	1.52152e-05	0.22552	0	1.05	3.85	238.2	3.3	58.5	127.59	159.17	63.27		High	High	High	Not Found	High	Not Found	High	High	High	High	High	0	0	3.871e-14	1.751e-13	7.51	340.25	340.25	76.81
FALSE	High	[R].KFNQLFQNAQYAEAAK.[V]			FALSE	0	1	1	38	AALF013310-PA	AALF013310-PA [336-351]	1	1870.94	0	0.36	1.318	3.304	0.975899	0.987808	0.978023	18.71	5.41	85.88	111.4	41.9	146.7	2.5	108.31	4.75		High	High	High	Not Found	High	High	High	High	High	High	High	0	0	4.981e-11	8.835e-07	6.09	299.2	299.2	50.53
FALSE	High	[K].GQVLSVTVDEEQIIPYINTVLQNPDLALR.[M]			FALSE	0	1	1	12	AALF013310-PA	AALF013310-PA [291-319]	0	3237.74	0	0.633	22.869	36.121	0.993164	3.12076e-08	0.896369	57.39	140.19	86.8	13.8	8.8	277.4	151.29	162.5	12.1		High	High	High	Not Found	High	Not Found	Peak Found	High	High	High	High	0	0	5.721e-09	7.858e-11	6.7	140.26	140.26	82.62
FALSE	High	[K].GQFSTDELVEEVEKR.[N]			FALSE	0	1	1	24	AALF013310-PA	AALF013310-PA [686-700]	1	1765.86	0	0.177	0.907	5.115	0.508026	0.997057	0.946272	4.39	6.52	115.38	143.9	25.5	130.6	2.97	123.53	9.01		High	High	High	Not Found	High	High	High	High	High	High	High	0	0	4.337e-08	2.854e-08	4.95	186.71	186.71	58.85
FALSE	High	[K].GQFSTDELVEEVEK.[R]			FALSE	0	1	1	12	AALF013310-PA	AALF013310-PA [686-699]	0	1609.76	0	0.455	0.957	2.102	0.986488	0.996116	0.995248	1.28	23.96	33.77	132	57.6	110.4	7.82	66.16	40.27		High	High	Peak Found	High	High	Peak Found	High	Peak Found	Peak Found	High	High	0	0	4.331e-07	7.046e-07	4.26	165.71	165.71	61.91
FALSE	High	[R].LDNYDAPDIANIAINNELYEEAFAIFK.[K]			FALSE	0	1	1	14	AALF013310-PA	AALF013310-PA [895-921]	0	3086.5	0	0.043	0.811	18.711	0.104486	0.994507	0.829944	0.05	33.03	138.18	155.8	7.3	136.9	10	151.57	45.85		High	High	High	Not Found	High	Not Found	High	High	High	High	High	0	0	4.841e-10	4.982e-11	8.33	214.62	214.62	83.15
FALSE	High	[R].LADLEEFVSGPNHADIQK.[I]			FALSE	0	1	1	45	AALF013310-PA	AALF013310-PA [1031-1048]	0	1982.98	0	1.081	1.063	1.1	0.997721	0.999793	0.990585	54.03	10.64	58.09	97.9	98	104.1	7.52	53.5	2.06		High	High	High	High	High	High	High	High	High	High	High	0	0	4.254e-09	4.721e-09	5.95	229.65	229.65	59.58
FALSE	High	[R].KVSQAIEGHAASFATFK.[M]			FALSE	0	1	1	18	AALF013310-PA	AALF013310-PA [158-174]	1	1791.94	0	0.044	0.728	27.427	0.0264117	0.982836	0.148086	0.11	0.1	146.43	154.5	5.1	140.4	35.82	166.31	42.19		High	High	High	Not Found	High	Not Found	High	High	High	High	High	0	0	1.367e-09	1.489e-09	5.71	174.58	174.58	45.07
FALSE	High	[K].KVNYSPDYVFLLR.[S]			FALSE	0	1	1	30	AALF013310-PA	AALF013310-PA [477-489]	1	1613.87	0	0.01	0.837	96.412	1.45117e-15	0.992064	4.69403e-09	0	10.91	5.52	162.4	1.6	135.9	2.27	170.41	19.86		High	High	High	Not Found	High	Not Found	High	High	High	High	High	0	0	2.373e-07	2.455e-07	4.58	187.35	187.35	63.05
FALSE	High	[R].QLIDQVVQTALSETQDPDDISVTVK.[A]			FALSE	0	1	1	28	AALF013310-PA	AALF013310-PA [817-841]	0	2742.4	0	0.042	0.679	16.144	0.0221009	0.879432	0.459636	0.2	16.07	142.72	185.8	6.7	107.6	15.68	159.48	71.32		High	High	High	Not Found	High	Not Found	High	High	High	High	High	0	0	5.274e-08	3.994e-10	6.84	220.27	220.27	80.69
FALSE	High	[K].QAWLLLVGISAQQNR.[V]			FALSE	0	1	1	14	AALF013310-PA	AALF013310-PA [131-145]	0	1696.95	0	0.287	0.574	1.999	0.975899	0.868871	0.999037	6.33	2.9	123.46	161.2	46.3	92.5	22.5	81.39	47.56		High	High	High	Not Found	High	Peak Found	High	High	High	High	High	0	5.026e-06	9.116e-07	1.059e-05	4.69	130.11	130.11	74.47
FALSE	High	[R].RPISADSAIMNPASK.[V]	1xOxidation [M10]		FALSE	0	1	1	75	AALF013310-PA	AALF013310-PA [33-47]	0	1573.8	0	0.808	1.432	1.773	0.984544	0.993841	0.992624	81.17	24.36	80.16	92.6	74.8	132.6	44.69	83.41	36.19		High	High	High	High	High	High	High	High	High	High	High	8.815e-06	0	2.851e-05	7.371e-06	4.85	113.41	113.41	36.56
FALSE	High	[R].RPISADSAIMNPASK.[V]			FALSE	0	1	1	16	AALF013310-PA	AALF013310-PA [33-47]	0	1557.81	0	1.387	1.806	1.156	0.975899	0.898311	0.995248	24.06	16.7	58.71	74.4	103.1	122.5	24.44	61.43	8.39		High	High	High	High	High	High	High	High	High	n/a	High		0		1.161e-07	4.43			41.11
FALSE	High	[K].IVLDSSVFSDHR.[N]			FALSE	0	1	1	44	AALF013310-PA	AALF013310-PA [859-870]	0	1374.7	0	0.831	1.079	1.37	0.975899	0.995556	0.978023	58.13	4	58.88	103.7	82.8	113.5	4.61	60.4	3.98		High	High	High	High	High	High	High	High	High	High	High	0	0	6.414e-07	2.073e-06	3.91	134.14	134.14	54.05
FALSE	High	[R].NNLSGAEDLFVR.[K]			FALSE	0	1	1	26	AALF013310-PA	AALF013310-PA [324-335]	0	1334.67	0	0.976	1.263	1.294	0.980769	0.995668	0.979926	31.46	6.26	21.9	93.8	92.1	114.1	4.7	21.16	8.94		High	High	High	High	High	High	High	High	High	High	High	0	0	2.604e-06	2.017e-06	3.8	161.3	161.3	59.06
FALSE	High	[K].WITLNTLSLVTETSVYHWSMEGDSTPVK.[M]			FALSE	0	1	1	6	AALF013310-PA	AALF013310-PA [82-109]	0	3194.57	0	0.991	0.667	0.859	0.980476	0.932513	0.978023	30.92	1.24	39.96	105.6	104.6	89.8	54.03	86.7	47.24		High	High	High	Not Found	Peak Found	Peak Found	High	High	High	n/a	High		0		1.815e-06	5.79			80.96
FALSE	High	[R].ESYIESELIYAYAR.[T]			FALSE	0	1	1	16	AALF013310-PA	AALF013310-PA [1014-1027]	0	1706.83	0	0.043	0.82	16.766	0.258265	0.991221	0.604185	0.21	7.05	138.16	160.6	7.7	131.7	7.12	155.61	2.73		High	High	High	Not Found	High	Not Found	High	High	High	High	High	0	0	2.543e-08	8.471e-09	4.33	196.07	196.07	68.06
FALSE	High	[R].EKIGETAQVVIIDMNDAQNPIR.[R]			FALSE	0	1	1	6	AALF013310-PA	AALF013310-PA [11-32]	1	2454.27	0	0.099	0.738	8.186	0.975899	0.978566	0.978023	0.12	15.56	13.4	167.4	16.5	116.1	8.31	138.76	17.54		High	High	High	Not Found	High	Not Found	Peak Found	High	High	n/a	High		0		3.176e-08	6.75			63.86
FALSE	High	[R].AHMGMFTELAILYSK.[Y]			FALSE	0	1	1	9	AALF013310-PA	AALF013310-PA [1160-1174]	0	1711.85	0	0.078	0.872	15.694	0.975899	0.995556	0.978023	0.54	45.7	115.37	168.9	13.2	117.9	22.78	142.5	72.35		High	High	High	Not Found	High	Peak Found	High	High	High	n/a	High		0		1.339e-07	4.97			69.1
FALSE	High	[K].AHAMTEEVVFWK.[W]			FALSE	0	1	1	15	AALF013310-PA	AALF013310-PA [70-81]	0	1447.7	0	0.023	0.716	30.697	0.00701438	0.940842	0.165119	0.05	29.04	146.22	169.1	4.1	126.8	16.94	167	41.62		High	High	High	Not Found	High	Not Found	High	High	High	n/a	High		5.026e-06		5.43e-05	4.23			55.66
FALSE	High	[K].AINEALNGLLIDEEDYQGLR.[T]			FALSE	0	1	1	32	AALF013310-PA	AALF013310-PA [1310-1329]	0	2246.13	0	0.489	0.937	1.917	0.975899	0.998058	0.978023	20.58	2.72	77.87	136.6	56	107.4	10.07	97.8	15.42		High	High	High	Not Found	High	High	High	High	High	High	High	0	0	1.92e-10	4.841e-11	6.25	210.94	210.94	72.42
FALSE	High	[K].AIQFYLDYKPLLLNDMLLVLAPR.[M]			FALSE	0	1	1	1	AALF013310-PA	AALF013310-PA [1255-1277]	0	2719.53	0	0.21	0.15	0.821	0.975899	0.084523	0.978023	0.84	1.71	57.68	202.1	67.6	30.3	84.31	36.41	131.73		Not Found	Peak Found	High	Not Found	Not Found	Not Found	Peak Found	Not Found	Not Found	n/a	High		0		4.65e-07	3.67			82.76
FALSE	High	[K].ADDPSAYMDVVETASK.[N]			FALSE	0	1	1	19	AALF013310-PA	AALF013310-PA [979-994]	0	1698.75	0	1.062	1.143	1.137	0.991089	0.998675	0.989372	7.85	5.26	0.62	92.7	103.6	103.7	3.76	9.93	8.2		High	High	High	High	High	High	High	High	High	n/a	High		0		5.05e-10	5.21			61.45
FALSE	High	[K].ADDPSAYMDVVETASKNESWEDLVR.[Y]			FALSE	0	1	1	8	AALF013310-PA	AALF013310-PA [979-1003]	1	2827.27	0	0.021	0.663	31.15	0.033451	0.858412	0.440549	0	0.98	11.34	177.8	4.3	117.9	12.5	154.06	10.37		High	High	High	Not Found	High	Not Found	High	High	High	n/a	High		0		1.468e-09	6.35			72.55
FALSE	High	[R].AAEQAHLWSELVFLYDKYEEYDNAVLAMMAHPTEAWR.[E]			FALSE	0	1	1	2	AALF013310-PA	AALF013310-PA [1199-1235]	1	4398.06	0	0.044	0.02	0.439	0.711615	1.44627e-12		0	0.02	9.25	280.6	11.6	7.8	48.51	73.33	72.9		Peak Found	High	High	Not Found	Not Found	Not Found	Not Found	Not Found	Not Found	n/a	High		0		1.444e-10	7.31			82.37
FALSE	High	[K].AFMTADLPNELIELLEK.[I]			FALSE	0	1	1	8	AALF013310-PA	AALF013310-PA [842-858]	0	1947.01	0	0.323	0.427	1.806	0.783435	0.137883	0.978023	2.98	21.22	70.7	170.3	56.8	72.8	50.14	54.74	70.72		High	High	High	High	High	High	Peak Found	High	High	n/a	High		0		1.575e-06	4.83			82.86
FALSE	High	[R].DAELWADVLSEANPYKR.[Q]			FALSE	0	1	1	28	AALF013310-PA	AALF013310-PA [800-816]	1	1976.97	1	0.012	0.684	77.751	1.52533e-06	0.947789	0.000228813	0	10.72	42.43	176.8	2.2	121	7.64	168.8	30.29		High	High	High	Not Found	High	Not Found	High	High	High	High	High	0	0	7.399e-09	4.331e-08	5.23	213.88	213.88	72.43
FALSE	High	[R].DAELWADVLSEANPYK.[R]			FALSE	0	1	1	2	AALF013310-PA	AALF013310-PA [800-815]	0	1820.87	0	1.767	1.236	6.363	0.975899	0.998058	0.978023	131.96	56.38	138.16	123.4	24	152.6	86.57	146.26	29.57		Not Found	Peak Found	Peak Found	Not Found	Peak Found	Not Found	Peak Found	Peak Found	High	High	High	0	0	1.501e-07	5.127e-08	4.7	140.52	140.52	80.87
FALSE	High	[K].AVDVFFPPEAQSDFPVAMQVSPK.[Y]			FALSE	0	1	1	27	AALF013310-PA	AALF013310-PA [216-238]	0	2506.23	0	1.185	0.806	0.729	0.979561	0.995441	0.978023	11.13	0.94	9.02	100	117.8	82.2	1.29	30.11	9.95		High	High	High	High	High	High	High	High	High	n/a	High		0		9.459e-09	5.39			77.65
FALSE	High	[K].FDVNTSAIQVLIEQVHNLER.[A]			FALSE	0	1	1	12	AALF013310-PA	AALF013310-PA [923-942]	0	2325.22	0	0.037	0.284	7.702	0.775686	0.0739362	0.978023	0.11	7.83	124.11	229.1	8.1	62.8	28.81	97.77	116.69		High	High	High	Not Found	High	Not Found	High	Peak Found	High	High	High	0	0	3.571e-10	4.15e-10	5.58	177.07	177.07	81.49
FALSE	High	[K].FNQLFQNAQYAEAAK.[V]			FALSE	0	1	1	22	AALF013310-PA	AALF013310-PA [337-351]	0	1742.85	0	0.899	1.319	1.472	0.988848	0.995556	0.990696	22.79	28.7	0.41	93.2	83.8	123	16.38	85.13	10.46		High	High	High	High	High	High	High	High	High	High	High	0	0	1.318e-08	3.862e-07	4.65	178.23	178.23	55.62
FALSE	High	[K].FQQVPAQPGTNSPPLLQYFGILLDQGK.[L]			FALSE	0	1	1	29	AALF013310-PA	AALF013310-PA [370-396]	0	2956.56	0	0.059	0.593	9.989	0.00986433	0.818364	0.166112	0.43	5.33	139.45	181.9	10.7	107.4	1.96	157.55	27.97		High	High	High	Not Found	High	High	High	High	High	High	High	0	0	7.054e-09	3.982e-08	6.02	184.95	184.95	82.66
FALSE	High	[R].EYTSKVDKLEVADAER.[Q]			FALSE	0	1	1	11	AALF013310-PA	AALF013310-PA [1386-1401]	2	1852.93	0	0.188	1.199	6.379	0.975899	0.998675	0.978023	0.51	6.39	9.01	126.4	22.4	151.2	43.7	47.68	44.45		Peak Found	High	High	Not Found	Peak Found	Peak Found	High	High	High	High	High	0	0.0001663	8.292e-06	0.001887	3.91	106.88	106.88	38.93
FALSE	High	[R].GHFEELIGLLEAALGLER.[A]			FALSE	0	1	1	4	AALF013310-PA	AALF013310-PA [1142-1159]	0	1967.06	0	1.592	0.419	0.263	0.975899	0.911398	0.914798	64.5	2.9	3.91	102.4	156.4	41.2	27.55	30.97	56.54		Peak Found	Peak Found	Peak Found	High	Peak Found	High	Peak Found	Not Found	Peak Found	High	High	0	0.0005663	3.08e-07	0.006955	4.2	105.83	105.83	83.81
FALSE	High	[K].VSQAIEGHAASFATFK.[M]			FALSE	0	1	1	29	AALF013310-PA	AALF013310-PA [159-174]	0	1663.84	0	0.626	1.097	1.753	0.978808	0.999881	0.987886	8.72	14.36	31.85	109.2	68.3	122.5	12.76	88.02	5.41		High	High	High	Not Found	High	High	High	High	High	High	High	0	0	1.78e-11	2.735e-11	5.54	261.46	261.46	48.19
FALSE	High	[K].TLQIFNIEMK.[S]			FALSE	3.90586e-05	1	1	10	AALF013310-PA	AALF013310-PA [56-65]	0	1236.67	1	0.639	0.759	1.331	0.975899	0.967601	0.994078	26.42	6.56	63.26	126.4	74.5	99.1	8.94	89.36	8.84		Peak Found	High	High	Not Found	High	High	High	High	High	n/a	High		1.345e-05		0.0001557	3.09			67.4
FALSE	High	[K].VNYSPDYVFLLR.[S]			FALSE	3.90586e-05	1	1	2	AALF013310-PA	AALF013310-PA [478-489]	0	1485.77	0	0.035	1.074	30.368	0.0143334	0.999984	0.184483	0.06	9.62	42.78	142.2	5	152.7	20.7	159.5	12.26		High	Peak Found	Peak Found	Not Found	Peak Found	Not Found	Peak Found	Peak Found	Peak Found	High	High	0	5.026e-06	1.861e-05	3.614e-05	2.69	98.85	98.85	69.71
FALSE	High	[R].NLQNLLILTAIK.[A]			FALSE	3.90586e-05	1	1	29	AALF013310-PA	AALF013310-PA [871-882]	0	1353.85	0	0.461	0.712	1.473	0.975899	0.967601	0.979926	0.59	3.56	36.37	118.1	84.5	97.4	27.13	43.74	20.15		High	High	High	High	High	High	High	High	High	High	High	0	5.026e-06	1.145e-05	2.483e-05	3.44	124.58	124.58	75.13
FALSE	High	[R].VHEGCIEPATHNALAK.[I]	1xCarbamidomethyl [C5]		FALSE	3.90586e-05	1	1	9	AALF013310-PA	AALF013310-PA [714-729]	0	1746.86	0	0.045	1.185	23.121	0.190671	0.998058	0.304384	0.2	18.06	141.73	141.5	6.6	152	7.76	158.61	25.67		Peak Found	Peak Found	High	Not Found	Peak Found	Not Found	High	Peak Found	High	High	High	1.375e-05	2.135e-05	7.415e-05	0.0002526	3.5	67.66	67.66	81.35
FALSE	High	[K].IYIDSNNNPER.[F]			FALSE	3.90586e-05	1	1	34	AALF013310-PA	AALF013310-PA [730-740]	0	1334.63	0	1.894	1.116	0.589	0.975899	0.998058	0.978023	68.89	27.13	26.28	74.8	141.7	83.5	6.75	58.73	20.37		High	High	High	High	High	High	High	High	High	High	High	8.815e-06	5.026e-06	2.812e-05	1.302e-05	2.94	114.77	114.77	37.65
FALSE	High	[K].ALIDLFESFK.[S]			FALSE	3.90586e-05	1	1	20	AALF013310-PA	AALF013310-PA [545-554]	0	1182.64	0	1.277	0.671	0.232	0.977533	0.938921	0.547975	113.22	46.46	2.49	90.1	149.4	60.5	19	106.52	66.77		Peak Found	High	High	High	High	High	High	High	High	High	High	2.01e-05	5.015e-05	0.0001355	0.0005829	2.99	124.39	124.39	79.97
FALSE	High	[R].EHLELFWSR.[V]			FALSE	3.90586e-05	1	1	25	AALF013310-PA	AALF013310-PA [1182-1190]	0	1216.61	0	0.026	0.776	44.954	0.0113132	0.972186	0.0778536	0.03	43.5	5.99	164.4	4.2	131.4	1.85	163.14	48.83		High	High	High	Not Found	High	Not Found	High	High	High	High	High	1.375e-05	1.345e-05	5.332e-05	0.0001462	3.23	145.11	145.11	59.17
FALSE	High	[K].AFMTADLPNELIELLEK.[I]	1xOxidation [M3]		FALSE	0.000135127	1	1	6	AALF013310-PA	AALF013310-PA [842-858]	0	1963.01	0	0.268	0.288	0.847	0.975899	0.135789	0.978023	2.86	5.6	32.97	184.3	62.6	53	24.95	81.18	58.7		Peak Found	High	High	Not Found	Peak Found	Peak Found	High	Peak Found	Peak Found	High	High	4.582e-05	2.853e-05	0.0003641	0.0003001	4.65	107.62	107.62	82.3
FALSE	High	[R].LAITLVHLK.[E]			FALSE	0.000135127	1	1	14	AALF013310-PA	AALF013310-PA [1075-1083]	0	1007.66	0	0.04	0.718	17.919	0.0158071	0.971111	0.080165	0.18	12.21	142.96	168.1	7	124.9	4.01	161.11	31.18		High	High	High	Not Found	High	Peak Found	High	High	High	High	High	4.151e-05	2.853e-05	0.000327	0.0003205	3.09	103.8	103.8	55.73
FALSE	High	[R].LDNYDAPDIANIAINNELYEEAFAIFKK.[F]			FALSE	0.000135127	1	1	4	AALF013310-PA	AALF013310-PA [895-922]	1	3214.59	0																No Quan Values	Not Found	High	Not Found	Not Found	Not Found	Not Found	High	Not Found	Not Found	High	High	2.01e-05	1.345e-05	0.0001362	9.627e-05	4.87	82.12	82.12
FALSE	High	[K].NESWEDLVR.[Y]			FALSE	0.000135127	1	1	22	AALF013310-PA	AALF013310-PA [995-1003]	0	1147.54	0	1.453	1.216	0.848	0.975899	0.995899	0.979926	59.57	2.04	31.59	85.1	111.4	103.5	12.91	47.5	5.26		High	High	High	High	High	High	High	High	High	High	High	2.01e-05	5.365e-05	0.0001335	0.0006207	3.15	108.62	108.62	58.33
FALSE	High	[K].VANIELYYK.[A]			FALSE	0.000135127	1	1	29	AALF013310-PA	AALF013310-PA [1246-1254]	0	1112.6	0	1.16	1.009	0.634	0.999997	0.999984	0.978023	56.03	24.67	0.28	93.1	112.9	94	8.47	54.02	15.84		High	High	High	High	High	High	High	High	High	High	High	1.375e-05	1.345e-05	0.0001112	0.0001411	2.98	123.96	123.96	52.46
FALSE	High	[R].FLKENQFYDSR.[V]			FALSE	0.000135127	1	1	6	AALF013310-PA	AALF013310-PA [741-751]	1	1446.7	0	0.331	1.04	2.801	0.975899	0.999984	0.978023	0.36	15.97	21.64	132.8	44	123.2	38.87	15.88	31.39		Peak Found	High	High	Not Found	Not Found	Not Found	Peak Found	High	Peak Found	High	High	1.375e-05	1.345e-05	0.0001092	0.0001552	2.91	97.76	97.76	42.72
FALSE	High	[K].YDVIYLITK.[Y]			FALSE	0.000257809	1	1	15	AALF013310-PA	AALF013310-PA [239-247]	0	1127.63	0	0.195	0.713	3.65	0.715474	0.958001	0.978023	4.87	31.93	134.12	157.2	30.7	112.1	15.68	136.76	42.97		High	High	High	Not Found	High	High	High	High	High	High	High	4.582e-05	3.206e-05	0.0003592	0.0003837	2.97	107.41	107.41	66.58
FALSE	High	[K].LLLPWLESR.[V]			FALSE	0.000341107	1	1	37	AALF013310-PA	AALF013310-PA [705-713]	0	1126.66	0	0.376	0.833	2.218	0.841573	0.993312	0.978023	5.2	5.49	38.49	132.7	62.7	104.6	20.58	58.63	18.66		High	High	High	High	High	High	High	High	High	High	High	4.582e-05	0.0002106	0.000363	0.002964	2.11	107.06	107.06	73.83
FALSE	High	[K].AMLTANIR.[Q]	1xOxidation [M2]		FALSE	0.000791371	1	1	20	AALF013310-PA	AALF013310-PA [517-524]	0	905.487	0	1.702	0.658	0.375	0.975899	0.949124	0.978023	76.08	1.91	6.66	86.7	156.2	57.1	15.42	61.55	12.49		High	Peak Found	High	High	High	High	Peak Found	High	High	High	High	0.000324	0.0001164	0.003566	0.001281	2.25	58.49	58.49	37.36
FALSE	High	[R].VMDYINR.[L]	1xOxidation [M2]		FALSE	0.00122332	1	1	97	AALF013310-PA	AALF013310-PA [888-894]	0	926.44	0	1.333	0.772	0.615	0.975899	0.992832	0.978023	49.11	25.58	17.69	88.9	118.6	92.4	22.86	84.03	38.79		High	High	High	High	High	High	High	High	High	High	High	0.0008375	0.0005638	0.01047	0.006868	2.32	99.23	99.23	34.97
FALSE	High	[K].EAIDSYIK.[A]			FALSE	0.00136616	1	1	21	AALF013310-PA	AALF013310-PA [971-978]	0	938.483	0	2.469	1.594	0.583	0.975899	0.960091	0.978023	25.72	8.81	19.32	55.2	159.9	84.8	19.54	46.32	16.87		Peak Found	High	High	High	High	High	High	High	High	High	High	0.0009295	0.0006344	0.01196	0.007722	2.67	97.86	97.86	45.07
FALSE	High	[R].VMDYINR.[L]			FALSE	0.00209068	1	1	9	AALF013310-PA	AALF013310-PA [888-894]	0	910.445	0	1.582	1.376	0.568	0.975899	0.995556	0.978023	75.23	113.16	12.6	62.4	127.1	110.5	49.02	77.35	72.77		High	High	High	High	High	High	High	High	High	n/a	High		0.00128		0.01534	2.12			40.34
FALSE	High	[K].TLQIFNIEMK.[S]	1xOxidation [M9]		FALSE	0.00355098	1	1	1	AALF013310-PA	AALF013310-PA [56-65]	0	1252.66	0	0.108	0.936	12.716	0.975899	0.998058	0.959523	0.57	31.32	3.43	151.6	12.1	136.3	25.71	129.27	18.66		High	Peak Found	Peak Found	Not Found	Peak Found	Not Found	Peak Found	Peak Found	Peak Found	High	n/a	0.0003034		0.003351			61.87	61.87	63.45
FALSE	High	[K].YIEIYVQK.[V]			FALSE	0.00440757	1	1	7	AALF013310-PA	AALF013310-PA [647-654]	0	1055.58	0																No Quan Values	Peak Found	High	Peak Found	Not Found	High	Not Found	High	Peak Found	Peak Found	High	High	0.00105	0.0007084	0.01328	0.008437	2.62	86.37	86.37	50.33
FALSE	High	[R].SVNFFTK.[Q]			FALSE	0.00467846	1	1	27	AALF013310-PA	AALF013310-PA [1283-1289]	0	842.441	0	1.698	1.207	0.711	0.975899	0.995556	0.979222	7.88	0.85	3.37	76.8	130.5	92.7	4.22	25.63	14.28		High	High	High	High	High	High	High	High	High	High	High	0.002792	0.001854	0.03473	0.02184	2.07	57.97	57.97	47.95
FALSE	High	[R].IAAYLYK.[E]			FALSE	0.00759726	1	1	22	AALF013310-PA	AALF013310-PA [1358-1364]	0	841.482	0	1.569	1.041	0.664	0.975899	0.999881	0.978023	2.89	5.44	3.6	82.8	130.6	86.7	7.02	30.96	7.82		High	High	High	High	High	High	High	High	High	High	High	0.007017	0.001201	0.09671	0.01427	2.24	76.21	76.21	43.79
FALSE	High	[K].NLILVVK.[G]			FALSE	0.00923798	1	1	16	AALF013310-PA	AALF013310-PA [679-685]	0	798.545	0	0.858	1.1	1.282	0.993164	0.999881	0.995951	55.9	27.3	84.52	101.5	87	111.5	6.71	93.78	23.66		High	High	High	Not Found	High	High	High	High	High	High	High	0.004623	0.001621	0.05833	0.01885	2.18	71.63	71.63	55.38
High	Master Protein	263	AALF008894-PA	transcript=AALF008894-RA | gene=AALF008894 | organism=Aedes_albopictus_Foshan | gene_product=fatty acid synthase [Source:Projected from Aedes aegypti (AAEL001194) VB Community Annotation] | transcript_product=fatty acid synthase [Source:Projected from Aedes aegypti (AAEL001194) VB Community Annotation] | location=JXUM01S001960:134151-151215(-) | protein_length=2423 | sequence_SO=supercontig | SO=…	MPARFDDVTTDTRRGVPRDLGGHYDDCQIQDDICITGFSGRLPESSSIEEFKRNLMEGVDMVNDDDRRWPKGLYDLPTRIGKIKDEDLQNLDAEFFKIHQKQAECMDPQMRMLLECTYEAIIDAGINPQELRGSRTGVYIGCSNSETEQHWCADPDLVNGYGLIGCARAMFANRLSFTFDFKGPSYAVDTACSSSLIAMSTAFADMKAGRCDAAIVAGCGIILKPTMSLQFKRLNMLGKEGMCKVFDESGNGYVRSDGCVVTFMQRASDSRRIYASVLNVRINTDGYKEQGITFPNGAMQKRLIQETYGEINLNPADVVYVEAHGTGTKVGDPQEVNNITDFFCKDRKAPLLIGSVKSNMGHSEPASGVCSIAKMLIAMEAGIIPGNLHYKNTNPDLYG…	FALSE	655.506	42	79	1645	8	1	2423	265.1	6.76	67364.5	3073.44	57	78							77	0.751	0.925	1.214	-0.41	-0.11	0.28	0.821432	0.690246	0.709126	0.989909	0.965129	0.969398	3.06286e+08	3.06952e+08	2.90975e+08	1.57517e+08	4.0889e+08	2.41569e+08	3.34697e+08	2.82662e+08	3.04162e+08	High	High
Checked	Confidence	Annotated Sequence	Modifications	Modifications in Master Proteins	Contaminant	Qvality q-value	# Protein Groups	# Proteins	# PSMs	Master Protein Accessions	Positions in Master Proteins	# Missed Cleavages	Theo. MH+ [Da]	# Razor Quan Results	Abundance Ratio: (12H) / (CONTROL)	Abundance Ratio: (60H) / (CONTROL)	Abundance Ratio: (60H) / (12H)	Abundance Ratio Adj. P-Value: (12H) / (CONTROL)	Abundance Ratio Adj. P-Value: (60H) / (CONTROL)	Abundance Ratio Adj. P-Value: (60H) / (12H)	Abundance Ratio Variability [%]: (12H) / (CONTROL)	Abundance Ratio Variability [%]: (60H) / (CONTROL)	Abundance Ratio Variability [%]: (60H) / (12H)	Abundances (Grouped): CONTROL	Abundances (Grouped): 12H	Abundances (Grouped): 60H	Abundances (Grouped) CV [%]: CONTROL	Abundances (Grouped) CV [%]: 12H	Abundances (Grouped) CV [%]: 60H	Quan Info	Found in Sample: [S1] F1: Sample, CONTROL, 1	Found in Sample: [S2] F2: Sample, CONTROL, 2	Found in Sample: [S3] F3: Sample, CONTROL, 3	Found in Sample: [S4] F4: Sample, 12H, 1	Found in Sample: [S5] F5: Sample, 12H, 2	Found in Sample: [S6] F6: Sample, 12H, 3	Found in Sample: [S7] F7: Sample, 60H, 1	Found in Sample: [S8] F8: Sample, 60H, 2	Found in Sample: [S9] F9: Sample, 60H, 3	Confidence (by Search Engine): MS Amanda 2.0	Confidence (by Search Engine): Sequest HT	Percolator q-Value (by Search Engine): MS Amanda 2.0	Percolator q-Value (by Search Engine): Sequest HT	Percolator PEP (by Search Engine): MS Amanda 2.0	Percolator PEP (by Search Engine): Sequest HT	XCorr (by Search Engine): Sequest HT	Amanda Score (by Search Engine): MS Amanda 2.0	CharmeRT Combined Score (by Search Engine): MS Amanda 2.0	Top Apex RT [min]
FALSE	High	[K].IKDEDLQNLDAEFFK.[I]			FALSE	0	1	2	32	AALF008894-PA	AALF008894-PA [83-97]	1	1824.9	0	0.593	0.911	1.749	0.975899	0.998058	0.978023	32.08	0.89	74.98	119.3	72	108.7	1.7	64.67	9.45		High	High	High	High	High	High	High	High	High	High	High	0	0	5.229e-12	1.174e-10	5.7	349.74	349.74	63.52
FALSE	High	[K].LLETTAESFVHK.[I]			FALSE	0	2	2	40	AALF008894-PA; AALF009978-PA	AALF008894-PA [2340-2351]; AALF009978-PA [2316-2327]	0	1374.73	1	0.911	0.921	1.011	0.976028	0.995556	0.999997	10.27	8.2	29.2	105.8	96.4	97.8	11.37	23.06	4.31	Shared	High	High	High	High	High	High	High	High	High	High	High	0	0	5.369e-07	7.297e-06	3.83	178.66	178.66	48.62
FALSE	High	[K].LGPVGGVFNLAAVLR.[D]			FALSE	0	2	2	25	AALF008894-PA; AALF009978-PA	AALF008894-PA [1883-1897]; AALF009978-PA [1859-1873]	0	1482.88	0	0.702	0.748	0.811	0.975899	0.978445	0.984421	25.4	3.41	38.59	98.9	127.1	74	39.35	51.06	20.46	Shared	High	High	High	High	High	High	High	High	High	High	High	0	0	2.815e-09	1.887e-08	4.05	171.15	171.15	80.06
FALSE	High	[R].INTDGYKEQGITFPNGAMQK.[R]			FALSE	0	2	2	7	AALF008894-PA; AALF009978-PA	AALF008894-PA [282-301]; AALF009978-PA [258-277]	1	2212.07	0	0.472	1.294	2.514	0.976028	0.995556	0.999997	16.82	12.42	59.21	105.3	55.4	139.3	15.4	66.89	9.27	Shared	High	High	High	Not Found	High	Peak Found	High	High	High	n/a	High		0		3.495e-06	4.47			51.5
FALSE	High	[R].LPESSSIEEFKR.[N]			FALSE	0	1	2	31	AALF008894-PA	AALF008894-PA [42-53]	1	1421.73	0	1.022	1.164	1.192	0.999997	0.995556	0.983072	87.11	6.9	79.83	95.3	97.5	107.2	7.62	67.76	5.53		High	High	Peak Found	High	High	High	High	High	High	High	High	0	0	3.118e-06	1.202e-06	4.24	154.49	154.49	42.97
FALSE	High	[R].LPESSSIEEFK.[R]			FALSE	0	1	2	9	AALF008894-PA	AALF008894-PA [42-52]	0	1265.63	0	1.404	2.448	0.416	0.975899	0.889623	0.978023	31.89	60.15	5.39	48.3	146.6	105	77.58	72.43	31.67		Peak Found	High	High	Peak Found	High	High	Peak Found	Peak Found	Peak Found	High	High	0	5.026e-06	5.337e-06	1.146e-05	3	128.52	128.52	49.49
FALSE	High	[K].TPVVIENAVFHR.[A]			FALSE	0	2	2	53	AALF008894-PA; AALF009978-PA	AALF008894-PA [935-946]; AALF009978-PA [911-922]	0	1381.76	0	0.884	1.11	1.255	0.979369	0.999984	0.980363	25.27	1.3	21.05	101.9	85.9	112.1	3.36	26.72	5.59	Shared	High	High	High	High	High	High	High	High	High	High	High	0	0	7.822e-08	2.055e-07	5.14	215.24	215.24	53.25
FALSE	High	[R].LIQETYGEINLNPADVVYVEAHGTGTK.[V]			FALSE	0	2	2	18	AALF008894-PA; AALF009978-PA	AALF008894-PA [303-329]; AALF009978-PA [279-305]	0	2931.47	0	0.216	0.845	3.917	0.845821	0.995556	0.978023	6.58	2.3	116.79	145.6	31.4	123.1	9.54	130.6	1.08	Shared	High	High	High	Not Found	High	High	High	High	High	High	High	0	0	1.572e-11	3.441e-11	6.04	222	222	67.03
FALSE	High	[R].VLFPATGYMTLAWR.[T]			FALSE	0	2	2	13	AALF008894-PA; AALF009978-PA	AALF008894-PA [909-922]; AALF009978-PA [885-898]	0	1625.85	0	0.031	0.637	21.208	0.00205922	0.879856	0.211635	0.07	0.76	143.28	178.5	5.5	116	8.7	161.57	8.68	Shared	High	High	High	Not Found	High	Not Found	High	High	High	n/a	High		0		2.791e-07	4			77.47
FALSE	High	[R].GSDMEKTPVVIENAVFHR.[A]			FALSE	0	2	2	4	AALF008894-PA; AALF009978-PA	AALF008894-PA [929-946]; AALF009978-PA [905-922]	1	2029.02	0	0.022	0.747	6.401	0.0351038	0.994507	0.978023	0.04	11.87	17.1	167.2	16.5	116.3	146.87	64.6	15.77	Shared	High	High	Peak Found	Not Found	Not Found	Not Found	Peak Found	Peak Found	High	n/a	High		0		4.591e-07	5.47			56.97
FALSE	High	[R].GNIGQVNYGLANSAMER.[I]			FALSE	0	2	2	15	AALF008894-PA; AALF009978-PA	AALF008894-PA [1948-1964]; AALF009978-PA [1924-1940]	0	1793.86	0	1.051	1.066	0.911	0.991355	0.999984	0.983072	2.97	4.84	16.56	89.1	115.9	95	15.06	14.75	6.27	Shared	High	High	High	High	High	High	High	High	High	n/a	High		0		6.928e-10	5.48			53.91
FALSE	High	[R].GYTVMGEGQAVR.[E]			FALSE	0	2	2	11	AALF008894-PA; AALF009978-PA	AALF008894-PA [499-510]; AALF009978-PA [475-486]	0	1267.61	0	2.083	1.196	0.574	0.975899	0.998058	0.978023	78.87	6.88	14.81	70.1	146.1	83.8	30.72	42.43	7.19	Shared	High	High	High	High	High	High	High	High	High	n/a	High		0		6.972e-06	3.15			42.44
FALSE	High	[R].GVTVSIDTNDVTTLK.[G]			FALSE	0	2	2	23	AALF008894-PA; AALF009978-PA	AALF008894-PA [1857-1871]; AALF009978-PA [1833-1847]	0	1562.83	0	0.734	0.817	1.234	0.999997	0.994507	0.987749	33.41	4.03	57.78	117.3	86.9	95.8	3.47	65.85	10.5	Shared	High	High	High	High	High	High	High	High	High	High	High	0	0	2.724e-07	1.472e-07	4.17	147.84	147.84	58.27
FALSE	High	[R].GVDLVLNSLADEKLQASVR.[C]			FALSE	0	2	2	12	AALF008894-PA; AALF009978-PA	AALF008894-PA [1662-1680]; AALF009978-PA [1638-1656]	1	2027.11	0	0.125	0.975	4.599	0.975899	0.998058	0.978023	0.85	18.49	88.28	145	23.5	131.5	17.75	88.69	19.59	Shared	High	High	High	Not Found	Peak Found	Not Found	High	High	High	High	High	0	0	2.866e-08	3.856e-08	5.25	178.71	178.71	64.75
FALSE	High	[R].GVDLVLNSLADEK.[L]			FALSE	0	2	2	32	AALF008894-PA; AALF009978-PA	AALF008894-PA [1662-1674]; AALF009978-PA [1638-1650]	0	1372.73	0	0.736	0.879	1.196	0.976028	0.995556	0.999997	21.59	5.13	66.72	114.7	84.4	100.9	5.2	46.49	10.44	Shared	High	High	High	High	High	High	High	High	High	High	High	0	0	2.855e-06	6.922e-06	3.86	157.37	157.37	64.16
FALSE	High	[R].LDNQTNGTSLQVEHAYVNALTK.[G]			FALSE	0	2	2	20	AALF008894-PA; AALF009978-PA	AALF008894-PA [1437-1458]; AALF009978-PA [1413-1434]	0	2416.21	0	0.276	0.915	3.32	0.975899	0.995668	0.978023	8.51	21.42	115.87	136.1	37.9	125.9	13.32	113.23	14.84	Shared	High	High	High	Not Found	High	High	High	High	High	High	High	0	0	1.558e-10	3.923e-11	6.23	190.94	190.94	55.72
FALSE	High	[K].RGHDNNVIFMLSNIGK.[L]			FALSE	0	2	2	6	AALF008894-PA; AALF009978-PA	AALF008894-PA [817-832]; AALF009978-PA [793-808]	1	1814.93	0	0.093	0.8	8.626	0.975899	0.994507	0.978023	0.15	47.88	105.55	158.5	14.7	126.8	10.7	139.03	51.74	Shared	High	High	High	Not Found	High	Not Found	High	Peak Found	High	n/a	High		0		2.834e-07	5.02			60.18
FALSE	High	[K].NTNPDLYGLMDGR.[V]			FALSE	0	2	2	16	AALF008894-PA; AALF009978-PA	AALF008894-PA [392-404]; AALF009978-PA [368-380]	0	1465.67	0	1.254	1.041	0.83	0.976028	0.999881	0.978106	17.37	0.43	5.02	91.8	115	93.2	7.2	20.61	4.54	Shared	High	High	High	High	High	High	High	High	High	n/a	High		0		3.327e-06	3.52			59.97
FALSE	High	[K].NTSFHGILVDSIMDGDDDVLAEVVR.[L]			FALSE	0	2	2	7	AALF008894-PA; AALF009978-PA	AALF008894-PA [1710-1734]; AALF009978-PA [1686-1710]	0	2717.31	0	0.342	0.605	1.939	0.984266	0.919258	0.983072	1.56	5.35	0.03	130.7	94.6	74.7	48.69	58.81	97.08	Shared	High	High	High	Peak Found	High	Peak Found	High	High	High	n/a	High		0		1.596e-12	7.54			79.67
FALSE	High	[R].QAVGLPGTAIQWGAIGDTGLVLENLGDNDTVVGGTLPQR.[M]			FALSE	0	2	2	16	AALF008894-PA; AALF009978-PA	AALF008894-PA [1970-2008]; AALF009978-PA [1946-1984]	0	3903.02	0	0.057	0.606	24.624	0.551544	0.855191	0.708227	0.35	5	104.67	167.6	9.5	123	12.35	156.67	50.76	Shared	High	High	High	Not Found	High	Not Found	High	High	High	High	High	0	0	1.444e-09	1.075e-11	7.21	177.63	177.63	81.98
FALSE	High	[K].SGLSMSTSDSYK.[E]			FALSE	0	2	2	10	AALF008894-PA; AALF009978-PA	AALF008894-PA [1004-1015]; AALF009978-PA [980-991]	0	1262.56	0	2.264	0.938	0.414	0.975899	0.998058	0.978023	68.17	1.88	8.98	61.2	168.9	70	35.13	63.75	18.63	Shared	High	Peak Found	High	High	High	High	High	High	High	n/a	High		0		2.191e-06	3.53			39.48
FALSE	High	[K].SKDQDVPVAVYR.[N]			FALSE	0	2	2	39	AALF008894-PA; AALF009978-PA	AALF008894-PA [1094-1105]; AALF009978-PA [1070-1081]	1	1376.72	0	1.894	1.153	0.609	0.975899	0.995556	0.978023	14.21	15.6	10.63	72.5	141.4	86.1	4.01	30.63	13.72	Shared	High	High	High	High	High	High	High	High	High	High	High	0	0	1.735e-06	1.44e-07	4.38	183.98	183.98	39.21
FALSE	High	[R].SILVGDSMLEISK.[L]			FALSE	0	2	2	8	AALF008894-PA; AALF009978-PA	AALF008894-PA [2405-2417]; AALF009978-PA [2381-2393]	0	1391.75	0	0.063	0.83	12.057	0.106146	0.992561	0.820968	0.49	8.89	137.56	151.6	9.5	138.9	8.89	157.85	11.25	Shared	High	High	High	Not Found	High	High	High	High	High	n/a	High		0		3.357e-06	3.42			65.41
FALSE	High	[R].SISTAVHLAIENSAGALK.[I]			FALSE	0	2	2	38	AALF008894-PA; AALF009978-PA	AALF008894-PA [1162-1179]; AALF009978-PA [1138-1155]	0	1781.98	0	0.992	0.966	1.159	0.996391	0.998058	0.99887	82.08	26.22	83.8	101.9	99.6	98.5	3.39	72.77	16.03	Shared	High	High	High	High	High	High	High	High	High	High	High	0	0	9.83e-14	1.066e-11	6.09	351.73	351.73	61.34
FALSE	High	[K].SGAVRPLPTSVFGDQQVEQAFR.[F]			FALSE	0	2	2	30	AALF008894-PA; AALF009978-PA	AALF008894-PA [1742-1763]; AALF009978-PA [1718-1739]	0	2389.23	0	0.823	0.993	1.243	0.975899	0.998058	0.983464	32.24	4.38	39.29	107.2	88.2	104.6	3.85	80.23	3.19	Shared	High	High	High	High	High	High	High	High	High	High	High	0	0	1.77e-10	4.7e-11	7.92	204.25	204.25	62.73
FALSE	High	[K].SGETVIDVNLEKPDDAYLAGHTIDGR.[V]			FALSE	0	2	2	32	AALF008894-PA; AALF009978-PA	AALF008894-PA [883-908]; AALF009978-PA [859-884]	0	2785.36	0	0.01	1.065	100	1.45117e-15	0.999984	1.62099e-15	0	4.32	0	151.1	0.5	148.4	19.04	172.14	19.55	Shared	High	High	High	Not Found	High	Not Found	High	High	High	High	High	0	0	2.237e-14	1.97e-15	7.04	286.98	286.98	60.14
FALSE	High	[K].LYAAGAQPQVQK.[L]			FALSE	0	2	2	30	AALF008894-PA; AALF009978-PA	AALF008894-PA [833-844]; AALF009978-PA [809-820]	0	1273.69	0	1.826	0.999	0.547	0.975899	0.999984	0.978023	70.03	7.86	24.33	73.5	146.4	80.1	7.14	65.62	16.35	Shared	High	High	High	High	High	High	High	High	High	High	High	0	5.026e-06	2.604e-07	4.635e-05	3.71	157.07	157.07	36.25
FALSE	High	[K].ITVPENIDNEELPLYPIDEDK.[S]			FALSE	0	2	2	20	AALF008894-PA; AALF009978-PA	AALF008894-PA [983-1003]; AALF009978-PA [959-979]	0	2456.21	0	1.611	0.818	0.551	0.975899	0.995556	0.978023	10.18	15.82	15.02	89.4	137.4	73.2	15.27	86.9	36.83	Shared	High	High	High	High	High	High	High	High	High	High	High	0	0	3.34e-07	1.169e-07	4.99	131.22	131.22	71.01
FALSE	High	[K].ITVPENIDNEELPLYPIDEDKSGLSMSTSDSYK.[E]			FALSE	0	2	2	7	AALF008894-PA; AALF009978-PA	AALF008894-PA [983-1015]; AALF009978-PA [959-991]	1	3699.75	0	0.074	0.911	14.074	0.736088	0.995668	0.978023	0.2	10.21	9.8	152.1	9.4	138.5	19.29	137.08	9.16	Shared	High	High	High	Not Found	High	Not Found	High	High	High	n/a	High		0		9.845e-08	5.12			69.33
FALSE	High	[K].LTTVTYQFYDKK.[V]			FALSE	0	1	1	33	AALF008894-PA	AALF008894-PA [1305-1316]	1	1506.78	0	0.803	0.849	1.057	0.992324	0.995556	0.988201	69.45	35.75	91.09	113.1	90.8	96	12.81	95.69	32.07		High	High	High	Not Found	High	High	High	High	High	High	High	0	0	1.303e-05	5.991e-06	3.98	136.24	136.24	46.71
FALSE	High	[R].NFDTVLSAAEIR.[M]			FALSE	0	2	2	37	AALF008894-PA; AALF009978-PA	AALF008894-PA [2087-2098]; AALF009978-PA [2063-2074]	0	1335.69	1	0.538	0.922	1.712	0.975899	0.998058	0.978023	8.34	15.79	12.68	122	65.6	112.4	8.2	46.11	9.64	Shared	High	High	High	High	High	High	High	High	High	High	High	0	5.026e-06	6.739e-06	2.083e-05	3.61	146.06	146.06	63.77
FALSE	High	[R].TEEAVEAFLDAANGNKDDEEFVGLVNEVHSK.[N]			FALSE	0	2	2	20	AALF008894-PA; AALF009978-PA	AALF008894-PA [460-490]; AALF009978-PA [436-466]	1	3376.58	0	0.054	0.719	13.21	0.630394	0.971784	0.978023	0.25	36.48	143.77	166.5	9.4	124.1	8.43	153.68	46.89	Shared	High	High	High	Not Found	High	Not Found	High	Peak Found	High	High	High	0	0	6.157e-06	1.154e-07	5.27	103.68	103.68	70.66
FALSE	High	[R].NLPWNGGIIGLNSFGFGGANAHVIMK.[S]			FALSE	0	2	2	9	AALF008894-PA; AALF009978-PA	AALF008894-PA [411-436]; AALF009978-PA [387-412]	0	2684.38	0	0.025	0.713	28.205	0.00686988	0.949124	0.198778	0.03	1.37	67.39	173.7	4.4	122	23.81	157.45	2.08	Shared	High	High	High	Not Found	High	Not Found	High	High	High	n/a	High		0		2.673e-11	6.2			76.49
FALSE	High	[K].MLIAMEAGIIPGNLHYK.[N]			FALSE	0	2	2	9	AALF008894-PA; AALF009978-PA	AALF008894-PA [375-391]; AALF009978-PA [351-367]	0	1870.99	0	0.051	0.705	13.787	0.566328	0.97088	0.978023	0.23	11.42	141.92	170.9	8.7	120.4	5.71	156.53	27.17	Shared	High	High	High	Not Found	High	Peak Found	High	Peak Found	Peak Found	n/a	High		0		5.07e-09	4.71			66.45
FALSE	High	[R].WISTSIPEEAWNTPLAQQSSAAYHVNNLLSSVLFSEGLR.[H]			FALSE	0	2	2	24	AALF008894-PA; AALF009978-PA	AALF008894-PA [742-780]; AALF009978-PA [718-756]	0	4316.16	0	0.01	0.241	28.878	1.45117e-15	0.010384	0.026135	0	3.43	132.66	259.3	3.7	37.1	61.02	168.27	109.97	Shared	High	High	High	Not Found	High	Not Found	High	Not Found	High	High	High	0	0	8.046e-10	4.443e-09	6.06	157.03	157.03	81.85
FALSE	High	[K].DNWVSFMDTMLQFSILGK.[N]			FALSE	0	2	2	8	AALF008894-PA; AALF009978-PA	AALF008894-PA [1047-1064]; AALF009978-PA [1023-1040]	0	2132.02	0	0.376	0.457	1.214	0.975899	0.928136	0.982014	0.93	5.76	99.33	163.6	61.6	74.8	2.52	55.56	83.59	Shared	High	High	High	Not Found	High	Not Found	High	High	High	n/a	High		0		1.907e-07	4.39			84.52
FALSE	High	[K].EQGITFPNGAMQK.[R]			FALSE	0	2	2	4	AALF008894-PA; AALF009978-PA	AALF008894-PA [289-301]; AALF009978-PA [265-277]	0	1420.69	0	1.411	1.749	1.327	0.975899	0.942795	0.983072	76.85	10.4	94.81	74.1	109.1	116.9	7.44	73.87	12.78	Shared	Peak Found	Peak Found	Peak Found	High	Peak Found	High	High	Peak Found	High	n/a	High		0		7.867e-07	3.75			50.93
FALSE	High	[K].EMMQVEVFNNSIHR.[C]			FALSE	0	2	2	16	AALF008894-PA; AALF009978-PA	AALF008894-PA [539-552]; AALF009978-PA [515-528]	0	1733.81	0	0.109	0.817	7.508	0.975899	0.98812	0.978023	1.03	6.69	134.98	155.7	17	127.4	11.2	143.79	13.88	Shared	High	High	High	Not Found	High	High	High	High	High	n/a	High		0		2.404e-08	4.91			55.67
FALSE	High	[R].EVSDLSDDKRPIWFIYSGMGSQWASMAK.[E]			FALSE	0	2	2	11	AALF008894-PA; AALF009978-PA	AALF008894-PA [511-538]; AALF009978-PA [487-514]	1	3204.51	0	0.011	0.439	58.375	0.00338399	0.526237	0.407524	0	22.31	26.13	206.3	3	90.7	18.09	166.77	101.48	Shared	High	High	High	Not Found	High	Not Found	High	Not Found	High	n/a	High		0		1.224e-07	6.07			73.14
FALSE	High	[R].ESIRDDGFLFLEESR.[T]			FALSE	0	2	2	23	AALF008894-PA; AALF009978-PA	AALF008894-PA [1273-1287]; AALF009978-PA [1249-1263]	1	1812.88	0	0.018	0.705	40.814	0.000278886	0.941869	0.00703906	0.02	4.65	79.45	173.7	3.8	122.5	10.84	164.21	36.47	Shared	High	High	High	Not Found	High	Not Found	High	High	High	High	High	0	5.026e-06	6.478e-06	6.591e-05	4.64	160.69	160.69	65
FALSE	High	[K].ALESGGADVPGSPVPPTSASPEPK.[E]			FALSE	0	2	2	7	AALF008894-PA; AALF009978-PA	AALF008894-PA [2107-2130]; AALF009978-PA [2083-2106]	0	2247.11	0	1.068	0.803	1.034	0.975899	0.995556	0.978023	26.57	43.54	40.4	100.8	104.3	95	17.62	85.22	40.95	Shared	High	Peak Found	Peak Found	High	Peak Found	High	Peak Found	Peak Found	High	High	High	0	0	7.513e-07	5.913e-06	4.69	157.75	157.75	52.01
FALSE	High	[K].YVFVPNFNEKELAESGEK.[S]			FALSE	0	2	2	14	AALF008894-PA; AALF009978-PA	AALF008894-PA [1140-1157]; AALF009978-PA [1116-1133]	1	2100.03	0	0.034	0.892	26.114	0.39561	0.995556	0.761976	0.11	7.96	139.73	158.8	5.4	135.8	13.54	154.56	3.04	Shared	High	High	High	Not Found	High	Not Found	High	High	High	High	High	0	0	4.59e-08	3.671e-07	3.94	181.93	181.93	60.1
FALSE	High	[R].DGLLENATEADFK.[T]			FALSE	0	2	2	40	AALF008894-PA; AALF009978-PA	AALF008894-PA [1898-1910]; AALF009978-PA [1874-1886]	0	1422.67	0	0.931	0.932	0.869	0.999888	0.996116	0.981153	25.14	5.02	12.25	102.5	104	93.5	5.73	25.88	10.5	Shared	High	High	High	High	High	High	High	High	High	High	High	0	0	1.351e-07	1.669e-06	4.23	205.95	205.95	60.64
FALSE	High	[K].FDLSNNSPLGMSVFLK.[N]			FALSE	0	2	2	10	AALF008894-PA; AALF009978-PA	AALF008894-PA [1694-1709]; AALF009978-PA [1670-1685]	0	1768.89	0	1.415	0.639	0.465	0.975899	0.871281	0.978023	40.24	7.54	4.83	98.1	138.8	63.1	7.39	36.44	31.44	Shared	High	High	High	High	High	High	High	High	High	n/a	High		0		3.644e-09	5.11			77.17
FALSE	High	[R].FLEIGKFDLSNNSPLGMSVFLK.[N]			FALSE	0	2	2	9	AALF008894-PA; AALF009978-PA	AALF008894-PA [1688-1709]; AALF009978-PA [1664-1685]	1	2456.29	0	0.109	0.835	15.778	0.237717	0.995556	0.695605	1.13	63.85	52.27	197.6	8.2	94.2	56.05	155.73	52.54	Shared	High	High	High	Not Found	High	Not Found	High	High	High	n/a	High		0		5.904e-11	6.39			80.6
FALSE	High	[R].GHDNNVIFMLSNIGK.[L]			FALSE	0	2	2	13	AALF008894-PA; AALF009978-PA	AALF008894-PA [818-832]; AALF009978-PA [794-808]	0	1658.83	0	0.01	0.887	100	1.45117e-15	0.995556	1.62099e-15	0	7.73	0	158.5	0.9	140.6	5.3	171.31	13.06	Shared	High	High	High	Not Found	High	Not Found	High	High	High	n/a	High		0		1.547e-10	6			65.22
FALSE	High	[K].FVAELNAEGVFAK.[A]			FALSE	0	2	2	18	AALF008894-PA; AALF009978-PA	AALF008894-PA [691-703]; AALF009978-PA [667-679]	0	1394.73	0	0.028	0.779	37.455	0.00624614	0.982836	0.107417	0.04	1.45	10.95	153.9	3.8	142.3	15.34	160.7	10.67	Shared	High	High	High	Not Found	High	High	High	High	High	High	High	0	0	1.39e-07	2.242e-06	3.64	177.17	177.17	63.08
FALSE	High	[R].DSSFEQMVMR.[E]			FALSE	3.90586e-05	2	2	15	AALF008894-PA; AALF009978-PA	AALF008894-PA [1647-1656]; AALF009978-PA [1623-1632]	0	1229.53	0	1.486	1.064	0.789	0.975899	0.999984	0.97862	33.98	15.26	16.28	88.4	118.3	93.3	10.27	31.47	3.14	Shared	High	High	High	High	High	High	High	High	High	n/a	High		5.026e-06		1.44e-05	2.87			59.25
FALSE	High	[R].NLMEGVDMVNDDDRR.[W]			FALSE	3.90586e-05	1	2	16	AALF008894-PA	AALF008894-PA [54-68]	1	1778.78	0	0.913	0.918	1.005	0.993164	0.995556	0.983072	15.31	4.68	21.28	104.3	100.1	95.6	6.44	84.07	4.4		High	High	High	Not Found	High	High	High	High	High	n/a	High		0.000126		0.001397	3.76			50.94
FALSE	High	[K].LYRPITYPVGR.[G]			FALSE	3.90586e-05	2	2	24	AALF008894-PA; AALF009978-PA	AALF008894-PA [845-855]; AALF009978-PA [821-831]	0	1334.76	0	0.928	1.141	1.225	0.992455	0.998058	0.979926	7.86	9.76	0.67	97.7	90.7	111.6	3.99	17.69	8.91	Shared	High	High	High	High	High	High	High	High	High	High	High	7.574e-05	5.026e-06	0.0007345	1.583e-05	3.49	121.61	121.61	46.25
FALSE	High	[K].VFDESGNGYVR.[S]			FALSE	3.90586e-05	2	2	19	AALF008894-PA; AALF009978-PA	AALF008894-PA [245-255]; AALF009978-PA [221-231]	0	1242.57	0	1.863	1.049	0.563	0.975899	0.999881	0.978023	68.79	4.93	19.78	76.7	142.9	80.4	3.07	50.01	13.1	Shared	High	High	High	High	High	High	High	High	High	High	High	2.01e-05	3.906e-05	0.0001324	0.0005006	3.23	135.77	135.77	42.09
FALSE	High	[K].LTTVTYQFYDK.[K]			FALSE	7.32032e-05	1	1	4	AALF008894-PA	AALF008894-PA [1305-1315]	0	1378.69	0	1.082	1.258	0.322	0.975899	0.998058	0.971147	143.35	58.63	1.8	110.1	134.7	55.2	56.5	85.15	69.33		Peak Found	Not Found	High	Not Found	High	Peak Found	Peak Found	Peak Found	Not Found	High	High	4.151e-05	5.026e-06	0.0003268	5.39e-05	2.86	95.99	95.99	54.48
FALSE	High	[K].VFVLLRPTNSYEQR.[K]			FALSE	7.32032e-05	2	2	16	AALF008894-PA; AALF009978-PA	AALF008894-PA [1317-1330]; AALF009978-PA [1293-1306]	0	1721.93	0	0.03	0.955	31.406	0.0710637	0.998058	0.175573	0.07	10.48	146.39	151.1	4.6	144.3	8.76	163.82	37.91	Shared	High	High	High	Not Found	High	Peak Found	High	High	High	High	High	0.0001922	0.0008677	0.001863	0.01034	3.08	115.55	115.55	54.78
FALSE	High	[M].PARFDDVTTDTR.[R]			FALSE	0.000135127	1	2	1	AALF008894-PA	AALF008894-PA [2-13]	1	1393.67	0	0.832	0.329	0.347	0.998766	0.70919	0.877834	58.45	2.96	1.24	147.7	112.6	39.7	33.63	37.33	15.66		Peak Found	High	Peak Found	Peak Found	Not Found	Peak Found	Peak Found	Not Found	Peak Found	High	n/a	1.375e-05		7.517e-05			95.15	95.15	35.44
FALSE	High	[R].RIYASVLNVR.[I]			FALSE	0.000135127	2	2	15	AALF008894-PA; AALF009978-PA	AALF008894-PA [272-281]; AALF009978-PA [248-257]	1	1190.7	0	0.104	0.934	8.988	0.896774	0.997782	0.978023	1.4	40.27	138.05	147.2	15.3	137.5	25.21	148.99	27.77	Shared	High	High	High	Not Found	High	Peak Found	High	High	High	High	High	5.008e-05	0.0001949	0.0005059	0.002256	3.77	123.26	123.26	46.15
FALSE	High	[K].YVFVPNFNEK.[E]			FALSE	0.000135127	2	2	25	AALF008894-PA; AALF009978-PA	AALF008894-PA [1140-1149]; AALF009978-PA [1116-1125]	0	1256.63	0	1.38	1.045	0.826	0.975899	0.999984	0.983072	2.6	8.8	13.95	94.8	111.7	93.4	9.92	47.95	3.85	Shared	High	High	Peak Found	High	High	High	High	High	High	High	High	1.375e-05	2.853e-05	0.0001148	0.0003274	2.56	101.74	101.74	61.04
FALSE	High	[K].SGLSMSTSDSYK.[E]	1xOxidation [M5]		FALSE	0.000135127	2	2	67	AALF008894-PA; AALF009978-PA	AALF008894-PA [1004-1015]; AALF009978-PA [980-991]	0	1278.55	0	2.863	0.973	0.34	0.975899	0.998058	0.978023	72.9	2.55	5.44	58.8	182.9	58.3	5.84	53.53	18.72	Shared	High	High	High	High	High	High	High	High	High	High	High	0.001613	0.003857	0.0208	0.05224	2.55	67.08	67.08	35.88
FALSE	High	[K].APLLIGSVK.[S]			FALSE	0.000135127	2	2	16	AALF008894-PA; AALF009978-PA	AALF008894-PA [349-357]; AALF009978-PA [325-333]	0	897.577	0	1.913	1.253	0.558	0.975899	0.995556	0.978023	25.79	15.2	3.5	71.2	136.2	92.7	4.62	28.55	15.37	Shared	High	High	High	Peak Found	High	High	High	High	High	High	High	4.582e-05	1.345e-05	0.000405	0.0001595	2.68	103.62	103.62	52.8
FALSE	High	[K].EQDQNGLGDGTQVR.[F]			FALSE	0.000135127	2	2	2	AALF008894-PA; AALF009978-PA	AALF008894-PA [2131-2144]; AALF009978-PA [2107-2120]	0	1516.7	0	0.725	1.544	2.978		0.995556	0.978023	2.74	66.42	123.96	109.1	48	142.9	40.3	70.12	70.4	Shared	Not Found	Not Found	Not Found	Not Found	Not Found	Not Found	High	Not Found	Not Found	High	High	1.375e-05	1.345e-05	7.427e-05	7.915e-05	3.04	102.61	102.61	33.55
FALSE	High	[R].TGYQALMIK.[R]			FALSE	0.000135127	2	2	8	AALF008894-PA; AALF009978-PA	AALF008894-PA [1843-1851]; AALF009978-PA [1819-1827]	0	1024.55	0	2.263	1.146	0.409	0.975899	0.998675	0.978023	44.17	2.4	0.75	60.8	169.8	69.4	14.01	41.87	1.55	Shared	Peak Found	High	Peak Found	High	Peak Found	High	High	High	Peak Found	n/a	High		1.718e-05		0.0002398	3.02			50.77
FALSE	High	[K].VGDPQEVNNITDFFCK.[D]	1xCarbamidomethyl [C15]		FALSE	0.000135127	2	2	2	AALF008894-PA; AALF009978-PA	AALF008894-PA [330-345]; AALF009978-PA [306-321]	0	1882.86	0	0.319	0.936	2.936	0.975899	0.998058	0.979926	8.5	5.88	99.25	118.7	37.8	143.5	26.01	97.41	15.92	Shared	Peak Found	Peak Found	High	Not Found	Peak Found	Not Found	Peak Found	Peak Found	Peak Found	High	High	3.144e-05	1.345e-05	0.0002136	0.000148	3.65	78.72	78.72	67.74
FALSE	High	[R].KAPLLIGSVK.[S]			FALSE	0.000164062	2	2	24	AALF008894-PA; AALF009978-PA	AALF008894-PA [348-357]; AALF009978-PA [324-333]	1	1025.67	0	81.22	14.298	0.534	1.55667e-07	2.91732e-09	0.978023	34.28	136.34	28.33	1.9	153.9	144.2	166.81	52.87	64.84	Shared	Not Found	Not Found	High	High	High	High	High	High	High	High	High	6.549e-05	7.853e-05	0.000671	0.0007595	2.68	123.93	123.93	43.54
FALSE	High	[R].GYTVMGEGQAVR.[E]	1xOxidation [M5]		FALSE	0.000314684	2	2	67	AALF008894-PA; AALF009978-PA	AALF008894-PA [499-510]; AALF009978-PA [475-486]	0	1283.6	0	2.831	0.639	0.226	0.975899	0.967165	0.978023	49.23	28.14	4.52	67.1	190	42.9	45.87	86.58	40.36	Shared	High	High	High	High	High	High	High	High	High	High	High	4.582e-05	0.001052	0.0003726	0.01246	2.95	118.04	118.04	36.88
FALSE	High	[K].NFTWVETLK.[A]			FALSE	0.000367806	2	2	18	AALF008894-PA; AALF009978-PA	AALF008894-PA [1341-1349]; AALF009978-PA [1317-1325]	0	1137.59	0	0.681	0.801	1.307	0.975899	0.987142	0.984996	48.43	10.61	88.06	119.6	78.2	102.2	13.11	94.86	22.43	Shared	High	High	High	Not Found	High	High	High	High	High	High	High	3.144e-05	8.181e-05	0.0002026	0.0008222	2.75	103.66	103.66	62.66
FALSE	High	[R].IYASVLNVR.[I]			FALSE	0.000367806	2	2	25	AALF008894-PA; AALF009978-PA	AALF008894-PA [273-281]; AALF009978-PA [249-257]	0	1034.6	0	1.252	1.029	0.822	0.979561	0.999984	0.984019	41.64	8.68	17.38	94.1	113	92.9	11.45	60.33	9.95	Shared	High	High	High	High	High	High	High	High	High	High	High	3.623e-05	3.548e-05	0.0002218	0.0004823	2.51	108.61	108.61	52.96
FALSE	High	[R].IMAMVPAK.[S]	2xOxidation [M2; M4]		FALSE	0.000480153	2	2	70	AALF008894-PA; AALF009978-PA	AALF008894-PA [1535-1542]; AALF009978-PA [1511-1518]	0	892.463	0	1.698	0.73	0.538	0.975899	0.983265	0.978023	73.44	19.83	25.05	88.9	151	60	16.87	65.53	49.91	Shared	High	High	High	High	High	High	High	High	High	High	High	3.623e-05	0.002792	0.0002857	0.03495	1.53	106.2	106.2	33.54
FALSE	High	[R].LLMLDGSPR.[Y]			FALSE	0.000506751	2	2	8	AALF008894-PA; AALF009978-PA	AALF008894-PA [2257-2265]; AALF009978-PA [2233-2241]	0	1001.54	1	1.259	1.112	0.956	0.976028	0.999881	0.996124	77.18	12.28	53.26	86.6	109.1	104.3	7.84	88.82	12.53	Shared	High	Peak Found	Peak Found	Peak Found	High	Peak Found	High	High	High	n/a	High		0.0001106		0.001182	2.59			55.41
FALSE	High	[R].LLMLDGSPR.[Y]	1xOxidation [M3]		FALSE	0.000529245	2	2	12	AALF008894-PA; AALF009978-PA	AALF008894-PA [2257-2265]; AALF009978-PA [2233-2241]	0	1017.54	0	2.1	1.819	14.3	0.975899	0.987142	0.941268	141.79	69.19	57.72	124.3	11.5	164.2	86.04	156.02	22.68	Shared	High	High	Peak Found	Peak Found	Peak Found	High	High	High	High	High	High	0.0001785	0.0001164	0.001601	0.001232	2.86	75.45	75.45	48.88
FALSE	High	[K].SNMGHSEPASGVCSIAK.[M]	1xCarbamidomethyl [C13]; 1xOxidation [M3]		FALSE	0.000529245	2	2	4	AALF008894-PA; AALF009978-PA	AALF008894-PA [358-374]; AALF009978-PA [334-350]	0	1747.77	0	0.498	0.309	0.646	0.975899	0.418467	0.978023	1.43	6.88	41.96	148.1	92.3	59.6	28.67	35.17	58.22	Shared	Not Found	Not Found	Not Found	High	Peak Found	High	Not Found	High	Peak Found	High	High	0.002527	7.175e-05	0.03162	0.0007158	2.42	39.18	39.18	32.22
FALSE	High	[R].IMAMVPAK.[S]	1xOxidation [M]		FALSE	0.000555172	2	2	23	AALF008894-PA; AALF009978-PA	AALF008894-PA [1535-1542]; AALF009978-PA [1511-1518]	0	876.468	0	1.59	1.053	0.725	0.975899	0.998058	0.978023	88.1	18.7	2.27	92.3	146.8	60.9	28.4	77.63	44.05	Shared	High	High	High	High	High	High	High	High	High	n/a	High		0.000104		0.001072	2.29			38.6
FALSE	High	[K].DATNLSLMK.[R]			FALSE	0.000578576	2	2	8	AALF008894-PA; AALF009978-PA	AALF008894-PA [808-816]; AALF009978-PA [784-792]	0	992.508	1	2.412	1.121	0.429	0.975899	0.999881	0.978023	76.32	2.49	12.1	64.3	165	70.7	6.76	60.23	2.89	Shared	High	High	High	High	High	High	Peak Found	High	High	n/a	High		0.0002131		0.003102	3			49.82
FALSE	High	[R].TGYQALMIK.[R]	1xOxidation [M7]		FALSE	0.000659044	2	2	5	AALF008894-PA; AALF009978-PA	AALF008894-PA [1843-1851]; AALF009978-PA [1819-1827]	0	1040.54	0	5.981	2.467	0.487	0.473794	0.911398	0.978023	22.8	2.47	5.92	35.2	178	86.8	44.09	27.79	2.75	Shared	Peak Found	Not Found	Peak Found	High	High	High	Peak Found	Peak Found	Peak Found	High	High	6.549e-05	0.000104	0.0006623	0.00111	2.74	87.32	87.32	46.29
FALSE	High	[R].VTGELQWK.[D]			FALSE	0.000766548	2	2	12	AALF008894-PA; AALF009978-PA	AALF008894-PA [1039-1046]; AALF009978-PA [1015-1022]	0	960.515	0	1.542	0.16	0.149	0.975899		0.531677	120.35	0.07	0.99	124.1	152.7	23.1	19.56	118.15	102.92	Shared	High	Peak Found	High	High	High	High	High	Peak Found	High	High	High	0.001981	0.0005445	0.02517	0.00665	2.27	81.96	81.96	43.96
FALSE	High	[R].LSFTFDFK.[G]			FALSE	0.000841634	2	2	14	AALF008894-PA; AALF009978-PA	AALF008894-PA [175-182]; AALF009978-PA [151-158]	0	1004.51	0	0.082	0.602	7.31	0.807316	0.914495	0.978023	0.47	23.08	142.34	185.5	13.8	100.7	13.08	152.64	53.81	Shared	High	High	High	Not Found	High	Not Found	High	High	High	High	High	6.045e-05	0.0001635	0.0006352	0.001839	2.2	95.57	95.57	67.54
FALSE	High	[R].GTPMLNSLVK.[W]			FALSE	0.00112219	2	2	13	AALF008894-PA; AALF009978-PA	AALF008894-PA [856-865]; AALF009978-PA [832-841]	0	1059.59	0	0.949	0.913	0.876	0.995332	0.998058	0.989288	25.81	11.01	37.8	104	97.6	98.4	2.46	40.64	14.78	Shared	Peak Found	High	High	High	High	High	High	High	High	n/a	High		0.0007638		0.009207	2.45			53.77
FALSE	High	[R].GYDYGGLFR.[G]			FALSE	0.00114722	2	2	16	AALF008894-PA; AALF009978-PA	AALF008894-PA [1021-1029]; AALF009978-PA [997-1005]	0	1047.49	0	1.262	0.996	0.822	0.978808	0.999984	0.987749	4.83	2.67	3.95	90.5	112.7	96.9	6.94	85.3	5.54	Shared	High	High	High	Not Found	High	High	High	High	High	High	High	0.0006458	0.0001693	0.007806	0.001927	2.26	86	86	58.33
FALSE	High	[R].DLYLPTRIEK.[I]			FALSE	0.00122332	2	2	10	AALF008894-PA; AALF009978-PA	AALF008894-PA [1068-1077]; AALF009978-PA [1044-1053]	1	1247.7	0	0.271	1.014	3.747	0.975899	0.999881	0.983072	10.22	5.08	88.9	129	44.7	126.3	23.57	94.93	21.52	Shared	Peak Found	High	High	Not Found	High	Peak Found	High	High	Peak Found	High	High	0.0001426	0.003282	0.001294	0.04184	2.63	102.31	102.31	52.69
FALSE	High	[K].WIEGPLSR.[D]			FALSE	0.00136616	2	2	18	AALF008894-PA; AALF009978-PA	AALF008894-PA [1466-1473]; AALF009978-PA [1442-1449]	0	957.515	0	1.108	0.998	0.9	0.993164	0.999881	0.994597	93.54	14.36	32	96.6	107	96.4	9.29	86.79	5.27	Shared	High	High	High	Peak Found	High	High	High	Peak Found	High	High	High	0.001206	0.0001949	0.0154	0.002435	2.27	69.04	69.04	52.39
FALSE	High	[R].TFPQLQDR.[H]			FALSE	0.001404	2	2	25	AALF008894-PA; AALF009978-PA	AALF008894-PA [1633-1640]; AALF009978-PA [1609-1616]	0	1004.52	0	2.13	1.193	0.473	0.975899	0.998058	0.978023	66.29	22.97	8.26	63.5	160.5	76	11.92	48.41	8.59	Shared	High	High	High	High	High	High	High	High	High	High	High	0.0003715	0.0004605	0.004051	0.005807	2.26	85.57	85.57	44.61
FALSE	High	[K].ALFDSLK.[L]			FALSE	0.001404	2	2	27	AALF008894-PA; AALF009978-PA	AALF008894-PA [1298-1304]; AALF009978-PA [1274-1280]	0	793.445	0	1.402	0.936	0.499	0.975899	0.995556	0.978023	33.45	27.25	4.07	88.6	119.6	91.9	7.38	41.44	25.55	Shared	High	High	High	High	High	High	High	High	High	High	High	0.005178	0.001339	0.06794	0.01599	2.21	67.99	67.99	54.63
FALSE	High	[K].GLYDLPTR.[I]			FALSE	0.00296835	1	2	44	AALF008894-PA	AALF008894-PA [72-79]	0	934.499	0	2.279	1.119	0.514	0.975899	0.999984	0.978023	10.39	17.49	6.13	67.6	156.9	75.6	2.2	38.95	9.67		High	High	High	High	High	High	High	High	High	High	High	0.005036	0.002729	0.06539	0.03383	2.12	73.8	73.8	50.74
FALSE	High	[R].MIFIQDKR.[A]	1xOxidation [M1]		FALSE	0.00303238	2	2	12	AALF008894-PA; AALF009978-PA	AALF008894-PA [1392-1399]; AALF009978-PA [1368-1375]	1	1066.57	0	0.308	0.496	1.379	0.975899	0.921595	0.999997	4.34	3.41	3.72	169.8	52.4	77.9	12.56	28.56	31.14	Shared	High	High	High	Not Found	High	High	Peak Found	High	High	High	High	0.0003795	0.0004292	0.004158	0.005548	2.33	79.96	79.96	35.97
FALSE	High	[R].DSSFEQMVMR.[E]	1xOxidation [M]		FALSE	0.00305417	2	2	2	AALF008894-PA; AALF009978-PA	AALF008894-PA [1647-1656]; AALF009978-PA [1623-1632]	0	1245.52	0	0.72	2.08	0.567	0.985747	0.980842	0.978023	58.28	119.18	20.55	98	88.8	113.2	77.56	115.51	63.01	Shared	Not Found	Not Found	Not Found	Not Found	Peak Found	High	Peak Found	Not Found	Not Found	n/a	High		0.0004858		0.006069	2.04			54.17
FALSE	High	[K].LISAIPR.[T]			FALSE	0.00579608	2	2	34	AALF008894-PA; AALF009978-PA	AALF008894-PA [1793-1799]; AALF009978-PA [1769-1775]	0	769.493	0	1.481	1.005	0.435	0.975899	0.998058	0.978023	44.57	11.79	4.22	69.5	160.6	69.8	30.94	42.04	8.19	Shared	High	High	High	High	High	High	High	High	High	High	High	0.004505	0.001041	0.05652	0.01236	1.97	66.4	66.4	44.66
FALSE	High	[R].MIFIQDK.[R]			FALSE	0.00770176	2	2	9	AALF008894-PA; AALF009978-PA	AALF008894-PA [1392-1398]; AALF009978-PA [1368-1374]	0	894.475	0																No Quan Values	High	High	High	High	High	High	High	High	High	n/a	High		0.005413		0.08114	2.22			50.74
FALSE	High	[R].GTPMLNSLVK.[W]	1xAcetyl [N-Term]; 1xOxidation [M4]	AALF008894-PA 1xAcetyl [N-Term]; AALF009978-PA 1xAcetyl [N-Term]	FALSE	0.00854069	2	2	4	AALF008894-PA; AALF009978-PA	AALF008894-PA [856-865]; AALF009978-PA [832-841]	0	1117.59	0																No Quan Values	Peak Found	Peak Found	Peak Found	High	Peak Found	High	High	High	Peak Found	High	n/a	0.0008375		0.01053			88.56	88.56	53.05
FALSE	High	[R].MIFIQDKR.[A]			FALSE	0.00855794	2	2	2	AALF008894-PA; AALF009978-PA	AALF008894-PA [1392-1399]; AALF009978-PA [1368-1375]	1	1050.58	0	0.457	0.853	1.869	0.992309	0.995556	0.993257	17.81	14.25	101.36	124.7	61.1	114.2	29.45	93.76	34.59	Shared	Peak Found	High	High	Not Found	Peak Found	Peak Found	Peak Found	Peak Found	Peak Found	n/a	High		0.001547		0.01816	2.42			42.28
High	Master Protein	3088	AALF025247-PA	transcript=AALF025247-RA | gene=AALF025247 | organism=Aedes_albopictus_Foshan | gene_product=unspecified product | transcript_product=unspecified product | location=JXUM01S006514:38653-47959(+) | protein_length=1236 | sequence_SO=supercontig | SO=protein_coding_gene | is_pseudo=false	MTETDKKAEQSTGAETEGPKPDAEHQRKINVANLPWDVTEQQLRDLFSGHEVEKVEIYHYRKYTLALVLFKDKDTAAAALADKENAMFRDRRLRMHMEFTTIRHIKREVVVTVIEDENMTEEQLWDKVKAAGVEPTSVLIFHPLGYVTLEKECDKPALLEKLKTAGFNVHDVNQRDQNQHLDIWRAAKLFFRNRNRVQLLNIPNKWIEDKEEMKKQCAEGGTITEAVSNNVTQNPVVASNYARIFYETEEQAAKAAKALNGRVVEGKRIHALHLGSALMPNYKTSVYVTALDRGVTEEQVYDHFKQFGEIEFTNRRNCGDAAIICFKNAASAEKALACTTFPAPTEENKDATKEVAVKKYDGPLVLRPVALKRKLKPGEEEKDQAEKTKEQQSVLNKLK…	FALSE	646.863	56	56	2553	56	1	1236	137.8	8.7	94763.1	4932.83	46	55							0	0.513	0.867	1.823	-0.96	-0.21	0.87	0.68753	0.567182	0.75067	0.963163	0.957998	0.977733	7.88451e+08	8.24709e+08	7.83358e+08	3.4534e+08	8.62396e+08	5.09105e+08	8.69665e+08	699115626	7.3402e+08	High	High
Checked	Confidence	Annotated Sequence	Modifications	Modifications in Master Proteins	Contaminant	Qvality q-value	# Protein Groups	# Proteins	# PSMs	Master Protein Accessions	Positions in Master Proteins	# Missed Cleavages	Theo. MH+ [Da]	# Razor Quan Results	Abundance Ratio: (12H) / (CONTROL)	Abundance Ratio: (60H) / (CONTROL)	Abundance Ratio: (60H) / (12H)	Abundance Ratio Adj. P-Value: (12H) / (CONTROL)	Abundance Ratio Adj. P-Value: (60H) / (CONTROL)	Abundance Ratio Adj. P-Value: (60H) / (12H)	Abundance Ratio Variability [%]: (12H) / (CONTROL)	Abundance Ratio Variability [%]: (60H) / (CONTROL)	Abundance Ratio Variability [%]: (60H) / (12H)	Abundances (Grouped): CONTROL	Abundances (Grouped): 12H	Abundances (Grouped): 60H	Abundances (Grouped) CV [%]: CONTROL	Abundances (Grouped) CV [%]: 12H	Abundances (Grouped) CV [%]: 60H	Quan Info	Found in Sample: [S1] F1: Sample, CONTROL, 1	Found in Sample: [S2] F2: Sample, CONTROL, 2	Found in Sample: [S3] F3: Sample, CONTROL, 3	Found in Sample: [S4] F4: Sample, 12H, 1	Found in Sample: [S5] F5: Sample, 12H, 2	Found in Sample: [S6] F6: Sample, 12H, 3	Found in Sample: [S7] F7: Sample, 60H, 1	Found in Sample: [S8] F8: Sample, 60H, 2	Found in Sample: [S9] F9: Sample, 60H, 3	Confidence (by Search Engine): MS Amanda 2.0	Confidence (by Search Engine): Sequest HT	Percolator q-Value (by Search Engine): MS Amanda 2.0	Percolator q-Value (by Search Engine): Sequest HT	Percolator PEP (by Search Engine): MS Amanda 2.0	Percolator PEP (by Search Engine): Sequest HT	XCorr (by Search Engine): Sequest HT	Amanda Score (by Search Engine): MS Amanda 2.0	CharmeRT Combined Score (by Search Engine): MS Amanda 2.0	Top Apex RT [min]
FALSE	High	[R].IHALHLGSALMPNYK.[T]	1xOxidation [M11]		FALSE	0	1	1	30	AALF025247-PA	AALF025247-PA [269-283]	0	1680.89	0	0.026	0.569	21.851	0.244631	0.807199	0.978023	0.05	9.05	12.86	175.6	5.7	118.7	16.81	145.7	40.15		High	High	High	Not Found	High	Not Found	High	High	High	High	High	0	0	3.887e-09	5.041e-09	5.22	201.54	201.54	47.85
FALSE	High	[R].IHALHLGSALMPNYK.[T]			FALSE	0	1	1	40	AALF025247-PA	AALF025247-PA [269-283]	0	1664.89	0	0.338	1.107	3.274	0.806252	0.994507	0.46758	6.6	41.41	115.68	122.7	41.5	135.8	8.34	91.88	21.35		High	High	High	Peak Found	High	High	High	High	High	n/a	High		0		3.116e-12	6.92			54.65
FALSE	High	[K].IPFMSEDALFKK.[I]	1xOxidation [M4]		FALSE	0	1	1	2	AALF025247-PA	AALF025247-PA [499-510]	1	1441.74	0																No Quan Values	Not Found	Not Found	High	Not Found	Not Found	Not Found	Not Found	Not Found	Not Found	High	High	0	0	5.944e-06	5.087e-07	3.86	75.33	75.33
FALSE	High	[K].INVANLPWDVTEQQLR.[D]			FALSE	0	1	1	44	AALF025247-PA	AALF025247-PA [29-44]	0	1896	0	0.407	0.876	1.45	0.911791	0.999984	0.978023	1.66	24.22	45.89	124.3	66.8	108.8	20.48	47.56	10.1		High	High	High	High	High	High	High	High	High	High	High	0	0	7.545e-10	1.108e-09	5.82	216.75	216.75	69.98
FALSE	High	[K].IPFMSEDALFKK.[I]			FALSE	0	1	1	23	AALF025247-PA	AALF025247-PA [499-510]	1	1425.74	0	0.766	0.867	1.253	0.975899	0.998058	0.978023	27.73	0.47	47.08	115.4	83.4	101.3	3.87	60.42	2.23		High	High	High	High	High	High	High	High	High	n/a	High		0		1.05e-06	4.79			61.9
FALSE	High	[K].IPFMSEDALFK.[K]	1xOxidation [M4]		FALSE	0	1	1	21	AALF025247-PA	AALF025247-PA [499-509]	0	1313.64	0	0.033	0.514	8.92	0.0907295	0.741657	0.978023	0.02	15.23	118.03	194.2	5.9	99.9	8.34	141.72	48.28		High	High	High	Not Found	High	Not Found	High	High	High	High	High	0	5.026e-06	4.131e-06	2.832e-05	3.61	141.17	141.17	64.89
FALSE	High	[K].IPFMSEDALFK.[K]			FALSE	0	1	1	19	AALF025247-PA	AALF025247-PA [499-509]	0	1297.65	1	0.912	0.903	1.381	0.976028	0.999984	0.978023	23.05	8.3	41.95	110.3	94.2	95.5	4.83	37.07	34.59		High	High	High	High	High	High	High	High	High	n/a	High		5.026e-06		2.186e-05	3.58			69.12
FALSE	High	[K].HYFAQHGPIK.[F]			FALSE	0	1	1	16	AALF025247-PA	AALF025247-PA [420-429]	0	1197.62	0	73.051	0.533	0.01	0.0684573	0.923396	1.62099e-15	54.69	7.85	0	4	293	3	49.72	127.49	128.29		Not Found	Peak Found	Not Found	High	Not Found	High	Peak Found	Not Found	Peak Found	High	High	1.375e-05	5.026e-06	0.0001096	4.359e-05	3.9	111.79	111.79	81.12
FALSE	High	[K].KAEQSTGAETEGPKPDAEHQR.[K]			FALSE	0	1	1	2	AALF025247-PA	AALF025247-PA [7-27]	1	2266.07	0	10.795	1.19	0.409	0.456985	0.998675	0.978023	143.36	130.09	3.6	122.6	120.8	56.6	76.43	160.15	87.16		Not Found	Not Found	Not Found	High	Not Found	Not Found	Not Found	Not Found	Peak Found	High	High	0	0	5.532e-06	5.809e-06	3.56	112.99	112.99	79.92
FALSE	High	[R].GNNAGNFGGNNNAGGNNFQGSPGNQNR.[G]			FALSE	0	1	1	35	AALF025247-PA	AALF025247-PA [699-725]	0	2648.13	0	1.35	1.046	0.775	0.975899	0.999984	0.978023	38.03	36.6	35.69	83.3	122.1	94.6	7.2	39.97	34.27		High	High	High	High	High	High	High	High	High	High	High	0	0	9.025e-10	4.397e-12	6.3	214.59	214.59	37.09
FALSE	High	[R].GVTEEQVYDHFK.[Q]			FALSE	0	1	1	65	AALF025247-PA	AALF025247-PA [294-305]	0	1451.68	0	0.956	0.888	0.892	0.980769	0.999984	0.999997	22.3	9.82	4.77	101.6	104.9	93.6	15.77	39.67	4.66		High	High	High	High	High	High	High	High	High	High	High	0	0	1.884e-06	1.467e-06	4.47	152.29	152.29	44.89
FALSE	High	[R].KINVANLPWDVTEQQLR.[D]			FALSE	0	1	1	46	AALF025247-PA	AALF025247-PA [28-44]	1	2024.09	0	0.513	0.744	1.326	0.975899	0.995556	0.978023	18.38	7.04	46.06	128.4	73.8	97.8	9.54	51.54	1.78		High	High	High	High	High	High	High	High	High	High	High	0	0	2.147e-10	1.34e-11	5.73	224.92	224.92	63.93
FALSE	High	[R].LAAYIELEDTADVDKMMNTETADHPLPK.[G]			FALSE	0	1	1	16	AALF025247-PA	AALF025247-PA [527-554]	1	3131.49	0	0.194	0.764	3.944	0.302377	0.948884	0.777441	5.27	3.18	114.35	160.2	28.3	111.5	6.02	124.14	11.26		High	High	High	High	High	High	High	High	High	n/a	High		0		8.002e-13	7.43			64.66
FALSE	High	[R].LAAYIELEDTADVDK.[M]			FALSE	0	1	1	4	AALF025247-PA	AALF025247-PA [527-541]	0	1665.82	0	2.947	9.891	3.356	0.975899	0.110882	0.979926	56.16	8.89	104.73	42.3	124.6	133.1	65.13	120.18	99.51		Not Found	Not Found	Not Found	High	High	Not Found	Not Found	Not Found	Peak Found	High	High	0	0	9.288e-09	6.251e-09	4.81	179.94	179.94	62.87
FALSE	High	[R].KYTLALVLFK.[D]			FALSE	0	1	1	29	AALF025247-PA	AALF025247-PA [62-71]	1	1195.74	0	0.059	0.51	8.59	0.00124565	0.318434	0.439366	0.43	14.34	142.47	191.2	11.3	97.4	4.88	157.35	34.64		High	High	High	Not Found	High	High	High	High	High	High	High	0	8.181e-05	1.517e-05	0.0007919	3.48	184.45	184.45	64.38
FALSE	High	[K].KYDGPLVLRPVALK.[R]			FALSE	0	1	1	71	AALF025247-PA	AALF025247-PA [359-372]	1	1568.95	0	0.741	1.005	1.823	0.975899	0.995668	0.978023	32.82	17.43	74.8	111.3	73.3	115.4	7.77	48.01	15.03		High	High	High	High	High	High	High	High	High	High	High	0	5.026e-06	9.434e-09	1.238e-05	4.75	227.31	227.31	52.83
FALSE	High	[R].QNKPFNQGGNQGGGMSFGEFNSNNSNR.[G]			FALSE	0	1	1	7	AALF025247-PA	AALF025247-PA [921-947]	0	2887.26	0	0.851	1.499	1.737	0.976028	0.992064	0.981725	20.56	26.02	44.44	88	87.6	124.4	11.37	62.16	19.05		High	High	High	Not Found	High	Peak Found	High	High	High	n/a	High		0		1.017e-06	5.54			47.64
FALSE	High	[K].NVGENLASNQSSFGPDPPVANSNNFGDGGFGNR.[N]			FALSE	0	1	1	34	AALF025247-PA	AALF025247-PA [642-674]	0	3336.49	0	0.407	0.788	1.936	0.975899	0.994051	0.978023	9.53	15.8	51.32	136.6	55.6	107.7	7.47	58.45	21.47		High	High	High	High	High	High	High	High	High	High	High	0	0	1.111e-11	8.81e-14	8.79	204.52	204.52	62.91
FALSE	High	[K].TAGFNVHDVNQR.[D]			FALSE	0	1	1	93	AALF025247-PA	AALF025247-PA [164-175]	0	1357.66	1	2.298	1.825	1.771	0.975899	0.821853	0.978023	128.15	126.85	138.66	47.5	70.9	181.6	60.39	89.72	96.74		High	High	High	High	High	High	High	High	High	High	High	0	0	5.273e-09	2.668e-08	4.2	233.75	233.75	35.17
FALSE	High	[R].NSAPHPVKTFIIYYMNR.[V]			FALSE	0	1	1	2	AALF025247-PA	AALF025247-PA [441-457]	1	2051.05	0	2.497	2.353	1.499	0.975899	0.920598	0.984891	55.08	110.45	124.49	40	104	156	47.83	14.11	131.52		Peak Found	High	Peak Found	Not Found	Peak Found	Peak Found	Peak Found	High	Peak Found	n/a	High		0		4.486e-06	4.56			59.4
FALSE	High	[R].NQNDNFNSFGSGNNSGSSGGNNR.[F]			FALSE	0	1	1	38	AALF025247-PA	AALF025247-PA [854-876]	0	2344.95	0	1.621	1.206	0.744	0.975899	0.996116	0.978023	75.62	41.66	47.61	80.9	125.6	93.5	4.23	56.69	30		High	High	High	High	High	High	High	High	High	High	High	0	0	2.756e-13	6.766e-13	6.56	264.31	264.31	37.4
FALSE	High	[R].MDFGGPGFDQGPGGFNPNMNNPNAIQDLLR.[L]	1xOxidation [M]		FALSE	0	1	1	44	AALF025247-PA	AALF025247-PA [605-634]	0	3206.44	0	0.081	0.857	11.053	0.975899	0.993889	0.978023	0.35	5.45	36.67	168.5	10.6	120.9	14.61	138.14	12.55		High	High	High	Not Found	High	Not Found	High	High	High	n/a	High		5.026e-06		3.101e-05	5.68			77.93
FALSE	High	[R].MDFGGPGFDQGPGGFNPNMNNPNAIQDLLR.[L]			FALSE	0	1	1	9	AALF025247-PA	AALF025247-PA [605-634]	0	3190.45	1	0.447	0.847	1.895	0.975899	0.995556	0.978023	28.97	1.11	90.34	130.8	58.5	110.8	17.81	104.66	14.99		High	High	High	Not Found	High	High	High	High	High	n/a	High		0		2.371e-10	7.03			80.37
FALSE	High	[R].NFDNDNSFGGGNNFGNNR.[N]			FALSE	0	1	1	67	AALF025247-PA	AALF025247-PA [794-811]	0	1959.8	0	0.862	0.973	1.347	0.976028	0.999881	0.979926	25.2	9.4	2.06	106.1	87.7	106.2	3.51	52.43	10.27		High	High	High	High	High	High	High	High	High	High	High	0	0	9.596e-11	5.29e-10	5.49	230.48	230.48	47.54
FALSE	High	[R].NNNFSNDSFGNDDNNFGNNSSNNFSSDNFGGNTNR.[N]			FALSE	0	1	1	16	AALF025247-PA	AALF025247-PA [812-846]	0	3818.5	0	0.702	0.912	1.398	0.986123	0.996088	0.979926	17.47	14.26	26.47	112.2	78.8	109	7.17	57.57	16.37		High	High	High	High	High	Peak Found	Peak Found	High	High	High	High	0	0	1.728e-10	2.222e-11	7.99	198.82	198.82	58.61
FALSE	High	[R].NNQNNRFDNDDNNFSGNTGGNK.[G]			FALSE	0	1	1	28	AALF025247-PA	AALF025247-PA [892-913]	1	2456.02	0	1.107	1.284	0.967	0.97851	0.995556	0.979926	77.7	15.59	42.87	94.4	104.5	101	22.52	39.48	27.27		High	High	High	High	High	High	High	High	High	High	High	0.001613	0	0.0208	7.12e-06	5.01	95.63	95.63	32.05
FALSE	High	[K].MMNTETADHPLPK.[G]	2xOxidation [M1; M2]		FALSE	0	1	1	215	AALF025247-PA	AALF025247-PA [542-554]	0	1516.68	0	2.063	1.076	0.399	0.975899	0.999984	0.978023	45.36	7.91	4.92	72	162.9	65.1	17.7	45.2	19.01		High	High	High	High	High	High	High	High	High	High	High	0	0	2.958e-07	3.974e-08	5.87	157.96	157.96	30.58
FALSE	High	[K].MMNTETADHPLPK.[G]	1xOxidation [M]		FALSE	0	1	1	248	AALF025247-PA	AALF025247-PA [542-554]	0	1500.68	9	1.983	1.04	0.38	0.975899	0.999984	0.978023	76.66	1.45	9.33	71.8	164.8	63.4	15.88	64.58	10.08		High	High	High	High	High	High	High	High	High	n/a	High		0		4.386e-09	5.65			33.54
FALSE	High	[K].MMNTETADHPLPK.[G]			FALSE	0	1	1	26	AALF025247-PA	AALF025247-PA [542-554]	0	1484.69	0	1.263	1.596	0.872	0.975899	0.938921	0.978023	27.62	45.92	7.14	64.4	125.9	109.8	39.55	39.92	11.94		High	High	High	High	High	High	High	High	High	n/a	High		0		1.496e-06	4.63			36.42
FALSE	High	[M].TETDKKAEQSTGAETEGPKPDAEHQR.[K]	1xAcetyl [N-Term]	AALF025247-PA 1xAcetyl [N-Term]	FALSE	0	1	1	30	AALF025247-PA	AALF025247-PA [2-27]	2	2882.34	0	1.382	3.29	2.506	0.975899	0.642583	0.989288	27.05	9.4	16.35	50.8	41.2	208	37.81	46.57	40.83		High	High	High	High	High	High	High	High	High	High	n/a	0		8.867e-07			116.58	116.58	27.6
FALSE	High	[R].DLFSGHEVEKVEIYHYR.[K]			FALSE	0	1	1	34	AALF025247-PA	AALF025247-PA [45-61]	1	2121.04	0	0.01	0.8	100	1.45117e-15	0.993841	1.62099e-15	0	59.17	0	165.9	1.4	132.7	12.13	170.15	65.33		High	High	High	Not Found	High	Not Found	High	High	High	High	High	0	0	4.394e-10	2.61e-09	5.22	205.72	205.72	53.72
FALSE	High	[R].DQNQHLDIWR.[A]			FALSE	0	1	1	54	AALF025247-PA	AALF025247-PA [176-185]	0	1324.64	0	0.747	0.935	1.252	0.975899	0.999496	0.978023	23.4	5.48	27.84	114.8	85.7	99.6	7.23	47.49	8.22		High	High	High	High	High	High	High	High	High	High	High	0	1.345e-05	1.149e-05	0.0001205	3.68	195.08	195.08	48.22
FALSE	High	[K].YDGPLVLRPVALK.[R]			FALSE	0	1	1	36	AALF025247-PA	AALF025247-PA [360-372]	0	1440.86	0	0.611	1.113	1.367	0.975899	0.998058	0.98735	34.81	42.82	7.72	105.6	76.8	117.5	21.68	56.78	13.44		High	High	High	High	High	High	High	High	High	High	High	0	5.026e-06	2.395e-06	9.921e-06	4.16	184.14	184.14	59.85
FALSE	High	[K].AAGVEPTSVLIFHPLGYVTLEKECDKPALLEK.[L]	1xCarbamidomethyl [C24]		FALSE	0	1	1	16	AALF025247-PA	AALF025247-PA [130-161]	1	3524.87	0	0.036	0.316	7.154	0.975899	0.160372	0.978023	0	3	35.49	191.9	13.3	94.9	42.96	100.28	29.98		High	High	High	Not Found	High	Not Found	High	Peak Found	Peak Found	High	High	0	0	5.787e-07	7.924e-07	3.49	120.62	120.62	67.39
FALSE	High	[K].AAGVEPTSVLIFHPLGYVTLEK.[E]			FALSE	0	1	1	83	AALF025247-PA	AALF025247-PA [130-151]	0	2341.28	0	0.337	0.724	1.845	0.566197	0.995441	0.978023	3.05	10.93	62.43	138.3	60.5	101.2	22.33	55.62	6.15		High	High	High	High	High	High	High	High	High	High	High	0	0	3.787e-11	2.055e-10	5.96	239.08	239.08	72.59
FALSE	High	[K].AYHPIYVGNVPLNCPPLELK.[H]	1xCarbamidomethyl [C14]		FALSE	0	1	1	14	AALF025247-PA	AALF025247-PA [400-419]	0	2294.2	0	0.072	0.689	7.195	0.914663	0.959958	0.978023	0.07	16.49	118.22	164.6	11.9	123.5	10.29	133.25	19.75		High	High	High	Not Found	High	Not Found	High	High	High	High	High	0	0	6.966e-07	6.699e-07	5.26	160.46	160.46	65
FALSE	High	[K].DKDTAAAALADKENAMFR.[D]			FALSE	0	1	1	33	AALF025247-PA	AALF025247-PA [72-89]	2	1937.94	0	0.868	0.644	0.535	0.976028	0.71748	0.978023	42.14	17.14	5.96	114.6	111.7	73.8	20.65	64.76	30.17		High	High	High	High	High	High	High	High	High	n/a	High		0		4.073e-11	6.16			49.18
FALSE	High	[R].FDNDDNNFSGNTGGNK.[G]			FALSE	0	1	1	75	AALF025247-PA	AALF025247-PA [898-913]	0	1715.69	0	1.624	0.986	0.581	0.975899	0.999881	0.978023	65.05	6.17	24.07	81	138.5	80.5	7.56	63.53	2.39		High	High	High	High	High	High	High	High	High	High	High	0	0	1.385e-10	9.047e-11	5.4	218.58	218.58	34.25
FALSE	High	[R].FNNDGNNFSSNFNNR.[N]			FALSE	0	1	1	52	AALF025247-PA	AALF025247-PA [877-891]	0	1760.74	0	1.026	0.987	0.837	0.995342	0.998675	0.984808	45.41	18.31	26.47	99.4	102.5	98.1	0.33	39.76	12.56		High	High	High	High	High	High	High	High	High	High	High	0	0	3.071e-09	1.876e-09	4.93	206.15	206.15	44.3
FALSE	High	[K].FMFSPQILSYR.[N]	1xOxidation [M2]		FALSE	0	1	1	68	AALF025247-PA	AALF025247-PA [430-440]	0	1404.7	0	0.022	0.697	33.59	0.0020047	0.933742	0.00476752	0.04	4.35	143.03	178.5	3.5	118	20.1	162.87	3.71		High	High	High	Not Found	High	Not Found	High	High	High	High	High	0	0	5.531e-06	3.761e-06	3.52	162.76	162.76	67.28
FALSE	High	[K].FMFSPQILSYR.[N]			FALSE	0	1	1	33	AALF025247-PA	AALF025247-PA [430-440]	0	1388.7	0	0.544	0.75	1.398	0.975899	0.995556	0.978023	12.73	1.24	51.73	130.5	71	98.5	0.87	40.56	10.13		High	High	High	High	High	High	High	High	High	n/a	High		1.345e-05		0.0001546	3.35			70.33
FALSE	High	[R].EVVVTVIEDENMTEEQLWDKVK.[A]			FALSE	0	1	1	10	AALF025247-PA	AALF025247-PA [108-129]	1	2633.3	0	0.016	0.565	35.027	1.03527e-06	0.834909	0.00244221	0.01	5.6	145.9	214.6	2.4	83	21.47	162.69	47.9		High	High	High	Not Found	Peak Found	Not Found	High	High	High	n/a	High		0		4.588e-09	5.69			69.42
FALSE	High	[R].EVVVTVIEDENMTEEQLWDK.[V]			FALSE	0	1	1	13	AALF025247-PA	AALF025247-PA [108-127]	0	2406.14	0	0.069	0.661	9.613	0.516665	0.95804	0.978023	0.09	34.64	123.11	173.4	11.9	114.7	4.13	142.53	52.21		High	High	High	Not Found	High	Not Found	High	High	High	n/a	High		0		6.835e-09	5.76			71.47
FALSE	High	[R].GGNFGGNNSGFNSGNAGGNK.[W]			FALSE	0	1	1	24	AALF025247-PA	AALF025247-PA [948-967]	0	1826.78	0	0.987	1.355	1.541	0.977533	0.994507	0.996752	74.23	115.45	119.03	65	61.4	173.6	51.55	81.48	88.93		High	High	High	High	High	High	High	Peak Found	High	High	High	0	0	1.408e-10	9.95e-12	5.36	196.36	196.36	33.86
FALSE	High	[R].GGNMNQGNNMNQSGGNVNRPQQNKPMNMNTGNQNQNR.[N]			FALSE	0	1	1	7	AALF025247-PA	AALF025247-PA [741-777]	0	4057.77	0	0.674	1.833	2.587	0.978222	0.984814	0.978023	3.48	1.56	25.76	84.7	60	155.3	22.77	31.86	7.59		Not Found	High	High	Not Found	High	High	High	High	High	n/a	High		0.0001992		0.002759	3.24			32.2
FALSE	High	[K].QFGEIEFTNR.[R]			FALSE	3.90586e-05	1	1	32	AALF025247-PA	AALF025247-PA [306-315]	0	1240.6	0	1.05	0.932	0.784	0.999414	0.998675	0.983072	58.82	2.96	17.28	100	107.6	92.4	1.7	58.29	6.27		High	Peak Found	High	High	High	High	High	High	High	High	High	1.375e-05	0.0001106	8.038e-05	0.001181	3.24	101.85	101.85	54.49
FALSE	High	[R].DLFSGHEVEK.[V]			FALSE	3.90586e-05	1	1	71	AALF025247-PA	AALF025247-PA [45-54]	0	1160.56	0	1.332	0.82	0.579	0.980011	0.995556	0.978023	77.98	5.94	15.08	95.4	127	77.6	5.38	63.05	15.92		High	High	High	High	High	High	High	High	High	High	High	0	5.026e-06	1.662e-05	1.785e-05	3.36	161.34	161.34	41.53
FALSE	High	[R].IFYETEEQAAK.[A]			FALSE	3.90586e-05	1	1	98	AALF025247-PA	AALF025247-PA [244-254]	0	1328.64	1	1.475	0.92	0.492	0.975899	0.999881	0.978023	70.1	13.22	11.48	83.4	145.1	71.5	13.72	51.12	11.24		High	High	High	High	High	High	High	High	High	High	High	8.815e-06	5.026e-06	2.69e-05	2.715e-05	2.86	116	116	42.58
FALSE	High	[K].RIHALHLGSALMPNYK.[T]			FALSE	3.90586e-05	1	1	3	AALF025247-PA	AALF025247-PA [268-283]	1	1821	0	0.791	0.458	13.669	0.980769	0.857884	0.978023	89.92	11.43	48.98	122.4	29.6	148	91.16	153.86	96.51		Not Found	Peak Found	High	Not Found	High	Not Found	High	Peak Found	Peak Found	n/a	High		5.026e-06		2.083e-05	3.89			51.31
FALSE	High	[K].ALACTTFPAPTEENKDATK.[E]	1xCarbamidomethyl [C4]		FALSE	3.90586e-05	1	1	16	AALF025247-PA	AALF025247-PA [335-353]	1	2064.99	0	0.809	1.097	1.356	0.980011	0.999984	0.979926	94.72	0.69	77.18	106	85.7	108.3	27.55	96.08	27.4		High	High	High	Not Found	High	High	High	High	High	High	High	0	5.026e-06	1.229e-05	3.821e-05	3.75	112.55	112.55	44.87
FALSE	High	[R].GGNMNQGNNMNQSGGNVNRPQQNKPMNMNTGNQNQNR.[N]	1xOxidation [M]		FALSE	7.32032e-05	1	1	34	AALF025247-PA	AALF025247-PA [741-777]	0	4073.76	0	0.593	2.162	3.645	0.98901	0.908676	0.979926	29.12	6.76	55.71	70.1	49.8	180	28.83	71.55	32.59		High	High	High	Peak Found	High	High	High	High	High	n/a	High		2.514e-05		0.0002918	4.2			30.63
FALSE	High	[K].RNQNDNFNSFGSGNNSGSSGGNNR.[F]			FALSE	7.32032e-05	1	1	4	AALF025247-PA	AALF025247-PA [853-876]	1	2501.05	0	0.928	0.701	0.619		0.981772	0.978023	59.14	35.39	38.07	106.8	119.1	74.1	28.27	39.21	50.14		Not Found	Not Found	Not Found	Not Found	Not Found	Not Found	High	Not Found	High	High	High	1.375e-05	5.026e-06	7.736e-05	5.719e-05	3.44	68.65	68.65	31.84
FALSE	High	[K].QFGEIEFTNRR.[N]			FALSE	7.32032e-05	1	1	44	AALF025247-PA	AALF025247-PA [306-316]	1	1396.7	0	0.32	0.928	2.714	0.975899	0.998675	0.978023	14.71	8.17	75.26	135.3	44.4	120.4	18.28	100.7	12.15		High	High	High	Not Found	High	High	High	High	High	High	High	5.511e-05	5.026e-06	0.0006092	4.809e-05	3.02	93.09	93.09	46.38
FALSE	High	[K].TSVYVTALDR.[G]			FALSE	7.32032e-05	1	1	71	AALF025247-PA	AALF025247-PA [284-293]	0	1124.59	1	1.048	0.811	0.737	0.993925	0.998058	0.979926	47.11	0.06	25.55	105.3	110.4	84.4	1.79	42.14	3.63		High	High	High	High	High	High	High	High	High	High	High	1.375e-05	1.345e-05	6.922e-05	0.0001349	3.21	122.3	122.3	48.87
FALSE	High	[R].MHMEFTTIR.[H]	1xOxidation [M]		FALSE	0.000135127	1	1	58	AALF025247-PA	AALF025247-PA [95-103]	0	1181.54	0	0.357	0.606	1.696	0.975899	0.857884	0.991779	9.9	11.71	49.02	152.8	54.6	92.6	14.51	49.64	10.78		High	High	High	Peak Found	High	Peak Found	High	High	High	n/a	High		0.005208		0.0773	3.22			43.12
FALSE	High	[K].YTLALVLFK.[D]			FALSE	0.000164062	1	1	14	AALF025247-PA	AALF025247-PA [63-71]	0	1067.65	0	0.01	0.575	83.136	1.45117e-15	0.807605	0.017573	0	16.82	30.07	193.9	1.3	104.9	4.13	170.41	36.97		High	High	High	Not Found	High	Not Found	High	High	High	High	High	3.623e-05	8.181e-05	0.0002794	0.0007894	2.48	90.71	90.71	72.38
FALSE	High	[R].VQLLNIPNK.[W]			FALSE	0.000164062	1	1	62	AALF025247-PA	AALF025247-PA [197-205]	0	1038.63	0	1.248	0.938	0.683	0.984258	0.99935	0.978023	54.82	0.76	19.72	94.4	117.8	87.9	6.14	39.15	10.21		High	High	High	High	High	High	High	High	High	High	High	3.144e-05	3.548e-05	0.0002138	0.0004517	3.04	120.04	120.04	53.54
FALSE	High	[R].MHMEFTTIR.[H]			FALSE	0.000228186	1	1	29	AALF025247-PA	AALF025247-PA [95-103]	0	1165.55	0	0.917	0.726	1.639	0.976028	0.984814	0.978023	18.41	2.29	0.32	125.1	74.3	100.7	26.25	41.95	16.53		High	High	High	High	High	High	High	High	High	n/a	High		0.0001541		0.001691	2.65			47.12
FALSE	High	[K].TFIIYYMNR.[V]			FALSE	0.000367806	1	1	20	AALF025247-PA	AALF025247-PA [449-457]	0	1220.61	0	0.013	0.502	38.418	7.07335e-05	0.622504	0.148859	0.01	12.9	146.9	198.1	2.6	99.4	9.12	168.16	47.76		High	High	High	Not Found	High	Peak Found	High	High	High	n/a	High		3.906e-05		0.0005027	2.71			64.15
FALSE	High	[K].DKDTAAAALADKENAMFR.[D]	1xOxidation [M16]		FALSE	0.000998175	1	1	5	AALF025247-PA	AALF025247-PA [72-89]	2	1953.93	0	0.211	0.245	1.222	0.975899	0.397268	0.999997	4.24	6.47	7.21	202.7	43.8	53.5	30.18	70.19	60.44		High	High	Peak Found	Not Found	Not Found	Not Found	Peak Found	Not Found	Peak Found	High	High	0.0008261	0.003472	0.01016	0.04509	3.39	97.68	97.68	44.12
FALSE	High	[K].YDGPLVLRPVALKR.[K]			FALSE	0.001404	1	1	15	AALF025247-PA	AALF025247-PA [360-373]	1	1596.96	0	0.076	1.291	16.983	0.961301	0.996116	0.978023	0.7	7.69	134.45	122.1	9.3	168.6	7.71	151.96	11.45		Peak Found	High	High	Not Found	High	Not Found	High	High	High	High	High	0.0002033	0.0008959	0.002149	0.01078	2.53	65.83	65.83	52.82
FALSE	High	[K].KYDGPLVLRPVALKR.[K]			FALSE	0.00162351	1	1	10	AALF025247-PA	AALF025247-PA [359-373]	2	1725.05	0	0.11	0.734	35.422	0.975899	0.963119	0.978023	1.63	4.79	143.39	170.4	4.5	125	59.14	161.59	15.75		High	High	High	Not Found	Peak Found	Not Found	High	High	High	High	High	0.0001785	0.002849	0.001518	0.03593	1.73	96.09	96.09	46.99
FALSE	High	[R].GGNMNQGNNMNQSGGNVNRPQQNKPMNMNTGNQNQNR.[N]	2xOxidation [M]		FALSE	0.00251987	1	1	18	AALF025247-PA	AALF025247-PA [741-777]	0	4089.76	0	0.604	2.022	1.049	0.975899	0.978566	0.989604	16.28	128.06	56.07	88	64.3	147.7	40.27	55.44	105.1		High	High	High	Peak Found	High	High	Peak Found	High	High	n/a	High		0.001123		0.01348	2.51			28.87
FALSE	High	[K].TFIIYYMNR.[V]	1xOxidation [M7]		FALSE	0.00424731	1	1	2	AALF025247-PA	AALF025247-PA [449-457]	0	1236.61	0																Not Reliable	High	Not Found	Not Found	Not Found	Not Found	Not Found	Not Found	Not Found	Not Found	High	High	0.0003674	0.001885	0.004	0.02234	2.11	98	98
FALSE	High	[K].WIEDKEEMKK.[Q]			FALSE	0.00456321	1	1	1	AALF025247-PA	AALF025247-PA [206-215]	2	1335.66	0	2.283	0.978	0.371	0.975899	0.999881	0.978023	14.05	30.59	3.15	76.2	157.5	66.3	31.31	158.78	85.14		Not Found	Not Found	Not Found	High	Not Found	Not Found	Peak Found	Not Found	Not Found	n/a	High		0.0006567		0.007903	3.38			80.77
FALSE	High	[K].LKTAGFNVHDVNQR.[D]			FALSE	0.00499216	1	1	2	AALF025247-PA	AALF025247-PA [162-175]	1	1598.84	0	1.179	0.761	0.8	0.994445	0.995556	0.978023	13.41	20.55	24.71	110.9	105.1	84	22.24	68.9	24.68		Not Found	High	Peak Found	Not Found	Not Found	Not Found	Peak Found	Peak Found	Peak Found	High	High	0.000454	0.001543	0.005039	0.01803	2.42	64.2	64.2	36.2
FALSE	High	[R].LAFMSGK.[N]			FALSE	0.00521666	1	1	9	AALF025247-PA	AALF025247-PA [635-641]	0	753.396	0	5.812	4.021	1.391	0.855752		0.99391	74.53	106.88	0.59	37.9	109.6	152.5	106.15	168.64	10.85		Not Found	Not Found	Not Found	High	Not Found	Not Found	Not Found	Not Found	Not Found	n/a	High		0.0007638		0.009151	2.22			69.96
FALSE	High	[R].LHVLPLR.[G]			FALSE	0.00595547	1	1	60	AALF025247-PA	AALF025247-PA [477-483]	0	847.551	0	0.312	0.936	2.897	0.562971	0.999496	0.513021	13.93	4.59	96.18	133.4	41.9	124.8	5.24	113.32	4.79		High	High	High	Peak Found	High	High	High	High	High	High	High	0.009396	0.003402	0.1324	0.04379	2.19	90.34	90.34	46.41
FALSE	High	[R].MHMEFTTIR.[H]	2xOxidation [M1; M3]		FALSE	0.00854069	1	1	3	AALF025247-PA	AALF025247-PA [95-103]	0	1197.54	0	0.882	0.926	0.649	0.984544	0.995556	0.978023	36.16	34.29	30.67	122.2	107.8	70	41.61	31.46	61.12		High	High	Peak Found	Not Found	Not Found	Peak Found	Peak Found	Not Found	Peak Found	High	High	0.001846	0.006615	0.02356	0.1042	2.66	58	58	34.64
High	Master Protein	1149	AALF009978-PA	transcript=AALF009978-RA | gene=AALF009978 | organism=Aedes_albopictus_Foshan | gene_product=unspecified product | transcript_product=unspecified product | location=JXUM01S002166:3167-13485(+) | protein_length=2399 | sequence_SO=supercontig | SO=protein_coding_gene | is_pseudo=false	MRLLVTLPAIGHLLQLARYLSPQKSPQIKLYTNPFAALPACARDLSAAWCPLQKQRWISQQLCVANPQVRRRKSHPSMTHMRGAALRLIIFAFDPCAMYTRINPQELRGSRTGVYIGCSNSETEQHWCADPDLVNGYGLIGCARAMFANRLSFTFDFKGPSYAVDTACSSSLIAMSTAFADMKAGRCDAAIVAGCGIILKPTMSLQFKRLNMLGKEGMCKVFDESGNGYVRSDGCVVTFMQRASDSRRIYASVLNVRINTDGYKEQGITFPNGAMQKRLIQETYGEINLNPADVVYVEAHGTGTKVGDPQEVNNITDFFCKDRKAPLLIGSVKSNMGHSEPASGVCSIAKMLIAMEAGIIPGNLHYKNTNPDLYGLMDGRVKVVDRNLPWNGGIIGLNS…	FALSE	598.952	42	72	1477	1	1	2399	262.2	7.84	59613.6	2806.42	50	72							0	0.066	0.141	2.134	-3.92	-2.83	1.09	0.000545134	1.16686e-05	0.879954	0.0333483	0.00190339	0.987601	1.99731e+06	2.51359e+06	1.37198e+06		3.21454e+06		1.14814e+06		212218	Peak Found	High
Checked	Confidence	Annotated Sequence	Modifications	Modifications in Master Proteins	Contaminant	Qvality q-value	# Protein Groups	# Proteins	# PSMs	Master Protein Accessions	Positions in Master Proteins	# Missed Cleavages	Theo. MH+ [Da]	# Razor Quan Results	Abundance Ratio: (12H) / (CONTROL)	Abundance Ratio: (60H) / (CONTROL)	Abundance Ratio: (60H) / (12H)	Abundance Ratio Adj. P-Value: (12H) / (CONTROL)	Abundance Ratio Adj. P-Value: (60H) / (CONTROL)	Abundance Ratio Adj. P-Value: (60H) / (12H)	Abundance Ratio Variability [%]: (12H) / (CONTROL)	Abundance Ratio Variability [%]: (60H) / (CONTROL)	Abundance Ratio Variability [%]: (60H) / (12H)	Abundances (Grouped): CONTROL	Abundances (Grouped): 12H	Abundances (Grouped): 60H	Abundances (Grouped) CV [%]: CONTROL	Abundances (Grouped) CV [%]: 12H	Abundances (Grouped) CV [%]: 60H	Quan Info	Found in Sample: [S1] F1: Sample, CONTROL, 1	Found in Sample: [S2] F2: Sample, CONTROL, 2	Found in Sample: [S3] F3: Sample, CONTROL, 3	Found in Sample: [S4] F4: Sample, 12H, 1	Found in Sample: [S5] F5: Sample, 12H, 2	Found in Sample: [S6] F6: Sample, 12H, 3	Found in Sample: [S7] F7: Sample, 60H, 1	Found in Sample: [S8] F8: Sample, 60H, 2	Found in Sample: [S9] F9: Sample, 60H, 3	Confidence (by Search Engine): MS Amanda 2.0	Confidence (by Search Engine): Sequest HT	Percolator q-Value (by Search Engine): MS Amanda 2.0	Percolator q-Value (by Search Engine): Sequest HT	Percolator PEP (by Search Engine): MS Amanda 2.0	Percolator PEP (by Search Engine): Sequest HT	XCorr (by Search Engine): Sequest HT	Amanda Score (by Search Engine): MS Amanda 2.0	CharmeRT Combined Score (by Search Engine): MS Amanda 2.0	Top Apex RT [min]
FALSE	High	[K].LLETTAESFVHK.[I]			FALSE	0	2	2	40	AALF008894-PA; AALF009978-PA	AALF008894-PA [2340-2351]; AALF009978-PA [2316-2327]	0	1374.73	1	0.911	0.921	1.011	0.976028	0.995556	0.999997	10.27	8.2	29.2	105.8	96.4	97.8	11.37	23.06	4.31	Shared	High	High	High	High	High	High	High	High	High	High	High	0	0	5.369e-07	7.297e-06	3.83	178.66	178.66	48.62
FALSE	High	[K].LGPVGGVFNLAAVLR.[D]			FALSE	0	2	2	25	AALF008894-PA; AALF009978-PA	AALF008894-PA [1883-1897]; AALF009978-PA [1859-1873]	0	1482.88	0	0.702	0.748	0.811	0.975899	0.978445	0.984421	25.4	3.41	38.59	98.9	127.1	74	39.35	51.06	20.46	Shared	High	High	High	High	High	High	High	High	High	High	High	0	0	2.815e-09	1.887e-08	4.05	171.15	171.15	80.06
FALSE	High	[R].INTDGYKEQGITFPNGAMQK.[R]			FALSE	0	2	2	7	AALF008894-PA; AALF009978-PA	AALF008894-PA [282-301]; AALF009978-PA [258-277]	1	2212.07	0	0.472	1.294	2.514	0.976028	0.995556	0.999997	16.82	12.42	59.21	105.3	55.4	139.3	15.4	66.89	9.27	Shared	High	High	High	Not Found	High	Peak Found	High	High	High	n/a	High		0		3.495e-06	4.47			51.5
FALSE	High	[K].TPVVIENAVFHR.[A]			FALSE	0	2	2	53	AALF008894-PA; AALF009978-PA	AALF008894-PA [935-946]; AALF009978-PA [911-922]	0	1381.76	0	0.884	1.11	1.255	0.979369	0.999984	0.980363	25.27	1.3	21.05	101.9	85.9	112.1	3.36	26.72	5.59	Shared	High	High	High	High	High	High	High	High	High	High	High	0	0	7.822e-08	2.055e-07	5.14	215.24	215.24	53.25
FALSE	High	[R].LIQETYGEINLNPADVVYVEAHGTGTK.[V]			FALSE	0	2	2	18	AALF008894-PA; AALF009978-PA	AALF008894-PA [303-329]; AALF009978-PA [279-305]	0	2931.47	0	0.216	0.845	3.917	0.845821	0.995556	0.978023	6.58	2.3	116.79	145.6	31.4	123.1	9.54	130.6	1.08	Shared	High	High	High	Not Found	High	High	High	High	High	High	High	0	0	1.572e-11	3.441e-11	6.04	222	222	67.03
FALSE	High	[R].VLFPATGYMTLAWR.[T]			FALSE	0	2	2	13	AALF008894-PA; AALF009978-PA	AALF008894-PA [909-922]; AALF009978-PA [885-898]	0	1625.85	0	0.031	0.637	21.208	0.00205922	0.879856	0.211635	0.07	0.76	143.28	178.5	5.5	116	8.7	161.57	8.68	Shared	High	High	High	Not Found	High	Not Found	High	High	High	n/a	High		0		2.791e-07	4			77.47
FALSE	High	[R].GSDMEKTPVVIENAVFHR.[A]			FALSE	0	2	2	4	AALF008894-PA; AALF009978-PA	AALF008894-PA [929-946]; AALF009978-PA [905-922]	1	2029.02	0	0.022	0.747	6.401	0.0351038	0.994507	0.978023	0.04	11.87	17.1	167.2	16.5	116.3	146.87	64.6	15.77	Shared	High	High	Peak Found	Not Found	Not Found	Not Found	Peak Found	Peak Found	High	n/a	High		0		4.591e-07	5.47			56.97
FALSE	High	[R].GNIGQVNYGLANSAMER.[I]			FALSE	0	2	2	15	AALF008894-PA; AALF009978-PA	AALF008894-PA [1948-1964]; AALF009978-PA [1924-1940]	0	1793.86	0	1.051	1.066	0.911	0.991355	0.999984	0.983072	2.97	4.84	16.56	89.1	115.9	95	15.06	14.75	6.27	Shared	High	High	High	High	High	High	High	High	High	n/a	High		0		6.928e-10	5.48			53.91
FALSE	High	[R].GYTVMGEGQAVR.[E]			FALSE	0	2	2	11	AALF008894-PA; AALF009978-PA	AALF008894-PA [499-510]; AALF009978-PA [475-486]	0	1267.61	0	2.083	1.196	0.574	0.975899	0.998058	0.978023	78.87	6.88	14.81	70.1	146.1	83.8	30.72	42.43	7.19	Shared	High	High	High	High	High	High	High	High	High	n/a	High		0		6.972e-06	3.15			42.44
FALSE	High	[R].GVTVSIDTNDVTTLK.[G]			FALSE	0	2	2	23	AALF008894-PA; AALF009978-PA	AALF008894-PA [1857-1871]; AALF009978-PA [1833-1847]	0	1562.83	0	0.734	0.817	1.234	0.999997	0.994507	0.987749	33.41	4.03	57.78	117.3	86.9	95.8	3.47	65.85	10.5	Shared	High	High	High	High	High	High	High	High	High	High	High	0	0	2.724e-07	1.472e-07	4.17	147.84	147.84	58.27
FALSE	High	[R].GVDLVLNSLADEKLQASVR.[C]			FALSE	0	2	2	12	AALF008894-PA; AALF009978-PA	AALF008894-PA [1662-1680]; AALF009978-PA [1638-1656]	1	2027.11	0	0.125	0.975	4.599	0.975899	0.998058	0.978023	0.85	18.49	88.28	145	23.5	131.5	17.75	88.69	19.59	Shared	High	High	High	Not Found	Peak Found	Not Found	High	High	High	High	High	0	0	2.866e-08	3.856e-08	5.25	178.71	178.71	64.75
FALSE	High	[R].GVDLVLNSLADEK.[L]			FALSE	0	2	2	32	AALF008894-PA; AALF009978-PA	AALF008894-PA [1662-1674]; AALF009978-PA [1638-1650]	0	1372.73	0	0.736	0.879	1.196	0.976028	0.995556	0.999997	21.59	5.13	66.72	114.7	84.4	100.9	5.2	46.49	10.44	Shared	High	High	High	High	High	High	High	High	High	High	High	0	0	2.855e-06	6.922e-06	3.86	157.37	157.37	64.16
FALSE	High	[R].LDNQTNGTSLQVEHAYVNALTK.[G]			FALSE	0	2	2	20	AALF008894-PA; AALF009978-PA	AALF008894-PA [1437-1458]; AALF009978-PA [1413-1434]	0	2416.21	0	0.276	0.915	3.32	0.975899	0.995668	0.978023	8.51	21.42	115.87	136.1	37.9	125.9	13.32	113.23	14.84	Shared	High	High	High	Not Found	High	High	High	High	High	High	High	0	0	1.558e-10	3.923e-11	6.23	190.94	190.94	55.72
FALSE	High	[K].RGHDNNVIFMLSNIGK.[L]			FALSE	0	2	2	6	AALF008894-PA; AALF009978-PA	AALF008894-PA [817-832]; AALF009978-PA [793-808]	1	1814.93	0	0.093	0.8	8.626	0.975899	0.994507	0.978023	0.15	47.88	105.55	158.5	14.7	126.8	10.7	139.03	51.74	Shared	High	High	High	Not Found	High	Not Found	High	Peak Found	High	n/a	High		0		2.834e-07	5.02			60.18
FALSE	High	[K].NTNPDLYGLMDGR.[V]			FALSE	0	2	2	16	AALF008894-PA; AALF009978-PA	AALF008894-PA [392-404]; AALF009978-PA [368-380]	0	1465.67	0	1.254	1.041	0.83	0.976028	0.999881	0.978106	17.37	0.43	5.02	91.8	115	93.2	7.2	20.61	4.54	Shared	High	High	High	High	High	High	High	High	High	n/a	High		0		3.327e-06	3.52			59.97
FALSE	High	[K].NTSFHGILVDSIMDGDDDVLAEVVR.[L]			FALSE	0	2	2	7	AALF008894-PA; AALF009978-PA	AALF008894-PA [1710-1734]; AALF009978-PA [1686-1710]	0	2717.31	0	0.342	0.605	1.939	0.984266	0.919258	0.983072	1.56	5.35	0.03	130.7	94.6	74.7	48.69	58.81	97.08	Shared	High	High	High	Peak Found	High	Peak Found	High	High	High	n/a	High		0		1.596e-12	7.54			79.67
FALSE	High	[R].QAVGLPGTAIQWGAIGDTGLVLENLGDNDTVVGGTLPQR.[M]			FALSE	0	2	2	16	AALF008894-PA; AALF009978-PA	AALF008894-PA [1970-2008]; AALF009978-PA [1946-1984]	0	3903.02	0	0.057	0.606	24.624	0.551544	0.855191	0.708227	0.35	5	104.67	167.6	9.5	123	12.35	156.67	50.76	Shared	High	High	High	Not Found	High	Not Found	High	High	High	High	High	0	0	1.444e-09	1.075e-11	7.21	177.63	177.63	81.98
FALSE	High	[K].SGLSMSTSDSYK.[E]			FALSE	0	2	2	10	AALF008894-PA; AALF009978-PA	AALF008894-PA [1004-1015]; AALF009978-PA [980-991]	0	1262.56	0	2.264	0.938	0.414	0.975899	0.998058	0.978023	68.17	1.88	8.98	61.2	168.9	70	35.13	63.75	18.63	Shared	High	Peak Found	High	High	High	High	High	High	High	n/a	High		0		2.191e-06	3.53			39.48
FALSE	High	[K].SKDQDVPVAVYR.[N]			FALSE	0	2	2	39	AALF008894-PA; AALF009978-PA	AALF008894-PA [1094-1105]; AALF009978-PA [1070-1081]	1	1376.72	0	1.894	1.153	0.609	0.975899	0.995556	0.978023	14.21	15.6	10.63	72.5	141.4	86.1	4.01	30.63	13.72	Shared	High	High	High	High	High	High	High	High	High	High	High	0	0	1.735e-06	1.44e-07	4.38	183.98	183.98	39.21
FALSE	High	[R].SILVGDSMLEISK.[L]			FALSE	0	2	2	8	AALF008894-PA; AALF009978-PA	AALF008894-PA [2405-2417]; AALF009978-PA [2381-2393]	0	1391.75	0	0.063	0.83	12.057	0.106146	0.992561	0.820968	0.49	8.89	137.56	151.6	9.5	138.9	8.89	157.85	11.25	Shared	High	High	High	Not Found	High	High	High	High	High	n/a	High		0		3.357e-06	3.42			65.41
FALSE	High	[R].SISTAVHLAIENSAGALK.[I]			FALSE	0	2	2	38	AALF008894-PA; AALF009978-PA	AALF008894-PA [1162-1179]; AALF009978-PA [1138-1155]	0	1781.98	0	0.992	0.966	1.159	0.996391	0.998058	0.99887	82.08	26.22	83.8	101.9	99.6	98.5	3.39	72.77	16.03	Shared	High	High	High	High	High	High	High	High	High	High	High	0	0	9.83e-14	1.066e-11	6.09	351.73	351.73	61.34
FALSE	High	[K].SGAVRPLPTSVFGDQQVEQAFR.[F]			FALSE	0	2	2	30	AALF008894-PA; AALF009978-PA	AALF008894-PA [1742-1763]; AALF009978-PA [1718-1739]	0	2389.23	0	0.823	0.993	1.243	0.975899	0.998058	0.983464	32.24	4.38	39.29	107.2	88.2	104.6	3.85	80.23	3.19	Shared	High	High	High	High	High	High	High	High	High	High	High	0	0	1.77e-10	4.7e-11	7.92	204.25	204.25	62.73
FALSE	High	[K].SGETVIDVNLEKPDDAYLAGHTIDGR.[V]			FALSE	0	2	2	32	AALF008894-PA; AALF009978-PA	AALF008894-PA [883-908]; AALF009978-PA [859-884]	0	2785.36	0	0.01	1.065	100	1.45117e-15	0.999984	1.62099e-15	0	4.32	0	151.1	0.5	148.4	19.04	172.14	19.55	Shared	High	High	High	Not Found	High	Not Found	High	High	High	High	High	0	0	2.237e-14	1.97e-15	7.04	286.98	286.98	60.14
FALSE	High	[K].LYAAGAQPQVQK.[L]			FALSE	0	2	2	30	AALF008894-PA; AALF009978-PA	AALF008894-PA [833-844]; AALF009978-PA [809-820]	0	1273.69	0	1.826	0.999	0.547	0.975899	0.999984	0.978023	70.03	7.86	24.33	73.5	146.4	80.1	7.14	65.62	16.35	Shared	High	High	High	High	High	High	High	High	High	High	High	0	5.026e-06	2.604e-07	4.635e-05	3.71	157.07	157.07	36.25
FALSE	High	[K].ITVPENIDNEELPLYPIDEDK.[S]			FALSE	0	2	2	20	AALF008894-PA; AALF009978-PA	AALF008894-PA [983-1003]; AALF009978-PA [959-979]	0	2456.21	0	1.611	0.818	0.551	0.975899	0.995556	0.978023	10.18	15.82	15.02	89.4	137.4	73.2	15.27	86.9	36.83	Shared	High	High	High	High	High	High	High	High	High	High	High	0	0	3.34e-07	1.169e-07	4.99	131.22	131.22	71.01
FALSE	High	[K].ITVPENIDNEELPLYPIDEDKSGLSMSTSDSYK.[E]			FALSE	0	2	2	7	AALF008894-PA; AALF009978-PA	AALF008894-PA [983-1015]; AALF009978-PA [959-991]	1	3699.75	0	0.074	0.911	14.074	0.736088	0.995668	0.978023	0.2	10.21	9.8	152.1	9.4	138.5	19.29	137.08	9.16	Shared	High	High	High	Not Found	High	Not Found	High	High	High	n/a	High		0		9.845e-08	5.12			69.33
FALSE	High	[R].NFDTVLSAAEIR.[M]			FALSE	0	2	2	37	AALF008894-PA; AALF009978-PA	AALF008894-PA [2087-2098]; AALF009978-PA [2063-2074]	0	1335.69	1	0.538	0.922	1.712	0.975899	0.998058	0.978023	8.34	15.79	12.68	122	65.6	112.4	8.2	46.11	9.64	Shared	High	High	High	High	High	High	High	High	High	High	High	0	5.026e-06	6.739e-06	2.083e-05	3.61	146.06	146.06	63.77
FALSE	High	[R].TEEAVEAFLDAANGNKDDEEFVGLVNEVHSK.[N]			FALSE	0	2	2	20	AALF008894-PA; AALF009978-PA	AALF008894-PA [460-490]; AALF009978-PA [436-466]	1	3376.58	0	0.054	0.719	13.21	0.630394	0.971784	0.978023	0.25	36.48	143.77	166.5	9.4	124.1	8.43	153.68	46.89	Shared	High	High	High	Not Found	High	Not Found	High	Peak Found	High	High	High	0	0	6.157e-06	1.154e-07	5.27	103.68	103.68	70.66
FALSE	High	[R].NLPWNGGIIGLNSFGFGGANAHVIMK.[S]			FALSE	0	2	2	9	AALF008894-PA; AALF009978-PA	AALF008894-PA [411-436]; AALF009978-PA [387-412]	0	2684.38	0	0.025	0.713	28.205	0.00686988	0.949124	0.198778	0.03	1.37	67.39	173.7	4.4	122	23.81	157.45	2.08	Shared	High	High	High	Not Found	High	Not Found	High	High	High	n/a	High		0		2.673e-11	6.2			76.49
FALSE	High	[K].MLIAMEAGIIPGNLHYK.[N]			FALSE	0	2	2	9	AALF008894-PA; AALF009978-PA	AALF008894-PA [375-391]; AALF009978-PA [351-367]	0	1870.99	0	0.051	0.705	13.787	0.566328	0.97088	0.978023	0.23	11.42	141.92	170.9	8.7	120.4	5.71	156.53	27.17	Shared	High	High	High	Not Found	High	Peak Found	High	Peak Found	Peak Found	n/a	High		0		5.07e-09	4.71			66.45
FALSE	High	[R].WISTSIPEEAWNTPLAQQSSAAYHVNNLLSSVLFSEGLR.[H]			FALSE	0	2	2	24	AALF008894-PA; AALF009978-PA	AALF008894-PA [742-780]; AALF009978-PA [718-756]	0	4316.16	0	0.01	0.241	28.878	1.45117e-15	0.010384	0.026135	0	3.43	132.66	259.3	3.7	37.1	61.02	168.27	109.97	Shared	High	High	High	Not Found	High	Not Found	High	Not Found	High	High	High	0	0	8.046e-10	4.443e-09	6.06	157.03	157.03	81.85
FALSE	High	[K].DNWVSFMDTMLQFSILGK.[N]			FALSE	0	2	2	8	AALF008894-PA; AALF009978-PA	AALF008894-PA [1047-1064]; AALF009978-PA [1023-1040]	0	2132.02	0	0.376	0.457	1.214	0.975899	0.928136	0.982014	0.93	5.76	99.33	163.6	61.6	74.8	2.52	55.56	83.59	Shared	High	High	High	Not Found	High	Not Found	High	High	High	n/a	High		0		1.907e-07	4.39			84.52
FALSE	High	[K].EQGITFPNGAMQK.[R]			FALSE	0	2	2	4	AALF008894-PA; AALF009978-PA	AALF008894-PA [289-301]; AALF009978-PA [265-277]	0	1420.69	0	1.411	1.749	1.327	0.975899	0.942795	0.983072	76.85	10.4	94.81	74.1	109.1	116.9	7.44	73.87	12.78	Shared	Peak Found	Peak Found	Peak Found	High	Peak Found	High	High	Peak Found	High	n/a	High		0		7.867e-07	3.75			50.93
FALSE	High	[K].EMMQVEVFNNSIHR.[C]			FALSE	0	2	2	16	AALF008894-PA; AALF009978-PA	AALF008894-PA [539-552]; AALF009978-PA [515-528]	0	1733.81	0	0.109	0.817	7.508	0.975899	0.98812	0.978023	1.03	6.69	134.98	155.7	17	127.4	11.2	143.79	13.88	Shared	High	High	High	Not Found	High	High	High	High	High	n/a	High		0		2.404e-08	4.91			55.67
FALSE	High	[R].EVSDLSDDKRPIWFIYSGMGSQWASMAK.[E]			FALSE	0	2	2	11	AALF008894-PA; AALF009978-PA	AALF008894-PA [511-538]; AALF009978-PA [487-514]	1	3204.51	0	0.011	0.439	58.375	0.00338399	0.526237	0.407524	0	22.31	26.13	206.3	3	90.7	18.09	166.77	101.48	Shared	High	High	High	Not Found	High	Not Found	High	Not Found	High	n/a	High		0		1.224e-07	6.07			73.14
FALSE	High	[R].ESIRDDGFLFLEESR.[T]			FALSE	0	2	2	23	AALF008894-PA; AALF009978-PA	AALF008894-PA [1273-1287]; AALF009978-PA [1249-1263]	1	1812.88	0	0.018	0.705	40.814	0.000278886	0.941869	0.00703906	0.02	4.65	79.45	173.7	3.8	122.5	10.84	164.21	36.47	Shared	High	High	High	Not Found	High	Not Found	High	High	High	High	High	0	5.026e-06	6.478e-06	6.591e-05	4.64	160.69	160.69	65
FALSE	High	[K].ALESGGADVPGSPVPPTSASPEPK.[E]			FALSE	0	2	2	7	AALF008894-PA; AALF009978-PA	AALF008894-PA [2107-2130]; AALF009978-PA [2083-2106]	0	2247.11	0	1.068	0.803	1.034	0.975899	0.995556	0.978023	26.57	43.54	40.4	100.8	104.3	95	17.62	85.22	40.95	Shared	High	Peak Found	Peak Found	High	Peak Found	High	Peak Found	Peak Found	High	High	High	0	0	7.513e-07	5.913e-06	4.69	157.75	157.75	52.01
FALSE	High	[K].YVFVPNFNEKELAESGEK.[S]			FALSE	0	2	2	14	AALF008894-PA; AALF009978-PA	AALF008894-PA [1140-1157]; AALF009978-PA [1116-1133]	1	2100.03	0	0.034	0.892	26.114	0.39561	0.995556	0.761976	0.11	7.96	139.73	158.8	5.4	135.8	13.54	154.56	3.04	Shared	High	High	High	Not Found	High	Not Found	High	High	High	High	High	0	0	4.59e-08	3.671e-07	3.94	181.93	181.93	60.1
FALSE	High	[R].DGLLENATEADFK.[T]			FALSE	0	2	2	40	AALF008894-PA; AALF009978-PA	AALF008894-PA [1898-1910]; AALF009978-PA [1874-1886]	0	1422.67	0	0.931	0.932	0.869	0.999888	0.996116	0.981153	25.14	5.02	12.25	102.5	104	93.5	5.73	25.88	10.5	Shared	High	High	High	High	High	High	High	High	High	High	High	0	0	1.351e-07	1.669e-06	4.23	205.95	205.95	60.64
FALSE	High	[R].APENTMAATVQAIIEGEPTLVSDVAVVTNYQPDTLVQHFGTDSGVR.[V]			FALSE	0	1	1	2	AALF009978-PA	AALF009978-PA [1166-1211]	0	4841.39	0	0.066	0.141	2.134	0.356308	0.000487906	0.984808	0.47	2.37	146.5	263.6	11.6	24.8	25.33	160.57	120.3		Peak Found	High	Peak Found	Not Found	Peak Found	Not Found	High	Not Found	Peak Found	n/a	High		0		1.393e-07	5.2			82.48
FALSE	High	[K].FDLSNNSPLGMSVFLK.[N]			FALSE	0	2	2	10	AALF008894-PA; AALF009978-PA	AALF008894-PA [1694-1709]; AALF009978-PA [1670-1685]	0	1768.89	0	1.415	0.639	0.465	0.975899	0.871281	0.978023	40.24	7.54	4.83	98.1	138.8	63.1	7.39	36.44	31.44	Shared	High	High	High	High	High	High	High	High	High	n/a	High		0		3.644e-09	5.11			77.17
FALSE	High	[R].FLEIGKFDLSNNSPLGMSVFLK.[N]			FALSE	0	2	2	9	AALF008894-PA; AALF009978-PA	AALF008894-PA [1688-1709]; AALF009978-PA [1664-1685]	1	2456.29	0	0.109	0.835	15.778	0.237717	0.995556	0.695605	1.13	63.85	52.27	197.6	8.2	94.2	56.05	155.73	52.54	Shared	High	High	High	Not Found	High	Not Found	High	High	High	n/a	High		0		5.904e-11	6.39			80.6
FALSE	High	[R].GHDNNVIFMLSNIGK.[L]			FALSE	0	2	2	13	AALF008894-PA; AALF009978-PA	AALF008894-PA [818-832]; AALF009978-PA [794-808]	0	1658.83	0	0.01	0.887	100	1.45117e-15	0.995556	1.62099e-15	0	7.73	0	158.5	0.9	140.6	5.3	171.31	13.06	Shared	High	High	High	Not Found	High	Not Found	High	High	High	n/a	High		0		1.547e-10	6			65.22
FALSE	High	[K].FVAELNAEGVFAK.[A]			FALSE	0	2	2	18	AALF008894-PA; AALF009978-PA	AALF008894-PA [691-703]; AALF009978-PA [667-679]	0	1394.73	0	0.028	0.779	37.455	0.00624614	0.982836	0.107417	0.04	1.45	10.95	153.9	3.8	142.3	15.34	160.7	10.67	Shared	High	High	High	Not Found	High	High	High	High	High	High	High	0	0	1.39e-07	2.242e-06	3.64	177.17	177.17	63.08
FALSE	High	[R].DSSFEQMVMR.[E]			FALSE	3.90586e-05	2	2	15	AALF008894-PA; AALF009978-PA	AALF008894-PA [1647-1656]; AALF009978-PA [1623-1632]	0	1229.53	0	1.486	1.064	0.789	0.975899	0.999984	0.97862	33.98	15.26	16.28	88.4	118.3	93.3	10.27	31.47	3.14	Shared	High	High	High	High	High	High	High	High	High	n/a	High		5.026e-06		1.44e-05	2.87			59.25
FALSE	High	[K].LYRPITYPVGR.[G]			FALSE	3.90586e-05	2	2	24	AALF008894-PA; AALF009978-PA	AALF008894-PA [845-855]; AALF009978-PA [821-831]	0	1334.76	0	0.928	1.141	1.225	0.992455	0.998058	0.979926	7.86	9.76	0.67	97.7	90.7	111.6	3.99	17.69	8.91	Shared	High	High	High	High	High	High	High	High	High	High	High	7.574e-05	5.026e-06	0.0007345	1.583e-05	3.49	121.61	121.61	46.25
FALSE	High	[K].VFDESGNGYVR.[S]			FALSE	3.90586e-05	2	2	19	AALF008894-PA; AALF009978-PA	AALF008894-PA [245-255]; AALF009978-PA [221-231]	0	1242.57	0	1.863	1.049	0.563	0.975899	0.999881	0.978023	68.79	4.93	19.78	76.7	142.9	80.4	3.07	50.01	13.1	Shared	High	High	High	High	High	High	High	High	High	High	High	2.01e-05	3.906e-05	0.0001324	0.0005006	3.23	135.77	135.77	42.09
FALSE	High	[K].VFVLLRPTNSYEQR.[K]			FALSE	7.32032e-05	2	2	16	AALF008894-PA; AALF009978-PA	AALF008894-PA [1317-1330]; AALF009978-PA [1293-1306]	0	1721.93	0	0.03	0.955	31.406	0.0710637	0.998058	0.175573	0.07	10.48	146.39	151.1	4.6	144.3	8.76	163.82	37.91	Shared	High	High	High	Not Found	High	Peak Found	High	High	High	High	High	0.0001922	0.0008677	0.001863	0.01034	3.08	115.55	115.55	54.78
FALSE	High	[R].RIYASVLNVR.[I]			FALSE	0.000135127	2	2	15	AALF008894-PA; AALF009978-PA	AALF008894-PA [272-281]; AALF009978-PA [248-257]	1	1190.7	0	0.104	0.934	8.988	0.896774	0.997782	0.978023	1.4	40.27	138.05	147.2	15.3	137.5	25.21	148.99	27.77	Shared	High	High	High	Not Found	High	Peak Found	High	High	High	High	High	5.008e-05	0.0001949	0.0005059	0.002256	3.77	123.26	123.26	46.15
FALSE	High	[K].YVFVPNFNEK.[E]			FALSE	0.000135127	2	2	25	AALF008894-PA; AALF009978-PA	AALF008894-PA [1140-1149]; AALF009978-PA [1116-1125]	0	1256.63	0	1.38	1.045	0.826	0.975899	0.999984	0.983072	2.6	8.8	13.95	94.8	111.7	93.4	9.92	47.95	3.85	Shared	High	High	Peak Found	High	High	High	High	High	High	High	High	1.375e-05	2.853e-05	0.0001148	0.0003274	2.56	101.74	101.74	61.04
FALSE	High	[K].SGLSMSTSDSYK.[E]	1xOxidation [M5]		FALSE	0.000135127	2	2	67	AALF008894-PA; AALF009978-PA	AALF008894-PA [1004-1015]; AALF009978-PA [980-991]	0	1278.55	0	2.863	0.973	0.34	0.975899	0.998058	0.978023	72.9	2.55	5.44	58.8	182.9	58.3	5.84	53.53	18.72	Shared	High	High	High	High	High	High	High	High	High	High	High	0.001613	0.003857	0.0208	0.05224	2.55	67.08	67.08	35.88
FALSE	High	[K].APLLIGSVK.[S]			FALSE	0.000135127	2	2	16	AALF008894-PA; AALF009978-PA	AALF008894-PA [349-357]; AALF009978-PA [325-333]	0	897.577	0	1.913	1.253	0.558	0.975899	0.995556	0.978023	25.79	15.2	3.5	71.2	136.2	92.7	4.62	28.55	15.37	Shared	High	High	High	Peak Found	High	High	High	High	High	High	High	4.582e-05	1.345e-05	0.000405	0.0001595	2.68	103.62	103.62	52.8
FALSE	High	[K].EQDQNGLGDGTQVR.[F]			FALSE	0.000135127	2	2	2	AALF008894-PA; AALF009978-PA	AALF008894-PA [2131-2144]; AALF009978-PA [2107-2120]	0	1516.7	0	0.725	1.544	2.978		0.995556	0.978023	2.74	66.42	123.96	109.1	48	142.9	40.3	70.12	70.4	Shared	Not Found	Not Found	Not Found	Not Found	Not Found	Not Found	High	Not Found	Not Found	High	High	1.375e-05	1.345e-05	7.427e-05	7.915e-05	3.04	102.61	102.61	33.55
FALSE	High	[R].TGYQALMIK.[R]			FALSE	0.000135127	2	2	8	AALF008894-PA; AALF009978-PA	AALF008894-PA [1843-1851]; AALF009978-PA [1819-1827]	0	1024.55	0	2.263	1.146	0.409	0.975899	0.998675	0.978023	44.17	2.4	0.75	60.8	169.8	69.4	14.01	41.87	1.55	Shared	Peak Found	High	Peak Found	High	Peak Found	High	High	High	Peak Found	n/a	High		1.718e-05		0.0002398	3.02			50.77
FALSE	High	[K].VGDPQEVNNITDFFCK.[D]	1xCarbamidomethyl [C15]		FALSE	0.000135127	2	2	2	AALF008894-PA; AALF009978-PA	AALF008894-PA [330-345]; AALF009978-PA [306-321]	0	1882.86	0	0.319	0.936	2.936	0.975899	0.998058	0.979926	8.5	5.88	99.25	118.7	37.8	143.5	26.01	97.41	15.92	Shared	Peak Found	Peak Found	High	Not Found	Peak Found	Not Found	Peak Found	Peak Found	Peak Found	High	High	3.144e-05	1.345e-05	0.0002136	0.000148	3.65	78.72	78.72	67.74
FALSE	High	[R].KAPLLIGSVK.[S]			FALSE	0.000164062	2	2	24	AALF008894-PA; AALF009978-PA	AALF008894-PA [348-357]; AALF009978-PA [324-333]	1	1025.67	0	81.22	14.298	0.534	1.55667e-07	2.91732e-09	0.978023	34.28	136.34	28.33	1.9	153.9	144.2	166.81	52.87	64.84	Shared	Not Found	Not Found	High	High	High	High	High	High	High	High	High	6.549e-05	7.853e-05	0.000671	0.0007595	2.68	123.93	123.93	43.54
FALSE	High	[R].GYTVMGEGQAVR.[E]	1xOxidation [M5]		FALSE	0.000314684	2	2	67	AALF008894-PA; AALF009978-PA	AALF008894-PA [499-510]; AALF009978-PA [475-486]	0	1283.6	0	2.831	0.639	0.226	0.975899	0.967165	0.978023	49.23	28.14	4.52	67.1	190	42.9	45.87	86.58	40.36	Shared	High	High	High	High	High	High	High	High	High	High	High	4.582e-05	0.001052	0.0003726	0.01246	2.95	118.04	118.04	36.88
FALSE	High	[K].NFTWVETLK.[A]			FALSE	0.000367806	2	2	18	AALF008894-PA; AALF009978-PA	AALF008894-PA [1341-1349]; AALF009978-PA [1317-1325]	0	1137.59	0	0.681	0.801	1.307	0.975899	0.987142	0.984996	48.43	10.61	88.06	119.6	78.2	102.2	13.11	94.86	22.43	Shared	High	High	High	Not Found	High	High	High	High	High	High	High	3.144e-05	8.181e-05	0.0002026	0.0008222	2.75	103.66	103.66	62.66
FALSE	High	[R].IYASVLNVR.[I]			FALSE	0.000367806	2	2	25	AALF008894-PA; AALF009978-PA	AALF008894-PA [273-281]; AALF009978-PA [249-257]	0	1034.6	0	1.252	1.029	0.822	0.979561	0.999984	0.984019	41.64	8.68	17.38	94.1	113	92.9	11.45	60.33	9.95	Shared	High	High	High	High	High	High	High	High	High	High	High	3.623e-05	3.548e-05	0.0002218	0.0004823	2.51	108.61	108.61	52.96
FALSE	High	[R].IMAMVPAK.[S]	2xOxidation [M2; M4]		FALSE	0.000480153	2	2	70	AALF008894-PA; AALF009978-PA	AALF008894-PA [1535-1542]; AALF009978-PA [1511-1518]	0	892.463	0	1.698	0.73	0.538	0.975899	0.983265	0.978023	73.44	19.83	25.05	88.9	151	60	16.87	65.53	49.91	Shared	High	High	High	High	High	High	High	High	High	High	High	3.623e-05	0.002792	0.0002857	0.03495	1.53	106.2	106.2	33.54
FALSE	High	[R].LLMLDGSPR.[Y]			FALSE	0.000506751	2	2	8	AALF008894-PA; AALF009978-PA	AALF008894-PA [2257-2265]; AALF009978-PA [2233-2241]	0	1001.54	1	1.259	1.112	0.956	0.976028	0.999881	0.996124	77.18	12.28	53.26	86.6	109.1	104.3	7.84	88.82	12.53	Shared	High	Peak Found	Peak Found	Peak Found	High	Peak Found	High	High	High	n/a	High		0.0001106		0.001182	2.59			55.41
FALSE	High	[R].LLMLDGSPR.[Y]	1xOxidation [M3]		FALSE	0.000529245	2	2	12	AALF008894-PA; AALF009978-PA	AALF008894-PA [2257-2265]; AALF009978-PA [2233-2241]	0	1017.54	0	2.1	1.819	14.3	0.975899	0.987142	0.941268	141.79	69.19	57.72	124.3	11.5	164.2	86.04	156.02	22.68	Shared	High	High	Peak Found	Peak Found	Peak Found	High	High	High	High	High	High	0.0001785	0.0001164	0.001601	0.001232	2.86	75.45	75.45	48.88
FALSE	High	[K].SNMGHSEPASGVCSIAK.[M]	1xCarbamidomethyl [C13]; 1xOxidation [M3]		FALSE	0.000529245	2	2	4	AALF008894-PA; AALF009978-PA	AALF008894-PA [358-374]; AALF009978-PA [334-350]	0	1747.77	0	0.498	0.309	0.646	0.975899	0.418467	0.978023	1.43	6.88	41.96	148.1	92.3	59.6	28.67	35.17	58.22	Shared	Not Found	Not Found	Not Found	High	Peak Found	High	Not Found	High	Peak Found	High	High	0.002527	7.175e-05	0.03162	0.0007158	2.42	39.18	39.18	32.22
FALSE	High	[R].IMAMVPAK.[S]	1xOxidation [M]		FALSE	0.000555172	2	2	23	AALF008894-PA; AALF009978-PA	AALF008894-PA [1535-1542]; AALF009978-PA [1511-1518]	0	876.468	0	1.59	1.053	0.725	0.975899	0.998058	0.978023	88.1	18.7	2.27	92.3	146.8	60.9	28.4	77.63	44.05	Shared	High	High	High	High	High	High	High	High	High	n/a	High		0.000104		0.001072	2.29			38.6
FALSE	High	[K].DATNLSLMK.[R]			FALSE	0.000578576	2	2	8	AALF008894-PA; AALF009978-PA	AALF008894-PA [808-816]; AALF009978-PA [784-792]	0	992.508	1	2.412	1.121	0.429	0.975899	0.999881	0.978023	76.32	2.49	12.1	64.3	165	70.7	6.76	60.23	2.89	Shared	High	High	High	High	High	High	Peak Found	High	High	n/a	High		0.0002131		0.003102	3			49.82
FALSE	High	[R].TGYQALMIK.[R]	1xOxidation [M7]		FALSE	0.000659044	2	2	5	AALF008894-PA; AALF009978-PA	AALF008894-PA [1843-1851]; AALF009978-PA [1819-1827]	0	1040.54	0	5.981	2.467	0.487	0.473794	0.911398	0.978023	22.8	2.47	5.92	35.2	178	86.8	44.09	27.79	2.75	Shared	Peak Found	Not Found	Peak Found	High	High	High	Peak Found	Peak Found	Peak Found	High	High	6.549e-05	0.000104	0.0006623	0.00111	2.74	87.32	87.32	46.29
FALSE	High	[R].VTGELQWK.[D]			FALSE	0.000766548	2	2	12	AALF008894-PA; AALF009978-PA	AALF008894-PA [1039-1046]; AALF009978-PA [1015-1022]	0	960.515	0	1.542	0.16	0.149	0.975899		0.531677	120.35	0.07	0.99	124.1	152.7	23.1	19.56	118.15	102.92	Shared	High	Peak Found	High	High	High	High	High	Peak Found	High	High	High	0.001981	0.0005445	0.02517	0.00665	2.27	81.96	81.96	43.96
FALSE	High	[R].LSFTFDFK.[G]			FALSE	0.000841634	2	2	14	AALF008894-PA; AALF009978-PA	AALF008894-PA [175-182]; AALF009978-PA [151-158]	0	1004.51	0	0.082	0.602	7.31	0.807316	0.914495	0.978023	0.47	23.08	142.34	185.5	13.8	100.7	13.08	152.64	53.81	Shared	High	High	High	Not Found	High	Not Found	High	High	High	High	High	6.045e-05	0.0001635	0.0006352	0.001839	2.2	95.57	95.57	67.54
FALSE	High	[R].GTPMLNSLVK.[W]			FALSE	0.00112219	2	2	13	AALF008894-PA; AALF009978-PA	AALF008894-PA [856-865]; AALF009978-PA [832-841]	0	1059.59	0	0.949	0.913	0.876	0.995332	0.998058	0.989288	25.81	11.01	37.8	104	97.6	98.4	2.46	40.64	14.78	Shared	Peak Found	High	High	High	High	High	High	High	High	n/a	High		0.0007638		0.009207	2.45			53.77
FALSE	High	[R].GYDYGGLFR.[G]			FALSE	0.00114722	2	2	16	AALF008894-PA; AALF009978-PA	AALF008894-PA [1021-1029]; AALF009978-PA [997-1005]	0	1047.49	0	1.262	0.996	0.822	0.978808	0.999984	0.987749	4.83	2.67	3.95	90.5	112.7	96.9	6.94	85.3	5.54	Shared	High	High	High	Not Found	High	High	High	High	High	High	High	0.0006458	0.0001693	0.007806	0.001927	2.26	86	86	58.33
FALSE	High	[R].DLYLPTRIEK.[I]			FALSE	0.00122332	2	2	10	AALF008894-PA; AALF009978-PA	AALF008894-PA [1068-1077]; AALF009978-PA [1044-1053]	1	1247.7	0	0.271	1.014	3.747	0.975899	0.999881	0.983072	10.22	5.08	88.9	129	44.7	126.3	23.57	94.93	21.52	Shared	Peak Found	High	High	Not Found	High	Peak Found	High	High	Peak Found	High	High	0.0001426	0.003282	0.001294	0.04184	2.63	102.31	102.31	52.69
FALSE	High	[K].WIEGPLSR.[D]			FALSE	0.00136616	2	2	18	AALF008894-PA; AALF009978-PA	AALF008894-PA [1466-1473]; AALF009978-PA [1442-1449]	0	957.515	0	1.108	0.998	0.9	0.993164	0.999881	0.994597	93.54	14.36	32	96.6	107	96.4	9.29	86.79	5.27	Shared	High	High	High	Peak Found	High	High	High	Peak Found	High	High	High	0.001206	0.0001949	0.0154	0.002435	2.27	69.04	69.04	52.39
FALSE	High	[R].TFPQLQDR.[H]			FALSE	0.001404	2	2	25	AALF008894-PA; AALF009978-PA	AALF008894-PA [1633-1640]; AALF009978-PA [1609-1616]	0	1004.52	0	2.13	1.193	0.473	0.975899	0.998058	0.978023	66.29	22.97	8.26	63.5	160.5	76	11.92	48.41	8.59	Shared	High	High	High	High	High	High	High	High	High	High	High	0.0003715	0.0004605	0.004051	0.005807	2.26	85.57	85.57	44.61
FALSE	High	[K].ALFDSLK.[L]			FALSE	0.001404	2	2	27	AALF008894-PA; AALF009978-PA	AALF008894-PA [1298-1304]; AALF009978-PA [1274-1280]	0	793.445	0	1.402	0.936	0.499	0.975899	0.995556	0.978023	33.45	27.25	4.07	88.6	119.6	91.9	7.38	41.44	25.55	Shared	High	High	High	High	High	High	High	High	High	High	High	0.005178	0.001339	0.06794	0.01599	2.21	67.99	67.99	54.63
FALSE	High	[R].MIFIQDKR.[A]	1xOxidation [M1]		FALSE	0.00303238	2	2	12	AALF008894-PA; AALF009978-PA	AALF008894-PA [1392-1399]; AALF009978-PA [1368-1375]	1	1066.57	0	0.308	0.496	1.379	0.975899	0.921595	0.999997	4.34	3.41	3.72	169.8	52.4	77.9	12.56	28.56	31.14	Shared	High	High	High	Not Found	High	High	Peak Found	High	High	High	High	0.0003795	0.0004292	0.004158	0.005548	2.33	79.96	79.96	35.97
FALSE	High	[R].DSSFEQMVMR.[E]	1xOxidation [M]		FALSE	0.00305417	2	2	2	AALF008894-PA; AALF009978-PA	AALF008894-PA [1647-1656]; AALF009978-PA [1623-1632]	0	1245.52	0	0.72	2.08	0.567	0.985747	0.980842	0.978023	58.28	119.18	20.55	98	88.8	113.2	77.56	115.51	63.01	Shared	Not Found	Not Found	Not Found	Not Found	Peak Found	High	Peak Found	Not Found	Not Found	n/a	High		0.0004858		0.006069	2.04			54.17
FALSE	High	[K].LISAIPR.[T]			FALSE	0.00579608	2	2	34	AALF008894-PA; AALF009978-PA	AALF008894-PA [1793-1799]; AALF009978-PA [1769-1775]	0	769.493	0	1.481	1.005	0.435	0.975899	0.998058	0.978023	44.57	11.79	4.22	69.5	160.6	69.8	30.94	42.04	8.19	Shared	High	High	High	High	High	High	High	High	High	High	High	0.004505	0.001041	0.05652	0.01236	1.97	66.4	66.4	44.66
FALSE	High	[R].MIFIQDK.[R]			FALSE	0.00770176	2	2	9	AALF008894-PA; AALF009978-PA	AALF008894-PA [1392-1398]; AALF009978-PA [1368-1374]	0	894.475	0																No Quan Values	High	High	High	High	High	High	High	High	High	n/a	High		0.005413		0.08114	2.22			50.74
FALSE	High	[R].GTPMLNSLVK.[W]	1xAcetyl [N-Term]; 1xOxidation [M4]	AALF008894-PA 1xAcetyl [N-Term]; AALF009978-PA 1xAcetyl [N-Term]	FALSE	0.00854069	2	2	4	AALF008894-PA; AALF009978-PA	AALF008894-PA [856-865]; AALF009978-PA [832-841]	0	1117.59	0																No Quan Values	Peak Found	Peak Found	Peak Found	High	Peak Found	High	High	High	Peak Found	High	n/a	0.0008375		0.01053			88.56	88.56	53.05
FALSE	High	[R].MIFIQDKR.[A]			FALSE	0.00855794	2	2	2	AALF008894-PA; AALF009978-PA	AALF008894-PA [1392-1399]; AALF009978-PA [1368-1375]	1	1050.58	0	0.457	0.853	1.869	0.992309	0.995556	0.993257	17.81	14.25	101.36	124.7	61.1	114.2	29.45	93.76	34.59	Shared	Peak Found	High	High	Not Found	Peak Found	Peak Found	Peak Found	Peak Found	Peak Found	n/a	High		0.001547		0.01816	2.42			42.28
High	Master Protein	2579	AALF023268-PA	transcript=AALF023268-RA | gene=AALF023268 | organism=Aedes_albopictus_Foshan | gene_product=translational activator gcn1 [Source:Projected from Aedes aegypti (AAEL006187) VB Community Annotation] | transcript_product=translational activator gcn1 [Source:Projected from Aedes aegypti (AAEL006187) VB Community Annotation] | location=JXUM01S005822:9819-37766(+) | protein_length=2670 | sequence_SO=su…	MADAELGKALKDLPNRVLNVSVEERPELFRNVIDVLPNPGINATIVRGICKVIGTTLTKYKDPTSQGLVRELLVALLKEHPDLAYEHFNNVLKALVTKDLAAAPPLKGAQAAVLALGWANLVALHANHESDVGKKEFPKLIEIQAGLYQLSLTSGVQKVSDKAYSFLKEFFAKKEDLEKVYFSKLLAMEPSSAVILFMSAILNYSKEEFEDISLLEQNKTKLLDHVVKGLIIVKTKPHASDVVGCSIVLSAITKDEFKATILPALQRSMLRSPEVILRAVGAMVSEIPVDVSDFAMDLGKTLVQNLASKDETVRQEAVESLKQVAMKCSAPKAVEALLKEVFAVFNGSGGKITVVELRINLLQGAGNLSYNQIKSDDIPALMPTVMDLFIKALETETQE…	FALSE	593.631	39	85	1225	85	1	2670	294.1	6.09	51045.2	2132.02	65	85							0	0.685	0.912	1.205	-0.55	-0.13	0.27	0.940315	0.661541	0.699708	0.995029	0.962328	0.968822	1.39339e+08	1.31044e+08	1.28676e+08	4.90932e+07	1.70325e+08	7.68964e+07	1.52498e+08	1.04376e+08	1.10201e+08	High	High
Checked	Confidence	Annotated Sequence	Modifications	Modifications in Master Proteins	Contaminant	Qvality q-value	# Protein Groups	# Proteins	# PSMs	Master Protein Accessions	Positions in Master Proteins	# Missed Cleavages	Theo. MH+ [Da]	# Razor Quan Results	Abundance Ratio: (12H) / (CONTROL)	Abundance Ratio: (60H) / (CONTROL)	Abundance Ratio: (60H) / (12H)	Abundance Ratio Adj. P-Value: (12H) / (CONTROL)	Abundance Ratio Adj. P-Value: (60H) / (CONTROL)	Abundance Ratio Adj. P-Value: (60H) / (12H)	Abundance Ratio Variability [%]: (12H) / (CONTROL)	Abundance Ratio Variability [%]: (60H) / (CONTROL)	Abundance Ratio Variability [%]: (60H) / (12H)	Abundances (Grouped): CONTROL	Abundances (Grouped): 12H	Abundances (Grouped): 60H	Abundances (Grouped) CV [%]: CONTROL	Abundances (Grouped) CV [%]: 12H	Abundances (Grouped) CV [%]: 60H	Quan Info	Found in Sample: [S1] F1: Sample, CONTROL, 1	Found in Sample: [S2] F2: Sample, CONTROL, 2	Found in Sample: [S3] F3: Sample, CONTROL, 3	Found in Sample: [S4] F4: Sample, 12H, 1	Found in Sample: [S5] F5: Sample, 12H, 2	Found in Sample: [S6] F6: Sample, 12H, 3	Found in Sample: [S7] F7: Sample, 60H, 1	Found in Sample: [S8] F8: Sample, 60H, 2	Found in Sample: [S9] F9: Sample, 60H, 3	Confidence (by Search Engine): MS Amanda 2.0	Confidence (by Search Engine): Sequest HT	Percolator q-Value (by Search Engine): MS Amanda 2.0	Percolator q-Value (by Search Engine): Sequest HT	Percolator PEP (by Search Engine): MS Amanda 2.0	Percolator PEP (by Search Engine): Sequest HT	XCorr (by Search Engine): Sequest HT	Amanda Score (by Search Engine): MS Amanda 2.0	CharmeRT Combined Score (by Search Engine): MS Amanda 2.0	Top Apex RT [min]
FALSE	High	[K].LILPSLLNALDEDSWR.[T]			FALSE	0	1	1	13	AALF023268-PA	AALF023268-PA [1493-1508]	0	1855	0	0.25	0.395	6.208	0.613909	0.116546	0.526582	7.34	4.2	32.79	165.9	41.2	92.9	34.22	79.64	86.24		High	High	High	Peak Found	High	Peak Found	High	High	High	High	High	0	0	5.773e-07	1.349e-08	4.7	137.34	137.34	81.55
FALSE	High	[K].LLLSLIQQHR.[G]			FALSE	0	1	1	22	AALF023268-PA	AALF023268-PA [1040-1049]	0	1220.75	0	0.142	0.75	12.607	0.975899	0.992064	0.978023	1.91	52.69	26.08	161.3	17.7	121	22.86	153.64	63.79		High	High	High	Not Found	High	Not Found	High	Peak Found	High	High	High	1.375e-05	0	8.826e-05	6.4e-06	3.19	106.76	106.76	58.02
FALSE	High	[R].ILLNHLEDLK.[G]			FALSE	0	1	1	26	AALF023268-PA	AALF023268-PA [543-552]	0	1207.7	0	0.065	0.884	16.996	0.975899	0.995556	0.978023	0.15	21.46	7.61	148.9	8.7	142.5	9.63	149.97	16.49		High	High	High	Not Found	High	Peak Found	High	High	High	High	High	0	5.026e-06	3.051e-06	3.111e-05	3.92	171.11	171.11	53.9
FALSE	High	[K].LPQQIIGPFVK.[S]			FALSE	0	1	1	16	AALF023268-PA	AALF023268-PA [2544-2554]	0	1239.75	0	1.065	1.248	1.075	0.97628	0.995556	0.980805	128.92	7.25	57.58	93.5	99.5	107	15.08	83.89	13.67		High	High	High	Not Found	High	High	High	High	High	High	High	0	0	5.093e-06	3.521e-06	3.78	146.9	146.9	63.41
FALSE	High	[K].TSLLDPVPEVR.[A]			FALSE	0	1	1	28	AALF023268-PA	AALF023268-PA [1660-1670]	0	1225.68	2	1.44	0.937	0.651	0.975899	0.998058	0.978023	25.5	19.02	19.94	88.8	127.9	83.3	11.61	31.95	5.92		High	High	High	High	High	Peak Found	High	High	High	High	High	0	8.181e-05	1.787e-05	0.0007823	3.18	124.81	124.81	61.24
FALSE	High	[R].INLLQGAGNLSYNQIK.[S]			FALSE	0	1	1	18	AALF023268-PA	AALF023268-PA [359-374]	0	1745.95	0	0.034	0.923	30.015	0.253937	0.995668	0.425231	0.01	1.93	1.17	146.2	5	148.8	8.85	161.57	10.64		High	High	High	High	High	High	High	High	High	High	High	0	0	3.127e-08	4.372e-08	4.99	173.55	173.55	63.75
FALSE	High	[K].LMEVLGDSHIK.[V]			FALSE	0	1	1	16	AALF023268-PA	AALF023268-PA [1539-1549]	0	1241.66	0	1.211	1.019	1.102	0.975899	0.999881	0.984421	39.31	45.73	58.7	102.9	93.8	103.3	70.85	92.56	10.72		High	High	High	Not Found	High	High	High	High	High	n/a	High		5.026e-06		3.462e-05	3.6			48.24
FALSE	High	[R].KALADPLPEVR.[Q]			FALSE	0	1	1	21	AALF023268-PA	AALF023268-PA [2008-2018]	1	1208.7	0	1.222	1.146	1.398	0.975899	0.999881	0.987886	85.75	23.68	85.25	98.3	87.9	113.8	17.26	101.86	13.09		High	High	High	Not Found	High	High	High	High	High	High	High	0	0	2.067e-06	6.842e-06	3.75	163.48	163.48	45.78
FALSE	High	[K].VLPSISDDYELGLR.[L]			FALSE	0	1	1	24	AALF023268-PA	AALF023268-PA [1109-1122]	0	1576.82	0	0.05	0.729	14.561	0.212926	0.981132	0.675241	0.19	2.49	143.17	165.7	8.6	125.7	9.89	157.87	18.65		High	High	High	High	High	High	High	High	High	High	High	0	0	2.882e-07	4.417e-07	3.71	163.56	163.56	65.7
FALSE	High	[R].VFSSPLAAPSMVK.[L]			FALSE	0	1	1	7	AALF023268-PA	AALF023268-PA [870-882]	0	1333.72	0	1.222	1.092	0.752	0.975899	0.999984	0.978023	53.02	16.23	10.48	91.2	111.4	97.3	10.14	88.43	12.36		High	High	High	Not Found	High	High	High	High	Peak Found	n/a	High		0		3.877e-06	3.07			60.01
FALSE	High	[K].SVIPNSEEQTSTAHLKR.[E]			FALSE	0	1	1	36	AALF023268-PA	AALF023268-PA [758-774]	1	1896.98	0	1.092	2.315	1.947	0.975899	0.812206	0.994597	86.3	12.09	15.04	62.2	80.7	157.1	17.91	67.64	22.3		High	High	High	Not Found	High	High	High	High	High	High	High	0	0	2.281e-08	1.694e-08	4.52	159.47	159.47	34.8
FALSE	High	[K].SVIPNSEEQTSTAHLK.[R]			FALSE	0	1	1	24	AALF023268-PA	AALF023268-PA [758-773]	0	1740.88	1	2.695	1.969	0.964	0.975899	0.881254	0.979869	39.52	9.59	30.16	57.7	128.8	113.5	11.17	37.77	6.85		High	High	High	High	High	High	High	High	High	High	High	0	0	2.41e-09	6.19e-10	4.27	160.28	160.28	38.49
FALSE	High	[R].NVIDVLPNPGINATIVR.[G]			FALSE	0	1	1	22	AALF023268-PA	AALF023268-PA [31-47]	0	1805.03	0	0.689	0.913	1.27	0.991702	0.995668	0.991553	45.04	5.18	43.6	116.2	80.4	103.4	1.62	92.72	8.01		High	High	High	High	High	High	High	High	High	High	High	0	0	9.469e-09	1.355e-08	4.42	193.47	193.47	69.56
FALSE	High	[K].SYLLNAPSFSYTFEFLKR.[A]			FALSE	0	1	1	10	AALF023268-PA	AALF023268-PA [969-986]	1	2183.12	0	0.156	0.389	3.34	0.975899	0.766051	0.979926	3.25	3.1	134.22	205.9	21.7	72.4	36.87	145.52	29.98		High	High	Peak Found	Not Found	High	Not Found	High	Peak Found	High	High	High	0	0	2.131e-07	5.31e-07	4.3	94.07	94.07	74.73
FALSE	High	[R].QAVVILMGSLAR.[H]			FALSE	0	1	1	7	AALF023268-PA	AALF023268-PA [1313-1324]	0	1257.73	0	0.086	0.718	8.363	0.970946	0.967601	0.978023	0.87	1.42	138.27	160.2	15	124.8	13.37	148.47	15.62		High	High	High	Not Found	High	Not Found	High	High	High	n/a	High		0		1.814e-06	3.82			65.69
FALSE	High	[K].SLLLELTSFVENTK.[I]			FALSE	0	1	1	16	AALF023268-PA	AALF023268-PA [596-609]	0	1593.87	0	0.327	0.253	1.15	0.980476	0.051123	0.978023	5.16	2.16	125.71	198	51.8	50.1	19.29	103.97	78.9		High	High	High	Peak Found	High	High	High	High	High	High	High	0	0	4.372e-08	1.509e-07	4.61	188.02	188.02	81.87
FALSE	High	[K].SNSEIALVYVLR.[L]			FALSE	0	1	1	16	AALF023268-PA	AALF023268-PA [2608-2619]	0	1363.76	0	0.108	0.728	6.761	0.975899	0.980621	0.978023	1.16	19.86	134.44	170	16.7	113.2	9.38	141.15	23.12		High	High	High	Not Found	High	Peak Found	High	High	High	High	High	0	0	3.105e-06	1.365e-06	3.98	147.47	147.47	67.12
FALSE	High	[K].SDDIPALMPTVMDLFIK.[A]			FALSE	0	1	1	2	AALF023268-PA	AALF023268-PA [375-391]	0	1905.97	0	0.952	0.741	0.766	0.978808	0.982836	0.978023	8.92	17.77	7.67	106.1	115.3	78.6	14.01	19.36	22.46		Peak Found	Peak Found	Peak Found	High	High	Peak Found	Peak Found	Peak Found	Peak Found	n/a	High		0		2.43e-06	4.11			83.12
FALSE	High	[R].SGAAQGLSEVVGGLGVEK.[L]			FALSE	0	1	1	12	AALF023268-PA	AALF023268-PA [1710-1727]	0	1657.88	0	0.794	1.075	1.368	0.993164	0.999984	0.990181	34.91	1.65	41.49	103.7	84.8	111.5	1.75	58	3.48		Peak Found	High	High	High	Peak Found	High	Peak Found	High	High	High	High	0	0	2.668e-10	3.155e-11	5.78	200.99	200.99	62.36
FALSE	High	[K].IVNSPNGIGLAK.[S]			FALSE	0	1	1	6	AALF023268-PA	AALF023268-PA [584-595]	0	1182.68	0	4.027	1.275	0.535	0.803066	0.998058	0.978023	86.71	22.29	28.94	68.8	150.7	80.6	45.03	100.67	30.16		Peak Found	High	Not Found	High	Not Found	High	Peak Found	Peak Found	Peak Found	High	High	0	0	4.575e-06	2.401e-06	3.14	103.77	103.77	44.91
FALSE	High	[R].IVNLYAESAIALLLPELEK.[G]			FALSE	0	1	1	18	AALF023268-PA	AALF023268-PA [1800-1818]	0	2099.2	0	0.08	0.445	6.243	0.721997	0.677566	0.978023	0.11	14.11	91.83	197.9	14.1	88	27.07	140.25	35.37		High	High	High	Not Found	High	Not Found	High	High	High	High	High	0	0	1.441e-10	5.686e-10	5.64	224.22	224.22	82.89
FALSE	High	[K].TLDSAQQIAHVTDVR.[Q]			FALSE	0	1	1	31	AALF023268-PA	AALF023268-PA [2220-2234]	0	1653.86	0	1.219	0.955	0.862	0.975899	0.998058	0.978023	52.51	1.7	37.22	96.2	110.9	92.9	3.62	88.6	2.62		High	High	High	Not Found	High	High	High	High	High	High	High	0	0	5.655e-10	1.312e-08	4.41	239.15	239.15	47.59
FALSE	High	[K].MAAQIIGNMYSLTDQK.[D]			FALSE	0	1	1	3	AALF023268-PA	AALF023268-PA [1630-1645]	0	1783.87	0	0.01	0.488	81.607	1.45117e-15	0.552515	0.0271177	0	15.04	33.42	215.2	1	83.7	21.19	171.66	80.44		Peak Found	High	High	Not Found	Peak Found	Not Found	Peak Found	High	Peak Found	n/a	High		0		1.37e-07	4.39			65.09
FALSE	High	[R].ISPEVILPVLVR.[N]			FALSE	0	1	1	16	AALF023268-PA	AALF023268-PA [714-725]	0	1334.84	0	0.72	0.604	0.961	0.976028	0.868784	0.986575	30.38	0.05	51.42	128	92.1	79.9	2.59	90.13	7.88		High	High	High	High	High	Not Found	High	High	High	High	High	8.815e-06	0	2.668e-05	7.177e-06	3.21	101.69	101.69	74.61
FALSE	High	[K].TLVQNLASKDETVR.[Q]			FALSE	0	1	1	19	AALF023268-PA	AALF023268-PA [301-314]	1	1573.85	0	0.635	1.442	2.231	0.991089	0.995556	0.989747	1.09	35.26	33.19	108.1	69.8	122.1	47.04	51.9	16.54		High	High	High	Peak Found	High	High	High	High	High	High	High	0	1.345e-05	1.78e-06	0.0001152	3.78	163.98	163.98	42.93
FALSE	High	[K].NPEIQAIVPVLLR.[A]			FALSE	0	1	1	16	AALF023268-PA	AALF023268-PA [1567-1579]	0	1461.88	0	0.08	0.852	10.964	0.948111	0.995556	0.978023	0.84	3.66	141.24	152.9	12.3	134.8	6.08	158.77	8.8		High	High	High	Not Found	High	High	High	High	High	High	High	8.815e-06	5.026e-06	3.064e-05	4.554e-05	4.1	156.46	156.46	73.65
FALSE	High	[K].MIGSVIKNPEIQAIVPVLLR.[A]			FALSE	0	1	1	7	AALF023268-PA	AALF023268-PA [1560-1579]	1	2190.3	0	0.266	0.786	2.952	0.975899	0.994507	0.983464	8.13	16.22	65.25	136.9	36.1	127	22.23	86.68	16.23		High	High	High	Not Found	High	Not Found	High	High	High	n/a	High		0		3.26e-07	4.53			75.84
FALSE	High	[K].MTTQTASEDDNFGTEQSHK.[A]	1xOxidation [M1]		FALSE	0	1	1	41	AALF023268-PA	AALF023268-PA [1849-1867]	0	2142.89	0	2.19	0.863	0.394	0.975899	0.998058	0.978023	23.52	12.61	5.42	76.7	145.1	78.3	22.49	35.78	48.82		High	High	High	High	High	High	High	High	High	High	High	4.582e-05	0.0001164	0.0004414	0.001219	3.01	73.74	73.74	30.55
FALSE	High	[K].MTTQTASEDDNFGTEQSHK.[A]			FALSE	0	1	1	9	AALF023268-PA	AALF023268-PA [1849-1867]	0	2126.89	0	1.705	1.433	0.681	0.975899	0.995556	0.978023	76.28	7.2	37.57	72.4	135.5	92.2	25.95	57.3	23.49		High	High	High	High	Peak Found	High	High	High	High	n/a	High		0		5.911e-07	4.02			33.19
FALSE	High	[K].TFDSLHTTVGTR.[A]			FALSE	0	1	1	32	AALF023268-PA	AALF023268-PA [2024-2035]	0	1334.67	0	1.008	1.28	1.27	0.981353	0.995556	0.987886	130.14	6.63	70.68	91.2	92	116.8	17.83	86.26	23.82		High	High	High	Peak Found	High	High	High	High	High	High	High	0	1.345e-05	5.513e-06	9.776e-05	3.44	102.42	102.42	40.17
FALSE	High	[R].MSNVTDEEYFTYLTPDGELYDK.[S]			FALSE	0	1	1	7	AALF023268-PA	AALF023268-PA [736-757]	0	2630.15	0	0.139	0.943	6.803	0.975899	0.998058	0.978023	1.69	0.02	132.61	151.6	19	129.4	10	136.96	12.94		High	High	High	Not Found	High	Not Found	High	High	High	n/a	High		0		4.047e-07	5.38			71.21
FALSE	High	[R].EAILNGLPEEKENAAQGLGEVIQLTSASSLQPSVVHITGPLIR.[I]			FALSE	0	1	1	6	AALF023268-PA	AALF023268-PA [2267-2309]	1	4479.41	0	0.176	0.627	4.519	0.975899	0.984814	0.978023	1.43	7.31	52.19	140.9	39.4	119.7	60.06	113.44	35.33		Peak Found	Peak Found	High	Not Found	Peak Found	Not Found	Peak Found	High	High	High	High	0	5.026e-06	1.291e-05	1.674e-05	5.77	94.03	94.03	79.64
FALSE	High	[K].DLTPYLPNIIPGLK.[T]			FALSE	0	1	1	18	AALF023268-PA	AALF023268-PA [1646-1659]	0	1553.89	0	0.987	1.009	1.022	0.98845	0.999881	0.983464	21.39	1.71	27.76	101.5	100.3	98.2	3.09	23.31	7.58		High	High	High	High	High	High	High	High	High	High	High	0	0	2.099e-06	8.143e-07	3.8	133.24	133.24	81.46
FALSE	High	[R].DMVLTFVNSLVPTVR.[K]			FALSE	0	1	1	8	AALF023268-PA	AALF023268-PA [1993-2007]	0	1690.92	0	0.914	0.702	1.051	0.980011	0.97088	0.979831	9.97	13.45	59.85	112.9	111.4	75.7	11.64	84.89	27.35		High	High	Peak Found	High	High	Not Found	High	High	High	n/a	High		0		3.867e-06	4.33			82.52
FALSE	High	[K].ENAAQGLGEVIQLTSASSLQPSVVHITGPLIR.[I]			FALSE	0	1	1	28	AALF023268-PA	AALF023268-PA [2278-2309]	0	3285.78	0	0.095	0.866	10.101	0.813688	0.995556	0.978023	0.58	11.73	90.2	155.1	13	131.8	17.27	149.26	19.32		High	High	High	Not Found	High	Not Found	High	High	High	High	High	0	0	9.837e-12	7.183e-13	7.38	217.85	217.85	79.55
FALSE	High	[K].EMLAASLAIVEHHGK.[E]			FALSE	0	1	1	6	AALF023268-PA	AALF023268-PA [1271-1285]	0	1605.84	1	0.221	1.263	5.729	0.975899	0.998058	0.978023	4.7	17.58	127.37	116.8	27.2	156	20.12	129.36	20.85		High	High	High	Not Found	High	Not Found	High	Peak Found	High	n/a	High		0		5.436e-07	3.42			53.87
FALSE	High	[K].ESVSYLLPTFEK.[F]			FALSE	0	1	1	18	AALF023268-PA	AALF023268-PA [1286-1297]	0	1412.73	0	0.483	0.991	2.231	0.976028	0.998675	0.983072	33.78	12.67	95.67	119.7	57.5	122.8	7.67	107.56	3.95		High	High	High	Not Found	High	High	High	High	High	High	High	1.375e-05	0	6.459e-05	1.81e-06	4	111.15	111.15	66.06
FALSE	High	[R].VVLPYLIPQLTANPVNTK.[A]			FALSE	0	1	1	24	AALF023268-PA	AALF023268-PA [2073-2090]	0	1980.15	0	0.117	0.847	7.235	0.975899	0.995556	0.978023	0.81	17.37	58.89	152.8	17.9	129.4	8.74	114.48	11.52		High	High	High	Not Found	Peak Found	Not Found	High	High	High	High	High	1.375e-05	2.853e-05	4.208e-05	0.0003185	3.59	95.98	95.98	76.79
FALSE	High	[K].EHPDLAYEHFNNVLK.[A]			FALSE	0	1	1	6	AALF023268-PA	AALF023268-PA [79-93]	0	1825.89	0	0.078	1.163	11.832	0.975899	0.999881	0.978023	0.04	16.32	39.18	132.8	12.8	154.4	16.21	147.52	5.76		High	High	High	Not Found	Peak Found	Not Found	Peak Found	Peak Found	Peak Found	High	High	0	5.026e-06	5.988e-07	4.74e-05	3.55	83.46	83.46	50.61
FALSE	High	[R].ELNSIITTLISQIEGAAK.[G]			FALSE	0	1	1	18	AALF023268-PA	AALF023268-PA [833-850]	0	1901.06	0	0.673	0.574	0.504	0.999997	0.868871	0.978023	33.33	6.25	8.39	159.1	93.7	47.2	53.08	13.7	54.44		High	High	High	High	High	High	High	High	High	High	High	0	0	6.599e-09	5.617e-09	5.68	179.92	179.92	83.45
FALSE	High	[R].ELSLFFPTLLPAILR.[V]			FALSE	0	1	1	15	AALF023268-PA	AALF023268-PA [855-869]	0	1730.03	0	0.375	0.751	2.005	0.983822	0.992064	0.998292	17.75	0.33	119.08	141.2	52.9	106	8.37	127.78	34.79		High	High	High	Not Found	High	High	High	High	High	High	High	8.815e-06	5.026e-06	2.483e-05	1.007e-05	3.71	146.47	146.47	83.57
FALSE	High	[R].EIEPAIDPWGPR.[R]			FALSE	0	1	1	14	AALF023268-PA	AALF023268-PA [1219-1230]	0	1379.7	0	1.351	0.994	0.819	0.975899	0.998058	0.978023	2.49	16.54	11.56	90.6	115.1	94.3	20.74	85.34	6.54		High	High	High	Not Found	High	High	Peak Found	High	High	High	High	1.375e-05	0	6.512e-05	5.145e-06	3.45	95.94	95.94	63.27
FALSE	High	[R].YSSVQLLGDLLYK.[I]			FALSE	0	1	1	14	AALF023268-PA	AALF023268-PA [1829-1841]	0	1498.82	0	0.033	0.699	20.968	0.456985	0.944832	0.978023	0.01	8.14	22.06	170.2	6.5	123.3	10.44	156.35	15.44		High	High	High	Not Found	High	Peak Found	High	High	High	High	High	0	0	6.829e-07	2.405e-07	3.79	126.16	126.16	73.4
FALSE	High	[K].ALSILASVAGEALTK.[Y]			FALSE	0	1	1	14	AALF023268-PA	AALF023268-PA [2091-2105]	0	1443.84	0	0.041	0.761	18.492	0.756155	0.992064	0.978023	0.17	1.79	143.74	167.7	6.8	125.5	15.48	160.53	23.93		High	High	High	Not Found	High	Not Found	High	High	High	High	High	0	0	1.371e-07	1.368e-07	4.65	161.31	161.31	70.63
FALSE	High	[K].YKDPTSQGLVR.[E]			FALSE	0	1	1	29	AALF023268-PA	AALF023268-PA [60-70]	1	1263.67	0	1.491	1.094	0.773	0.975899	0.999984	0.978023	7.48	60.33	38.65	68.3	117.6	114.1	27.04	19.04	49.39		High	High	High	High	High	High	High	High	High	High	High	0.0002696	1.345e-05	0.002837	0.0001747	3.22	108.46	108.46	34.67
FALSE	High	[K].DFWNVVLDMNKK.[V]			FALSE	0	1	1	5	AALF023268-PA	AALF023268-PA [506-517]	1	1508.76	0	0.144	0.745	5.19	0.975899	0.988201	0.978023	0.16	0.64	9.18	153.2	31.8	115	28.04	135.46	39.96		Peak Found	Peak Found	High	Not Found	High	Not Found	High	Peak Found	Peak Found	n/a	High		0.0007324		0.008621	3.22			70.81
FALSE	High	[K].ATPMYENTLATLSR.[I]			FALSE	0	1	1	1	AALF023268-PA	AALF023268-PA [700-713]	0	1567.78	0	11.405	0.463	0.048	0.0947689		0.0496859	53.41	19.67	0.27	51.7	233.4	14.9	88.26	123.22	38.98		Not Found	Not Found	Not Found	High	Not Found	Peak Found	Not Found	Not Found	Not Found	n/a	High		0		3.496e-06	3.23			77.02
FALSE	High	[R].AVGAMVSEIPVDVSDFAMDLGK.[T]			FALSE	0	1	1	10	AALF023268-PA	AALF023268-PA [279-300]	0	2251.1	0	2.086	5.058	1.104	0.975899	0.074036	0.982014	143.29	120.67	87.66	28.5	127.2	144.3	141.27	122.65	26.71		High	High	High	High	High	High	High	High	High	n/a	High		0		1.178e-09	5.96			81.76
FALSE	High	[K].GDTVDGQDFEDLYHPK.[Y]			FALSE	0	1	1	25	AALF023268-PA	AALF023268-PA [1015-1030]	0	1835.81	0	0.878	0.799	0.91	0.982504	0.995556	0.978023	52.21	6.18	43.97	106.1	101.5	92.4	6.37	82.75	24.47		High	High	High	Not Found	High	High	High	High	High	High	High	0	0	5.606e-08	9.038e-08	4.6	177.23	177.23	53.99
FALSE	High	[R].VQTQSVAALLDVAESSSGK.[E]			FALSE	0	1	1	18	AALF023268-PA	AALF023268-PA [1052-1070]	0	1889.98	2	0.02	0.924	56.106	1.35365e-05	0.998058	9.5043e-07	0.01	27.77	2.88	154.4	3	142.6	2.7	166.35	24.76		High	High	High	Not Found	High	Not Found	High	High	High	High	High	0	0	1.271e-09	1.007e-07	5.21	206.89	206.89	66.08
FALSE	High	[K].FLDEAPNNSDYDNIR.[Q]			FALSE	0	1	1	19	AALF023268-PA	AALF023268-PA [1298-1312]	0	1782.79	0	1.168	1.028	0.907	0.975899	0.999881	0.978023	30.21	4.45	23.59	94.8	110.7	94.6	14.42	84.27	4.85		High	High	High	High	High	High	High	High	High	High	High	0	0	9.951e-09	4.116e-08	4.07	176.44	176.44	53.02
FALSE	High	[K].EYPSAVFTEKYEAK.[I]			FALSE	0	1	1	7	AALF023268-PA	AALF023268-PA [2492-2505]	1	1661.81	0	0.788	1.299	1.951	0.981119	0.998058	0.988201	26.63	18.31	63.11	104.8	59.1	136.1	24.95	95.33	10.94		High	High	High	Not Found	High	Peak Found	Peak Found	Peak Found	Peak Found	High	High	0	0	6.989e-06	6.658e-06	3.43	119.58	119.58	48.05
FALSE	High	[K].FVHFIDAPSLALIMPVVQR.[A]			FALSE	0	1	1	8	AALF023268-PA	AALF023268-PA [1600-1618]	0	2153.19	0	0.014	0.786	56.229	0.0191505	0.991221	0.426593	0.01	4.25	115.41	167.6	4.3	128	40.32	169.04	49.48		High	High	High	Not Found	High	Not Found	High	High	High	n/a	High		0		9.761e-10	5.41			80.48
FALSE	High	[K].GAQAAVLALGWANLVALHANHESDVGK.[K]			FALSE	0	1	1	4	AALF023268-PA	AALF023268-PA [108-134]	0	2712.42	0	0.204	0.537	2.637	0.975899	0.952443	0.979926	3.61	0.05	128.7	162.9	49.6	87.5	47.13	94.35	47.38		High	Peak Found	Peak Found	Not Found	High	Not Found	Peak Found	Peak Found	Peak Found	High	High	0	0	1.719e-09	2.043e-09	6	198.41	198.41	70.65
FALSE	High	[K].GAQAAVLALGWANLVALHANHESDVGKK.[E]			FALSE	0	1	1	4	AALF023268-PA	AALF023268-PA [108-135]	1	2840.52	0	0.032	0.43	13.427	0.718977	0.635786	0.978023	0.09	0.71	146.66	205.2	6.6	88.2	28.27	161.72	61.08		High	High	Peak Found	Not Found	Peak Found	Not Found	Peak Found	Not Found	Peak Found	High	High	0	0	4.667e-10	4.39e-10	4.04	149.3	149.3	66.55
FALSE	High	[R].TIMDTVMESTK.[S]			FALSE	3.90586e-05	1	1	11	AALF023268-PA	AALF023268-PA [2149-2159]	0	1255.59	0	1.303	0.963	0.734	0.975899	0.998058	0.978023	4.59	5.14	19.94	91.1	120.5	88.4	10.91	30.54	2.65		High	High	High	High	High	High	High	High	High	n/a	High		5.026e-06		3.516e-05	2.88			57.63
FALSE	High	[R].GAAYGIAGIVK.[G]			FALSE	3.90586e-05	1	1	16	AALF023268-PA	AALF023268-PA [1392-1402]	0	1019.59	0	1.158	0.959	0.891	0.976028	0.998058	0.978023	84.5	8.83	51.5	99.1	106	95	12	56.74	5.23		High	High	High	Peak Found	High	High	High	High	High	High	High	1.375e-05	5.026e-06	6.41e-05	1.721e-05	3.4	84.01	84.01	53.12
FALSE	High	[R].SWDALNAVTK.[T]			FALSE	3.90586e-05	1	1	22	AALF023268-PA	AALF023268-PA [2210-2219]	0	1104.57	0	1.056	0.995	1.134	0.980476	0.998702	0.983464	80.03	18.11	91.08	99.4	101.6	99	5.63	69.72	10.97		High	High	High	High	High	High	High	High	High	High	High	1.375e-05	5.026e-06	6.449e-05	6.913e-05	3.28	103.59	103.59	54.99
FALSE	High	[R].VLNVSVEERPELFR.[N]			FALSE	3.90586e-05	1	1	15	AALF023268-PA	AALF023268-PA [17-30]	0	1686.92	0	0.048	0.902	20.519	0.177126	0.995556	0.391388	0.08	10.07	32.05	153.8	7.6	138.7	2.95	155.96	13.86		High	High	High	Not Found	High	Not Found	High	High	High	High	High	0.0003203	5.026e-06	0.003545	4.394e-05	2.59	84.51	84.51	57.74
FALSE	High	[K].LMPEIIATAER.[T]			FALSE	3.90586e-05	1	1	7	AALF023268-PA	AALF023268-PA [1731-1741]	0	1243.67	0	0.681	0.984	1.205	0.986793	0.999402	0.989849	48.85	6.3	39.82	108.1	87	104.9	11.28	88.56	4.33		High	High	High	Not Found	High	High	Peak Found	High	Peak Found	n/a	High		0.0001164		0.001302	2.82			59.65
FALSE	High	[R].VLPEIIPILER.[G]			FALSE	3.90586e-05	1	1	13	AALF023268-PA	AALF023268-PA [1956-1966]	0	1291.8	0	0.891	0.791	0.361	0.999997	0.986618	0.978023	43.11	49.33	16.08	109	104.8	86.2	4.94	68.82	90.18		High	High	High	High	High	High	High	High	Not Found	High	High	1.375e-05	5.026e-06	8.379e-05	3.159e-05	2.46	84.04	84.04	74.52
FALSE	High	[K].AAVLETLAILLHK.[V]			FALSE	3.90586e-05	1	1	2	AALF023268-PA	AALF023268-PA [2321-2333]	0	1391.86	0																No Quan Values	High	Not Found	Not Found	Not Found	Not Found	Not Found	Not Found	Not Found	Not Found	High	High	8.815e-06	5.026e-06	3.134e-05	2.511e-05	3.47	88.1	88.1
FALSE	High	[K].ALADENEYVR.[D]			FALSE	3.90586e-05	1	1	18	AALF023268-PA	AALF023268-PA [1781-1790]	0	1179.56	0	1.986	1.097	0.445	0.975899	0.999984	0.978023	41.88	28.84	13.36	65.4	162.3	72.2	19.66	61.19	1.99		High	High	High	Peak Found	High	High	High	High	High	High	High	0	5.026e-06	1.407e-05	3.797e-05	3.23	158.03	158.03	40.21
FALSE	High	[R].EAILNGLPEEK.[E]			FALSE	3.90586e-05	1	1	15	AALF023268-PA	AALF023268-PA [2267-2277]	0	1212.65	0	1.529	1.169	0.796	0.975899	0.999881	0.978023	48.42	6.06	40.08	84.1	120.2	95.7	6.73	50.34	6.65		High	High	High	Peak Found	High	High	High	High	High	High	High	1.375e-05	0.0006041	3.332e-05	0.007388	3.15	98.94	98.94	52.54
FALSE	High	[K].ALADPLPEVR.[Q]			FALSE	7.32032e-05	1	1	25	AALF023268-PA	AALF023268-PA [2009-2018]	0	1080.6	0	1.061	1.04	1.153	0.980769	0.999984	0.984808	117.22	26.16	91.23	102.8	91.6	105.6	11.18	93.53	13.97		High	High	High	High	High	High	High	High	High	High	High	1.375e-05	5.026e-06	4.712e-05	5.021e-05	2.98	123.26	123.26	54.96
FALSE	High	[K].ATILPALQR.[S]			FALSE	0.000135127	1	1	22	AALF023268-PA	AALF023268-PA [259-267]	0	982.604	0	1.383	0.792	0.492	0.975899	0.991221	0.978023	3.76	2.19	7	92.6	139.1	68.3	8.33	36.46	5.96		High	High	High	High	High	High	High	High	High	High	High	1.375e-05	6.822e-05	8.191e-05	0.0006916	2.6	121.25	121.25	54.58
FALSE	High	[R].TAALFVALK.[E]			FALSE	0.000164062	1	1	16	AALF023268-PA	AALF023268-PA [2483-2491]	0	933.577	0	0.685	0.898	1.31	0.976028	0.995751	0.97862	53.89	1.88	63.38	116.2	79.6	104.3	9.76	81.75	4.15		High	High	High	Not Found	High	High	High	High	High	High	High	1.375e-05	2.853e-05	0.0001185	0.0003754	2.58	109.55	109.55	60.91
FALSE	High	[K].EYPSAVFTEK.[Y]			FALSE	0.000164062	1	1	15	AALF023268-PA	AALF023268-PA [2492-2501]	0	1170.57	1	2.513	0.916	0.38	0.975899	0.995556	0.978023	54.15	5.1	10.56	67.7	170	62.3	6.96	58.3	6.75		High	High	Peak Found	High	High	Peak Found	High	High	High	High	High	3.144e-05	1.718e-05	0.0001637	0.0002008	2.31	86.36	86.36	48.67
FALSE	High	[R].DSLSEVVSK.[V]			FALSE	0.000257809	1	1	14	AALF023268-PA	AALF023268-PA [2640-2648]	0	963.499	1	2.13	0.959	0.479	0.975899	0.998058	0.978023	76.04	8.54	16.84	73.7	155.6	70.7	1.45	59.8	4.98		Peak Found	High	High	High	Peak Found	High	High	High	High	High	High	4.151e-05	2.514e-05	0.0003101	0.0002584	3.03	114.32	114.32	42.84
FALSE	High	[R].VLAGLYMGR.[S]			FALSE	0.000341107	1	1	2	AALF023268-PA	AALF023268-PA [1881-1889]	0	979.539	0	0.308	1.116	1.374	0.975899	0.998675		13.62	92.63	74.74	161	58.5	80.4	171.01	42.62	53.91		High	Not Found	Not Found	Not Found	High	Not Found	Not Found	Not Found	Not Found	n/a	High		3.206e-05		0.0004155	2.44			54.75
FALSE	High	[K].VSDQLKDFWNVVLDMNKK.[V]			FALSE	0.000341107	1	1	1	AALF023268-PA	AALF023268-PA [500-517]	2	2179.12	0	0.792	0.711	2.416	0.985754	0.991221	0.98793	89.04	40.76	123.16	156.5	42	101.5	72.06	105.47	42.16		High	Peak Found	Not Found	Not Found	Peak Found	Not Found	Peak Found	Peak Found	Peak Found	n/a	High		3.206e-05		0.000381	4.86			71.42
FALSE	High	[R].ETMLQALR.[G]			FALSE	0.000451133	1	1	8	AALF023268-PA	AALF023268-PA [2399-2406]	0	961.514	0	1.174	1.022	0.799	0.975899	0.998675	0.978023	65.29	11.45	17.61	95.5	112	92.5	5.81	81.86	12.38		High	High	High	Peak Found	High	High	High	High	High	n/a	High		5.365e-05		0.0006163	2.77			51.58
FALSE	High	[K].VALQPVGKEEELDDTILT.[-]			FALSE	0.000555172	1	1	4	AALF023268-PA	AALF023268-PA [2653-2670]	1	1970.03	0	0.094	1.119	7.924	0.975899	0.999984	0.978023	0.95	2.89	130.01	135.8	16.7	147.5	17.59	143	7.15		Peak Found	Peak Found	High	Peak Found	High	Not Found	High	Peak Found	Peak Found	High	High	4.582e-05	0.0002992	0.0003842	0.003923	3.68	136.33	136.33	64.39
FALSE	High	[K].GITPLLPVFR.[E]			FALSE	0.000713852	1	1	10	AALF023268-PA	AALF023268-PA [2257-2266]	0	1112.68	0	0.088	0.954	10.791	0.594788	0.998058	0.942818	1.03	6.7	135.79	146.8	13	140.3	8.23	154.23	5.57		High	Peak Found	High	Not Found	High	Peak Found	High	Peak Found	High	High	High	0.0002168	0.0001106	0.002365	0.001188	2.59	86.78	86.78	71.31
FALSE	High	[R].ELLVALLKEHPDLAYEHFNNVLK.[A]			FALSE	0.00132457	1	1	2	AALF023268-PA	AALF023268-PA [71-93]	1	2705.47	0	0.181	0.357	1.971	0.975899	0.744701		4.46	2.58	97.38	195	35.4	69.7	115.84	49.85	41.84		High	Peak Found	Not Found	Not Found	Not Found	Not Found	Not Found	Not Found	Not Found	High	High	0.0006298	0.0001938	0.007594	0.002185	3.23	44.54	44.54	67.6
FALSE	High	[K].GLGILSLK.[Q]			FALSE	0.001404	1	1	16	AALF023268-PA	AALF023268-PA [1403-1410]	0	800.524	0	1.217	0.796	0.685	0.976028	0.987142	0.978023	9.12	0.98	6.99	99.9	117.2	83	7.47	84.65	7.93		High	High	High	Not Found	High	High	High	High	High	High	High	0.0001383	0.0003306	0.001248	0.004318	2.05	95.68	95.68	61.25
FALSE	High	[R].DVAIATIR.[L]			FALSE	0.001404	1	1	16	AALF023268-PA	AALF023268-PA [902-909]	0	858.504	0	2.286	0.993	0.408	0.975899	0.999881	0.978023	53.8	8.23	5.42	70.9	162	67.1	6.24	46.63	4.07		High	High	High	High	High	High	Peak Found	High	High	High	High	0.0003715	0.0001992	0.004011	0.002769	2.19	84.84	84.84	48.29
FALSE	High	[K].EQLEELTLR.[R]			FALSE	0.00153124	1	1	1	AALF023268-PA	AALF023268-PA [783-791]	0	1130.61	0																No Quan Values	Peak Found	Peak Found	High	Peak Found	Peak Found	Peak Found	Peak Found	Peak Found	Peak Found	Low	High	0.4289	0.0002078	1	0.002877	2.76	49.07	49.07	52.59
FALSE	High	[R].ELLVALLK.[E]			FALSE	0.00157477	1	1	14	AALF023268-PA	AALF023268-PA [71-78]	0	898.597	0	0.085	0.694	9.346	0.975899	0.942795	0.978023	0.95	8.36	142.84	159.3	13.6	127.1	26.53	159.54	28.83		High	High	High	Not Found	High	Peak Found	High	High	High	High	High	0.0008343	0.0002518	0.01039	0.003464	2.61	84.56	84.56	67.47
FALSE	High	[R].SDVSLMVR.[Q]			FALSE	0.00157477	1	1	2	AALF023268-PA	AALF023268-PA [1890-1897]	0	906.471	1	2.325	1.117	0.616	0.975899	0.999881	0.978023	97.49	42.03	14.74	70.5	164	65.5	23.44	50.12	31.08		High	Peak Found	Peak Found	High	Peak Found	Peak Found	Peak Found	Peak Found	Peak Found	n/a	High		0.0002131		0.003022	2.63			46.05
FALSE	High	[R].LLADGDRDVLQR.[S]			FALSE	0.00242467	1	1	13	AALF023268-PA	AALF023268-PA [2198-2209]	1	1370.74	0	0.98	1.058	1.082	0.983822	0.999984	0.978023	35.48	0.3	29.82	109.1	91.7	99.2	11.4	86.04	18.45		High	High	High	Not Found	High	High	High	High	High	High	High	0.0006257	0.001543	0.007514	0.01802	2.58	72.34	72.34	43.65
FALSE	High	[K].ITVVELR.[I]			FALSE	0.00392765	1	1	18	AALF023268-PA	AALF023268-PA [352-358]	0	829.514	0	1.433	0.921	0.442	0.975899	0.995668	0.978023	67.36	41.29	0.68	83.9	138.8	77.3	12.66	75.52	33.43		High	High	High	High	High	High	High	High	High	High	High	0.0005593	0.002237	0.006481	0.02733	2.05	95.19	95.19	48.86
FALSE	High	[K].DLAAAPPLK.[G]			FALSE	0.00397334	1	1	18	AALF023268-PA	AALF023268-PA [99-107]	0	895.525	1	2.822	1.109	0.393	0.975899	0.999881	0.978023	80.12	4.8	10.37	61.6	171.2	67.2	6.53	62.12	12.23		Peak Found	High	High	Peak Found	Peak Found	High	High	High	High	High	High	0.0009295	0.0005555	0.01196	0.006762	2.23	74.94	74.94	47.85
FALSE	High	[K].GLFDDNWR.[I]			FALSE	0.00449332	1	1	14	AALF023268-PA	AALF023268-PA [1819-1826]	0	1022.47	0	0.491	0.703	1.432	0.99845	0.967165	0.983072	34.76	8.5	101.96	136.7	67.2	96.1	12.16	103.15	29.16		Peak Found	High	High	Not Found	High	High	High	High	High	High	High	0.006568	0.002061	0.08983	0.02485	1.79	60.45	60.45	61.65
FALSE	High	[K].TLVQNLASK.[D]			FALSE	0.00575878	1	1	2	AALF023268-PA	AALF023268-PA [301-309]	0	973.568	0	0.197	1.662	1.137	0.975899	0.960483	0.981725	4.54	146.55	88.62	95	63.1	141.8	145.4	77.31	154.64		Not Found	Not Found	Peak Found	Not Found	Not Found	Not Found	High	Not Found	Not Found	High	High	0.000721	0.0008575	0.008784	0.01014	1.84	37.71	37.71	41.65
FALSE	High	[R].ALAIMIK.[V]			FALSE	0.00709149	1	1	7	AALF023268-PA	AALF023268-PA [1102-1108]	0	759.48	0	1.191	0.977	0.663	0.975899	0.998058	0.978023	35.38	44.59	9.85	87.5	127	85.5	22.08	76.47	11.05		High	High	High	Not Found	High	High	High	Peak Found	High	n/a	High		0.001998		0.02397	1.98			53.3
FALSE	High	[R].SDVSLMVR.[Q]	1xOxidation [M6]		FALSE	0.00766149	1	1	6	AALF023268-PA	AALF023268-PA [1890-1897]	0	922.466	0	1.117	0.865	0.452	0.976028	0.998058	0.978023	58.74	4.86	5.63	87.9	146.1	66.1	36.9	45.7	13.85		High	Peak Found	Peak Found	High	Peak Found	High	Peak Found	Peak Found	Peak Found	High	High	0.002126	0.001517	0.02693	0.01772	1.71	62.57	62.57	40.15
High	Master Protein	4474	AALF014318-PA	transcript=AALF014318-RA | gene=AALF014318 | organism=Aedes_albopictus_Foshan | gene_product=talin [Source:Projected from Aedes aegypti (AAEL006222) VB Community Annotation] | transcript_product=talin [Source:Projected from Aedes aegypti (AAEL006222) VB Community Annotation] | location=JXUM01S003187:115119-154220(-) | protein_length=2732 | sequence_SO=supercontig | SO=protein_coding_gene | is_pse…	MSALSLRISLEGGRVTKTIQFDPNTTVFDACRIIKDKFAEAVQGQAQEFGLFLADEDTRQGVWLEPARNLGYYLLRNHDVLEYRRKHRNLRVRMLDGALKTILVDDSQPVSQLMVVICTKIGITNHEEYGLVREDPESQNENLPDNKSNMGTLTLRRKVAERERDAKMESLRKKLRTDDEIHWVDVGKTLREQGIDESETVLLRRKFFYSDQNIDSRDPVQLNLLYVQARDAILDGTHPVTQEKACEFAGIQVQIQFGDHNESKHKPGFLDLREFLPGSYARVKNIEKKVFAEHRKHQGFSDLDAKYLYTKTARELPTYGVTFFLVKEKMTGKNKLVPRLLGVTKSSVLRLDETTKEILKTWPLTTVRRWGASPNTFTLDFGDYADQYYSVQTTEAEQI…	FALSE	589.806	44	79	976	30	1	2732	295.3	6.34	43664.7	2081.49	57	78							48	0.766	0.565	0.76	-0.39	-0.82	-0.4	0.79646	0.0843836	0.241687	0.989909	0.674211	0.964376	1.08909e+08	1.06757e+08	1.00358e+08	3.6708e+07	1.36408e+08	8.289e+07	7.58561e+07	7.19909e+07	6.942e+07	High	High
Checked	Confidence	Annotated Sequence	Modifications	Modifications in Master Proteins	Contaminant	Qvality q-value	# Protein Groups	# Proteins	# PSMs	Master Protein Accessions	Positions in Master Proteins	# Missed Cleavages	Theo. MH+ [Da]	# Razor Quan Results	Abundance Ratio: (12H) / (CONTROL)	Abundance Ratio: (60H) / (CONTROL)	Abundance Ratio: (60H) / (12H)	Abundance Ratio Adj. P-Value: (12H) / (CONTROL)	Abundance Ratio Adj. P-Value: (60H) / (CONTROL)	Abundance Ratio Adj. P-Value: (60H) / (12H)	Abundance Ratio Variability [%]: (12H) / (CONTROL)	Abundance Ratio Variability [%]: (60H) / (CONTROL)	Abundance Ratio Variability [%]: (60H) / (12H)	Abundances (Grouped): CONTROL	Abundances (Grouped): 12H	Abundances (Grouped): 60H	Abundances (Grouped) CV [%]: CONTROL	Abundances (Grouped) CV [%]: 12H	Abundances (Grouped) CV [%]: 60H	Quan Info	Found in Sample: [S1] F1: Sample, CONTROL, 1	Found in Sample: [S2] F2: Sample, CONTROL, 2	Found in Sample: [S3] F3: Sample, CONTROL, 3	Found in Sample: [S4] F4: Sample, 12H, 1	Found in Sample: [S5] F5: Sample, 12H, 2	Found in Sample: [S6] F6: Sample, 12H, 3	Found in Sample: [S7] F7: Sample, 60H, 1	Found in Sample: [S8] F8: Sample, 60H, 2	Found in Sample: [S9] F9: Sample, 60H, 3	Confidence (by Search Engine): MS Amanda 2.0	Confidence (by Search Engine): Sequest HT	Percolator q-Value (by Search Engine): MS Amanda 2.0	Percolator q-Value (by Search Engine): Sequest HT	Percolator PEP (by Search Engine): MS Amanda 2.0	Percolator PEP (by Search Engine): Sequest HT	XCorr (by Search Engine): Sequest HT	Amanda Score (by Search Engine): MS Amanda 2.0	CharmeRT Combined Score (by Search Engine): MS Amanda 2.0	Top Apex RT [min]
FALSE	High	[K].IGITNHEEYGLVR.[E]			FALSE	0	2	2	10	AALF003587-PA; AALF014318-PA	AALF003587-PA [121-133]; AALF014318-PA [121-133]	0	1500.78	0	0.549	0.547	0.855	0.993689	0.920598	0.978023	38.12	6.33	43.83	134	89.5	76.5	16.33	83.54	12.79	Shared	High	High	High	Not Found	High	Peak Found	Peak Found	Peak Found	High	High	High	0	0	1.819e-06	2.812e-06	3.84	140.67	140.67	47.27
FALSE	High	[K].ILVAGAAGTQDQLAAAAQNAVTTILQLAEAVK.[H]			FALSE	0	1	1	16	AALF014318-PA	AALF014318-PA [2042-2073]	0	3120.73	0	0.601	0.303	0.503	0.991373	0.462843	0.978023	46.45	5.38	26.6	163.4	90.8	45.7	24.91	109.2	50.93		High	High	High	Not Found	High	High	High	High	High	High	High	0	0	1.049e-10	1.206e-11	8.33	215.11	215.11	84.5
FALSE	High	[K].HVEFGHSVDSVSDSIR.[G]			FALSE	0	2	2	9	AALF003587-PA; AALF014318-PA	AALF003587-PA [1428-1443]; AALF014318-PA [1428-1443]	0	1770.84	0	1.015	1.013	1.426	0.976028	0.999881	0.979926	70.12	5.05	77.82	94.7	96.1	109.2	17.32	76.25	26.36	Shared	Peak Found	High	Peak Found	Not Found	High	Peak Found	High	High	High	High	High	5.008e-05	0	0.0004429	2.537e-06	3.87	58.49	58.49	43.72
FALSE	High	[R].KDDSSGLVEISR.[G]			FALSE	0	1	1	34	AALF014318-PA	AALF014318-PA [1951-1962]	1	1305.66	1	1.333	0.539	0.389	0.975899	0.8601	0.978023	36.46	1.65	3.7	108.2	133.5	58.3	5.83	32.33	15.75		High	High	High	High	High	High	High	High	High	High	High	0	0.0003598	2.148e-06	0.004585	3.79	133.09	133.09	39.33
FALSE	High	[K].GSDWVDPEDPTVIAENELLGAAASIEAAAK.[K]			FALSE	0	1	2	10	AALF014318-PA	AALF014318-PA [2301-2330]	0	3039.48	0	0.113	0.596	1.238	0.975899	0.8881	0.978529	1.26	6.84	81.33	180.5	20.3	99.1	11.86	143.35	59		High	High	High	Not Found	Peak Found	Peak Found	Peak Found	High	High	High	High	0	5.026e-06	1.695e-05	5.233e-05	6.33	73.98	73.98	83.05
FALSE	High	[R].GPTSSQQQVLSAATIIAK.[H]			FALSE	0	2	2	24	AALF003587-PA; AALF014318-PA	AALF003587-PA [1492-1509]; AALF014318-PA [1492-1509]	0	1799.99	0	0.389	0.498	1.28	0.975899	0.644776	0.984808	20.03	2.82	106.56	159	61.8	79.2	1.73	97.98	24.23	Shared	High	High	High	Not Found	High	High	High	High	High	High	High	0	0	2.14e-12	3.934e-12	6.55	288.08	288.08	60.04
FALSE	High	[R].GVSNQSATLLGTAK.[F]			FALSE	0	2	2	24	AALF003587-PA; AALF014318-PA	AALF003587-PA [1316-1329]; AALF014318-PA [1316-1329]	0	1346.73	0	1.671	0.585	0.35	0.975899	0.868784	0.978023	68.57	11.09	11.21	85	159.3	55.7	7.53	62.23	23.04	Shared	High	High	High	High	High	High	High	High	High	High	High	0	0	6.852e-08	5.001e-07	4.35	156.28	156.28	43.52
FALSE	High	[K].VLAMTPTDPPVWQQLAIHSR.[N]			FALSE	0	2	2	7	AALF003587-PA; AALF014318-PA	AALF003587-PA [1628-1647]; AALF014318-PA [1628-1647]	0	2260.19	0	0.043	0.472	10.998	0.153328	0.628576	0.978023	0.18	1.8	139.84	195.6	8.4	96	11.38	157.84	11.78	Shared	High	High	High	Not Found	High	Not Found	High	High	High	n/a	High		0		1.973e-11	5.24			66.66
FALSE	High	[R].VGEASGQVLSSMGEESMESR.[E]			FALSE	0	2	2	4	AALF003587-PA; AALF014318-PA	AALF003587-PA [662-681]; AALF014318-PA [662-681]	0	2069.91	0	0.48	0.438	0.911	0.986123	0.779326	0.978023	22.71	1.69	33.41	146.5	80.3	73.2	9.72	86.65	15.57	Shared	High	High	High	High	Peak Found	Peak Found	Peak Found	Peak Found	Peak Found	n/a	High		0		1.513e-08	6.25			54.29
FALSE	High	[K].LANTSQDFYHAYK.[E]			FALSE	0	2	2	26	AALF003587-PA; AALF014318-PA	AALF003587-PA [1276-1288]; AALF014318-PA [1276-1288]	0	1557.73	0	1.035	0.639	0.835	0.979561	0.93716	0.978023	80.06	21.33	53.75	118	103.3	78.7	10.8	76.77	36.84	Shared	High	High	High	Peak Found	High	High	Peak Found	High	High	High	High	0	0	4.819e-08	3.981e-07	4.66	172.85	172.85	41.41
FALSE	High	[K].LASGKPINDPAMNDLK.[D]			FALSE	0	1	1	6	AALF014318-PA	AALF014318-PA [2110-2125]	0	1683.87	0	1.623	0.51	0.48	0.975899	0.927665	0.978023	17.55	10.93	8.7	106.1	139.8	54.1	25.96	45.9	28.1		High	High	High	High	Peak Found	High	High	Peak Found	Peak Found	n/a	High		0		2.499e-06	5.56			42.56
FALSE	High	[K].VETQSIAKPAIMR.[G]			FALSE	0	2	2	9	AALF003587-PA; AALF014318-PA	AALF003587-PA [454-466]; AALF014318-PA [454-466]	0	1443.8	1	3.056	5.159	1.494	0.975899	0.0182416	0.995951	112.56	17.05	59.71	34.8	106.3	158.9	30.78	71.9	9.19	Shared	High	High	Peak Found	Peak Found	High	High	High	High	High	n/a	High		0		1.431e-07	3.55			41.87
FALSE	High	[R].SVNVLIQSTAGIR.[K]			FALSE	0	1	1	12	AALF014318-PA	AALF014318-PA [1938-1950]	0	1357.78	0	0.091	0.567	3.795	0.975899	0.890587	0.98371	0.91	14.87	121.51	179.7	18.3	101.9	12.78	143.07	24.79		High	High	High	Not Found	High	Not Found	Peak Found	High	High	High	High	0	0	3.923e-06	4.529e-06	3.85	129.35	129.35	58.08
FALSE	High	[R].QSFLGTSINDTFVDYQTR.[M]			FALSE	0	1	1	2	AALF014318-PA	AALF014318-PA [1851-1868]	0	2092	0	0.274	0.441	1.313	0.975899	0.83245	0.979222	7.61	5.24	96.71	173.1	52.3	74.6	22.17	100.28	5.43		High	Peak Found	Peak Found	Not Found	Peak Found	Not Found	Peak Found	Peak Found	Peak Found	High	High	0	0	7.427e-08	4.341e-08	4.7	163.48	163.48	67.33
FALSE	High	[K].NTLSRPDDPNAQLGLIDAAEMFLEPGAQVAQSAR.[D]			FALSE	0	2	2	7	AALF003587-PA; AALF014318-PA	AALF003587-PA [989-1022]; AALF014318-PA [989-1022]	0	3595.78	0	0.033	0.397	0.446	0.0112087	0.416395	0.978023	0.04	3.71	9.71	209.5	7.4	83.1	13.39	157.96	86.23	Shared	High	High	High	Not Found	High	Not Found	High	High	High	n/a	High		0		1.757e-13	8.53			81.21
FALSE	High	[K].QLAAASNNVDSSLYQLMSAVQQSNR.[T]			FALSE	0	2	2	7	AALF003587-PA; AALF014318-PA	AALF003587-PA [1107-1131]; AALF014318-PA [1107-1131]	0	2695.31	0	0.109	0.568	1.743	0.975899	0.921134	0.991553	1.08	8.43	60.27	176.1	19.1	104.7	10.46	123.6	51.75	Shared	High	High	High	Not Found	High	Not Found	Peak Found	High	High	n/a	High		0		7.771e-09	6.68			75.62
FALSE	High	[K].SIAAVTEDEATR.[N]			FALSE	0	2	2	30	AALF003587-PA; AALF014318-PA	AALF003587-PA [707-718]; AALF014318-PA [707-718]	0	1262.62	1	1.779	0.575	0.323	0.975899	0.910874	0.978023	74.44	0.51	8.06	89.5	159.1	51.4	2.01	62.91	5.68	Shared	High	High	High	High	High	High	High	High	High	High	High	1.375e-05	5.026e-06	4.5e-05	1.966e-05	3.27	95.55	95.55	39.27
FALSE	High	[K].SPTALVSPSIINR.[T]			FALSE	0	1	2	16	AALF014318-PA	AALF014318-PA [2633-2645]	0	1354.77	0	0.973	0.566	0.628	0.994288	0.84673	0.978023	78.54	0.87	23.82	116.5	112.7	70.8	4.6	92.9	5.24		High	High	High	Not Found	High	High	High	High	High	High	High	0	5.026e-06	6.775e-06	2.95e-05	3.91	174.23	174.23	57.41
FALSE	High	[R].RPLHSSDDGQWSEGLISAAR.[L]			FALSE	0	1	2	6	AALF014318-PA	AALF014318-PA [2390-2409]	0	2182.06	0	0.174	0.589	4.172	0.975899	0.911398	0.978023	1.63	12.07	39.68	171	28.2	100.8	18.09	125.67	9.6		Peak Found	High	Peak Found	Peak Found	High	Not Found	Peak Found	Peak Found	Peak Found	High	High	0	0	1.575e-07	2.352e-08	4.52	113.48	113.48	48.11
FALSE	High	[K].SAADTLNTAGGQVAHSYDSSIK.[L]			FALSE	0	2	2	16	AALF003587-PA; AALF014318-PA	AALF003587-PA [1254-1275]; AALF014318-PA [1254-1275]	0	2193.04	0	0.906	0.605	0.763	0.976028	0.924657	0.978023	14.76	7.68	18.87	120.5	106.5	72.9	3.39	77.15	16.1	Shared	High	High	High	Not Found	High	High	High	High	High	High	High	0	0	9.328e-10	1.323e-11	6.55	158.61	158.61	47.91
FALSE	High	[R].RVDDNPVEEVLVATDILVSASDPQEMIR.[Q]			FALSE	0	2	2	7	AALF003587-PA; AALF014318-PA	AALF003587-PA [814-841]; AALF014318-PA [814-841]	1	3110.57	0	0.08	0.266	4.69	0.911763	0.128969	0.978023	0.84	1.43	139.25	215.7	14.8	69.4	31.79	150.36	27.97	Shared	High	High	High	Not Found	High	Not Found	High	High	High	n/a	High		0		4.745e-13	8.61			83.23
FALSE	High	[R].TLGDGMTGIANNAK.[L]			FALSE	0	2	2	8	AALF003587-PA; AALF014318-PA	AALF003587-PA [1411-1424]; AALF014318-PA [1411-1424]	0	1362.67	2	1.455	0.928	0.62	0.975899	0.998058	0.978023	20.37	0.01	5.4	89.4	130	80.6	14.09	43.25	14.5	Shared	Peak Found	High	High	High	High	High	High	Peak Found	Peak Found	n/a	High		0		6.72e-08	3.92			46.41
FALSE	High	[K].LVQAAQQAIEGEEEHTLR.[L]			FALSE	0	1	2	12	AALF014318-PA	AALF014318-PA [2481-2498]	0	2022.03	0	0.161	0.528	1.138	0.975899	0.805444	0.978023	1.43	3.93	89.48	174.9	24	101.1	22.89	127.77	59.69		High	High	High	Not Found	High	Peak Found	High	High	Not Found	High	High	0	0	9.039e-09	5.287e-08	5.03	106.76	106.76	50.1
FALSE	High	[R].LVAAATHSLVEAAQHLVQGTGTEEMLISTAK.[Q]			FALSE	0	1	2	5	AALF014318-PA	AALF014318-PA [2410-2440]	0	3176.66	0	0.284	0.213	0.161	0.976028	0.0622264	0.458569	11.56	2.97	2.75	214.2	65.6	20.2	165.74	115.78	71.1		High	Not Found	High	Not Found	High	Not Found	Not Found	Not Found	Not Found	n/a	High		0		3.016e-07	5.74			72.72
FALSE	High	[K].TLQNLGNQDHLVQAIK.[R]			FALSE	0	1	1	8	AALF014318-PA	AALF014318-PA [1185-1200]	0	1791.97	0	0.937	0.603	0.774	0.975899	0.960166	0.978023	124.18	8.3	15.02	113.9	106.7	79.4	33.56	83.88	28.9		High	Peak Found	High	Not Found	High	Peak Found	Peak Found	High	Peak Found	High	High	0	0	1.091e-07	2.012e-08	4.09	94.48	94.48	49.7
FALSE	High	[R].NMVDGMAQEINAR.[S]			FALSE	0	1	2	9	AALF014318-PA	AALF014318-PA [2502-2514]	0	1448.66	0	1.011	0.421	0.689	0.976271	0.567255	0.978023	9.26	2.44	30.35	123.4	120.3	56.3	5.98	81.76	29.9		High	High	High	High	High	High	High	Peak Found	High	n/a	High		0		5.383e-07	3.73			53.72
FALSE	High	[R].TDDEIHWVDVGK.[T]			FALSE	0	2	2	18	AALF003587-PA; AALF014318-PA	AALF003587-PA [177-188]; AALF014318-PA [177-188]	0	1413.66	1	1.779	0.505	0.389	0.975899	0.766092	0.978023	128.54	7.96	9.51	84.7	150.7	64.7	54.85	81.69	38.34	Shared	High	High	High	Not Found	High	High	High	Peak Found	Peak Found	High	High	0	0	5.92e-09	3.973e-08	4.75	230	230	52.07
FALSE	High	[K].NAESLGHAVNQIAK.[H]			FALSE	0	1	1	27	AALF014318-PA	AALF014318-PA [1732-1745]	0	1451.76	0	1.015	0.982	1.064	0.976028	0.998058	0.978023	81.7	14.36	61.4	98.4	99.9	101.7	3.63	78.71	23.13		High	High	High	Peak Found	High	High	High	High	High	High	High	0	0	9.526e-09	9.348e-09	5.52	200.57	200.57	39.59
FALSE	High	[K].DVAAALGELINATK.[L]			FALSE	0	1	1	14	AALF014318-PA	AALF014318-PA [2096-2109]	0	1385.76	0	0.73	0.327	0.447	0.978385	0.364623	0.978023	43.43	2.81	13.92	138.4	111.7	49.9	13.18	81.66	21.86		High	High	High	Not Found	High	Peak Found	High	High	High	High	High	0	0	4.098e-08	2.448e-08	4.21	171.42	171.42	79
FALSE	High	[R].EDPESQNENLPDNK.[S]			FALSE	0	2	2	18	AALF003587-PA; AALF014318-PA	AALF003587-PA [134-147]; AALF014318-PA [134-147]	0	1628.7	0	2.705	0.697	0.258	0.975899	0.995556	0.865882	90.27	5.52	4.98	68.3	184.8	46.9	6.67	70.75	1.79	Shared	High	High	High	High	High	High	High	High	High	High	High	0	0	1.932e-07	1.557e-08	3.38	110.26	110.26	32.69
FALSE	High	[R].EAIQELNATVER.[L]			FALSE	0	1	1	22	AALF014318-PA	AALF014318-PA [1813-1824]	0	1372.71	0	0.974	0.611	0.742	0.989177	0.893959	0.978023	88.73	0.61	39.29	114.9	111.9	73.2	2.65	66.94	9.56		High	High	Peak Found	High	High	High	High	High	High	High	High	0	0	9.087e-07	2.19e-07	4.47	154.96	154.96	47.66
FALSE	High	[K].DINEAYENMADLR.[A]			FALSE	0	2	2	10	AALF003587-PA; AALF014318-PA	AALF003587-PA [1218-1230]; AALF014318-PA [1218-1230]	0	1553.69	0	0.802	0.469	0.657	0.991483	0.759067	0.978023	17.74	8.23	6	123.9	119.3	56.8	14.34	23.19	20.84	Shared	High	High	High	High	High	Peak Found	High	High	High	n/a	High		0		4.2e-06	3.77			60.92
FALSE	High	[R].DLNSAALAVGVDGLPQRK.[E]			FALSE	0	2	2	14	AALF003587-PA; AALF014318-PA	AALF003587-PA [1683-1700]; AALF014318-PA [1683-1700]	1	1824	0	1.777	0.553	0.311	0.975899	0.869958	0.978023	27.54	10.06	5.28	90.1	160.1	49.8	3.92	46.2	26.98	Shared	High	High	High	Peak Found	High	Peak Found	Peak Found	Peak Found	Peak Found	High	High	0	0	1.157e-07	1.563e-07	5.45	201.1	201.1	59.34
FALSE	High	[R].DLQPTVMDQAASQQLSR.[S]			FALSE	0	2	2	11	AALF003587-PA; AALF014318-PA	AALF003587-PA [1023-1039]; AALF014318-PA [1023-1039]	0	1887.92	0	0.787	0.63	0.578	0.98682	0.957104	0.978023	26.54	0.67	9.52	110.4	120.2	69.5	21.96	37.64	4.26	Shared	High	High	High	High	High	High	High	High	High	n/a	High		0		1.912e-08	4.56			57.2
FALSE	High	[R].DPVQLNLLYVQAR.[D]			FALSE	0	2	2	5	AALF003587-PA; AALF014318-PA	AALF003587-PA [218-230]; AALF014318-PA [218-230]	0	1528.85	0	0.058	0.301	5.228	0.975899	0.286554	0.978023	0.02	0.52	141.74	194.4	17	88.7	77.77	155.12	27.4	Shared	High	Peak Found	Not Found	Not Found	High	Not Found	Peak Found	Peak Found	Peak Found	High	High	0	0	5.922e-07	8.849e-07	4.27	167.41	167.41	69.06
FALSE	High	[R].EQGIDESETVLLR.[R]			FALSE	0	2	2	14	AALF003587-PA; AALF014318-PA	AALF003587-PA [192-204]; AALF014318-PA [192-204]	0	1488.75	1	0.768	0.654	0.771	0.995235	0.926973	0.978023	47.61	6.05	25.08	121.6	93.3	85.1	7.12	93.68	35.3	Shared	High	High	High	Not Found	Peak Found	High	High	High	Peak Found	High	High	0	2.514e-05	8.01e-06	0.0002783	3.82	108.37	108.37	56.56
FALSE	High	[K].ENNLQGFTNQSLNAASELIDRLEPVK.[S]			FALSE	0	2	2	18	AALF003587-PA; AALF014318-PA	AALF003587-PA [1701-1726]; AALF014318-PA [1701-1726]	1	2900.47	0	0.092	0.452	4.818	0.975899	0.721106	0.979926	0.01	0.68	63.01	180	26.3	93.8	34.99	135.63	23.25	Shared	High	High	High	Not Found	High	Not Found	High	High	High	High	High	0	5.026e-06	4.18e-06	4.108e-05	4.55	141.17	141.17	79.65
FALSE	High	[K].EVANSTADLVR.[E]			FALSE	0	2	2	12	AALF003587-PA; AALF014318-PA	AALF003587-PA [1540-1550]; AALF014318-PA [1540-1550]	0	1174.61	0	1.807	0.511	0.28	0.975899	0.709891	0.978023	74.54	0.45	5.11	83.1	169.5	47.4	7.39	57.57	12.69	Shared	High	High	High	Peak Found	High	Peak Found	Peak Found	High	High	High	High	0	5.026e-06	6.829e-06	1.164e-05	3.01	141.8	141.8	40.24
FALSE	High	[K].ETDENLNFDEMILEAAK.[G]			FALSE	0	1	2	7	AALF014318-PA	AALF014318-PA [2345-2361]	0	1981.91	0	0.075	0.594	5.503	0.975899	0.921353	0.979926	0.41	5.23	127.57	177.8	13.4	108.8	15.25	146.42	27.78		High	High	High	Not Found	High	Not Found	High	High	High	n/a	High		0		3.052e-08	4.93			73.92
FALSE	High	[K].EHFGIEGDEGSTMVEESVAPSK.[A]			FALSE	0	2	2	5	AALF003587-PA; AALF014318-PA	AALF003587-PA [418-439]; AALF014318-PA [418-439]	0	2335.04	0	0.117	0.443	3.797	0.975899	0.711239	0.979926	1.8	8.68	131.82	191.8	22.6	85.7	13.7	136.21	29.39	Shared	High	High	High	Not Found	High	Not Found	High	Peak Found	Peak Found	n/a	High		0		6.482e-09	5.69			54.56
FALSE	High	[R].ELPTYGVTFFLVK.[E]			FALSE	0	2	2	14	AALF003587-PA; AALF014318-PA	AALF003587-PA [315-327]; AALF014318-PA [315-327]	0	1513.83	0	0.075	0.423	5.794	0.872855	0.48061	0.978023	0.5	0.58	138.39	203.2	15.2	81.7	8.87	146.55	11.65	Shared	High	High	High	Not Found	High	Not Found	High	High	High	High	High	0	0	2.797e-06	1.282e-06	3.79	129.2	129.2	78.15
FALSE	High	[R].ALVGYISAGQDAINK.[A]			FALSE	0	2	2	16	AALF003587-PA; AALF014318-PA	AALF003587-PA [515-529]; AALF014318-PA [515-529]	0	1519.81	0	0.64	0.62	0.968	0.993164	0.933742	0.978023	30.89	5.09	24.25	134.7	84	81.3	2.36	65.96	33.98	Shared	High	High	High	Peak Found	High	High	High	High	High	High	High	0	0	4.877e-07	2.059e-07	4.18	159.15	159.15	56.74
FALSE	High	[R].AMEATVDAISQEIR.[S]			FALSE	0	1	2	5	AALF014318-PA	AALF014318-PA [2155-2168]	0	1533.76	0	0.065	0.072	0.202	0.896098	2.08763e-06	0.740125	0.52	0.62	4.17	266	17.2	16.8	16.36	156.1	140.62		High	High	High	Not Found	High	Peak Found	High	Not Found	Not Found	n/a	High		0		2.317e-07	4.23			60.73
FALSE	High	[R].DAALALGEYTK.[S]			FALSE	0	2	2	24	AALF003587-PA; AALF014318-PA	AALF003587-PA [1140-1150]; AALF014318-PA [1140-1150]	0	1151.59	0	1.204	0.553	0.459	0.975899	0.841566	0.978023	51.13	1.29	13.17	112.6	128.2	59.2	7.91	43.49	10.68	Shared	High	High	High	High	High	High	High	High	Peak Found	High	High	0	0	2.085e-06	3.782e-06	3.32	153.69	153.69	54.33
FALSE	High	[R].DAILDGTHPVTQEK.[A]			FALSE	0	2	2	24	AALF003587-PA; AALF014318-PA	AALF003587-PA [231-244]; AALF014318-PA [231-244]	0	1523.77	0	2.233	0.792	0.432	0.975899	0.992064	0.978023	34.25	40.93	4.95	76.4	163	60.5	22.93	39.21	25.19	Shared	High	High	High	High	High	High	Peak Found	Peak Found	High	High	High	0	0	1.644e-08	9.017e-08	4.36	215.05	215.05	41.01
FALSE	High	[K].AVSAGASNLQSDIAAAANLGR.[K]			FALSE	0	1	2	20	AALF014318-PA	AALF014318-PA [2204-2224]	0	1957.01	0	1.114	0.321	0.155	0.975899	0.446782	0.565205	116.51	13.74	2.91	116.6	122.4	61	32.17	104.82	82.07		High	High	High	High	High	Not Found	Peak Found	High	High	High	High	0	0	1.288e-11	3.075e-13	6.94	217.86	217.86	64.35
FALSE	High	[R].ANFDAAVQDLQNK.[V]			FALSE	0	1	2	26	AALF014318-PA	AALF014318-PA [2665-2677]	0	1433.7	0	0.772	0.691	0.981	0.99548	0.952668	0.978023	31.02	16.69	18.15	123.2	91.7	85.1	11.04	79.69	17.39		High	High	High	High	High	High	High	High	High	High	High	0	0	8.112e-07	5.83e-08	4.22	154.87	154.87	51.54
FALSE	High	[K].AVANTTAALVLK.[A]			FALSE	0	2	2	18	AALF003587-PA; AALF014318-PA	AALF003587-PA [693-704]; AALF014318-PA [693-704]	0	1171.7	0	1.079	0.585	0.559	0.975899	0.879474	0.978023	19.12	0.52	5.29	113.4	120.1	66.5	1.59	37.84	0.59	Shared	High	High	High	High	High	High	High	High	High	High	High	0	0	3.154e-06	5.453e-06	3.79	118.48	118.48	51.91
FALSE	High	[R].ASHLHPELDEAVESTR.[E]			FALSE	0	1	1	23	AALF014318-PA	AALF014318-PA [1797-1812]	0	1790.87	0	1.071	0.904	0.818	0.975899	0.995668	0.978023	41.16	3.8	13.95	101.8	109	89.1	13.15	76.01	16.23		High	High	High	Not Found	High	High	High	High	High	High	High	0	0	7.624e-10	1.775e-09	5.62	221.76	221.76	39.22
FALSE	High	[R].ASLQHLSKPEDLINVTK.[H]			FALSE	0	1	2	22	AALF014318-PA	AALF014318-PA [2179-2195]	0	1893.04	0	0.322	0.905	2.806	0.97593	0.995556	0.993487	14.62	12.52	113.39	144.6	46.6	108.7	17.67	113.1	16.45		High	High	High	Not Found	High	Peak Found	High	High	High	High	High	0	0	1.342e-10	2.955e-10	5.85	223.81	223.81	50.65
FALSE	High	[K].ATFLQHEETTPSGK.[V]			FALSE	0	2	2	43	AALF003587-PA; AALF014318-PA	AALF003587-PA [440-453]; AALF014318-PA [440-453]	0	1545.75	0	1.603	0.433	0.328	0.975899	0.480541	0.978023	23.42	5.26	2.68	98.8	158.4	42.8	11.85	36.7	50.55	Shared	High	High	High	High	High	High	High	High	High	High	High	0	0	1.387e-08	1.58e-08	4.56	196.28	196.28	35.81
FALSE	High	[R].GLIESAAQAAYLVGISNPTSVGGRPGLVDQAQFAR.[A]			FALSE	0	2	2	23	AALF003587-PA; AALF014318-PA	AALF003587-PA [1444-1478]; AALF014318-PA [1444-1478]	0	3513.84	0	0.042	0.34	8.093	0.530105	0.18848	0.978023	0	3.16	34.05	216.7	9.6	73.6	9.48	145.77	28.6	Shared	High	High	High	Not Found	High	Not Found	High	High	High	High	High	0	6.116e-05	2.616e-07	0.0006444	4.77	140.39	140.39	76.79
FALSE	High	[K].VSQVLAALQAGSR.[G]			FALSE	0	1	1	6	AALF014318-PA	AALF014318-PA [1971-1983]	0	1299.74	0	0.764	0.378	0.322	0.979561	0.587656	0.978023	46.29	0.36	10.91	135.3	119.9	44.8	14.01	84.99	60.41		Peak Found	High	High	Not Found	High	Peak Found	Peak Found	Peak Found	Not Found	High	High	0	0	7.531e-07	2.581e-07	4.07	141.3	141.3	55.21
FALSE	High	[R].VITTTTANTPEIK.[R]			FALSE	0	2	2	8	AALF003587-PA; AALF014318-PA	AALF003587-PA [916-928]; AALF014318-PA [916-928]	0	1388.76	0	1.598	0.506	0.31	0.975899	0.605091	0.978023	67.3	0.78	7.9	81.8	166.5	51.6	17.75	66.33	16.61	Shared	High	Peak Found	High	Peak Found	Peak Found	Peak Found	High	High	Peak Found	High	High	0	5.026e-06	7.981e-06	6.557e-05	3.33	140.43	140.43	42.51
FALSE	High	[K].KNAESLGHAVNQIAK.[H]			FALSE	3.90586e-05	1	1	3	AALF014318-PA	AALF014318-PA [1731-1745]	1	1579.86	0	0.968	1.25	1.36	0.983822	0.999881	0.999997	6.98	24.71	40.73	84.6	91.3	124.2	41.98	45.18	52.62		Not Found	Not Found	Not Found	Not Found	High	Not Found	Peak Found	Not Found	High	High	High	8.815e-06	5.026e-06	2.361e-05	1.758e-05	4.01	111.72	111.72	33.77
FALSE	High	[K].ATAQLIQSIK.[G]			FALSE	3.90586e-05	2	2	18	AALF003587-PA; AALF014318-PA	AALF003587-PA [849-858]; AALF014318-PA [849-858]	0	1072.64	0	2.197	0.662	0.312	0.975899	0.950078	0.978023	21.85	2.33	2.29	78.3	172	49.7	5.38	34.35	5.53	Shared	High	High	High	High	High	High	High	High	High	High	High	8.815e-06	0.0001751	2.849e-05	0.002037	3.04	122.41	122.41	47.41
FALSE	High	[R].AYGQLQNELK.[S]			FALSE	3.90586e-05	2	2	20	AALF003587-PA; AALF014318-PA	AALF003587-PA [1244-1253]; AALF014318-PA [1244-1253]	0	1163.61	1	2.084	0.604	0.29	0.975899	0.880329	0.978023	48.05	6.6	4.4	86.2	165.8	48	7.21	54.14	18.24	Shared	High	High	High	High	High	High	High	High	Peak Found	High	High	8.815e-06	5.026e-06	2.547e-05	7.117e-05	3.21	137.97	137.97	42.45
FALSE	High	[R].TLDAGTAVAVAYR.[D]			FALSE	3.90586e-05	1	2	8	AALF014318-PA	AALF014318-PA [2251-2263]	0	1307.7	0	0.879	0.575	0.67	0.975899	0.892363	0.978023	8.67	1.23	12.21	120.8	113.1	66.1	5.67	78.49	10.11		High	Peak Found	Peak Found	High	High	High	Peak Found	Peak Found	Peak Found	High	High	8.815e-06	5.026e-06	2.561e-05	1.658e-05	3.69	128.7	128.7	52.56
FALSE	High	[K].AQLPPLGTDPGSLQWR.[E]			FALSE	3.90586e-05	2	2	8	AALF003587-PA; AALF014318-PA	AALF003587-PA [538-553]; AALF014318-PA [538-553]	0	1735.91	0	0.041	0.467	11.467	0.832284	0.778235	0.978023	0.15	5.48	142.33	198.9	8.1	92.9	16.81	160.09	8.33	Shared	High	High	High	Not Found	High	Not Found	Peak Found	Peak Found	Peak Found	High	High	0	5.026e-06	1.582e-05	6.115e-05	3.58	138.69	138.69	65.48
FALSE	High	[R].GILDGAVDMVK.[T]			FALSE	3.90586e-05	2	2	6	AALF003587-PA; AALF014318-PA	AALF003587-PA [1614-1624]; AALF014318-PA [1614-1624]	0	1117.59	0	0.175	0.485	2.767	0.975899	0.605576	0.998178	2.22	3.92	88.98	180.6	31.7	87.7	10.65	112.14	4.87	Shared	High	High	Peak Found	Peak Found	High	Peak Found	High	High	High	n/a	High		5.026e-06		4.687e-05	3.05			64.96
FALSE	High	[K].FFYSDQNIDSR.[D]			FALSE	3.90586e-05	2	2	4	AALF003587-PA; AALF014318-PA	AALF003587-PA [207-217]; AALF014318-PA [207-217]	0	1391.62	1	1.432	1.856	1.51	0.975899	0.921353	0.992696	19.59	24.45	55.63	69.6	91.8	138.6	20.68	66.01	5.2	Shared	Peak Found	Peak Found	Peak Found	Peak Found	High	High	Peak Found	Peak Found	Peak Found	High	High	1.375e-05	5.026e-06	8.03e-05	1.331e-05	3.35	65.21	65.21	50.45
FALSE	High	[K].VMVMNVTSLLK.[T]			FALSE	3.90586e-05	1	1	7	AALF014318-PA	AALF014318-PA [2130-2140]	0	1234.69	0	0.036	0.514	12.978	0.25598	0.778235	0.978023	0.02	3.53	56.38	191.6	7.8	100.7	9.58	157.57	1.24		High	High	High	Not Found	High	Not Found	High	High	High	n/a	High		5.026e-06		1.735e-05	3.36			68.08
FALSE	High	[K].LAQLSVEMTHHYSQLAQDSIGASALTTSPDVAIR.[I]			FALSE	7.32032e-05	1	1	3	AALF014318-PA	AALF014318-PA [1894-1927]	0	3610.82	0	0.018	0.122	5.915	0.519501	0.00815309	0.978023	0.01	0.88	146.07	265.1	4.8	30.1	19.77	166.49	92.43		High	Peak Found	High	Not Found	High	Not Found	Peak Found	Not Found	Not Found	n/a	High		1.718e-05		0.0001795	5.41			65.23
FALSE	High	[R].ALVGYISAGQDAINKAEK.[D]			FALSE	7.32032e-05	2	2	2	AALF003587-PA; AALF014318-PA	AALF003587-PA [515-532]; AALF014318-PA [515-532]	1	1847.99	0	0.198	0.556	3.778	0.975899	0.948722	0.978023	5	13.95	119.71	173.5	30	96.5	16.33	114.3	16.69	Shared	Peak Found	High	Peak Found	Not Found	Peak Found	Not Found	Peak Found	Peak Found	Peak Found	High	High	3.144e-05	5.026e-06	0.000159	5.47e-05	3.87	74.13	74.13	54.87
FALSE	High	[R].AILDTGEFPPSTR.[A]			FALSE	0.000135127	2	2	5	AALF003587-PA; AALF014318-PA	AALF003587-PA [1231-1243]; AALF014318-PA [1231-1243]	0	1403.72	0	1.044	0.946	0.923	0.997721	0.999881	0.994597	32.61	14.47	2.28	100.3	104.8	94.9	4.4	86.35	12.65	Shared	Peak Found	Peak Found	Peak Found	Not Found	High	High	Peak Found	Peak Found	Peak Found	High	High	1.375e-05	3.206e-05	5.501e-05	0.0003927	2.58	88.14	88.14	57.76
FALSE	High	[K].GIMAASSALVR.[A]			FALSE	0.000164062	1	2	3	AALF014318-PA	AALF014318-PA [2362-2372]	0	1075.59	0	1.175	0.632	0.5	0.975899	0.931118	0.978023	57.36	4.25	8.26	106	124.6	69.5	12.18	86.22	10.06		High	Peak Found	Peak Found	Not Found	High	Peak Found	Peak Found	High	Peak Found	n/a	High		1.718e-05		0.0001907	3.12			51.89
FALSE	High	[R].DLLEGVLHR.[C]			FALSE	0.000257809	1	2	14	AALF014318-PA	AALF014318-PA [2264-2272]	0	1051.59	0	0.114	0.465	4.037	0.975899	0.618048	0.978023	1.41	0.22	132.05	182.9	23.2	93.8	6.31	139.79	17.04		High	High	High	Not Found	High	Peak Found	High	High	High	High	High	3.144e-05	0.0005859	0.0001552	0.00711	2.36	109.82	109.82	59.24
FALSE	High	[R].ISTVLSEPQR.[A]			FALSE	0.000314684	2	2	28	AALF003587-PA; AALF014318-PA	AALF003587-PA [505-514]; AALF014318-PA [505-514]	0	1129.62	0	2.109	0.565	0.268	0.975899	0.749353	0.978023	77.04	3.22	4.11	81.7	172.2	46.1	6.73	55.19	14.81	Shared	High	High	High	High	High	High	High	High	High	High	High	5.008e-05	0.0004888	0.0004864	0.006103	2.86	102.96	102.96	42.03
FALSE	High	[K].SNMGTLTLR.[R]			FALSE	0.000506751	2	2	6	AALF003587-PA; AALF014318-PA	AALF003587-PA [148-156]; AALF014318-PA [148-156]	0	992.519	0	1.692	0.035	0.021	0.975899	1.97054e-11	0.0525754	40.55	0.05	0	93.2	202.6	4.2	37.09	53.44	142.44	Shared	High	High	High	High	High	Peak Found	High	Not Found	Not Found	n/a	High		6.474e-05		0.0006546	2.38			45.13
FALSE	High	[R].QGVWLEPAR.[N]			FALSE	0.000578576	2	2	9	AALF003587-PA; AALF014318-PA	AALF003587-PA [60-68]; AALF014318-PA [60-68]	0	1055.56	1	0.04	0.692	37.177	0.0421772	0.898339	0.141633	0.18	12.2	118.35	174.1	5.4	120.4	14.04	163.84	38.16	Shared	Peak Found	High	High	High	High	High	Peak Found	Peak Found	Peak Found	High	High	0.0006139	0.001902	0.007237	0.02262	3.25	105.57	105.57	50.33
FALSE	High	[R].STLLTANAVPKPYQSDSIK.[S]			FALSE	0.000841634	1	2	11	AALF014318-PA	AALF014318-PA [2614-2632]	0	2033.09	0	0.822	0.421	0.576	0.975899	0.625283	0.978023	5.07	3.24	7.5	133.4	109.7	57	11.74	81.34	55.31		High	High	High	Not Found	High	High	Not Found	Peak Found	High	High	High	0.0002079	0.0005911	0.002268	0.007172	3.68	89.82	89.82	52.89
FALSE	High	[R].ELHDMLLGLAK.[A]			FALSE	0.00114722	2	2	2	AALF003587-PA; AALF014318-PA	AALF003587-PA [682-692]; AALF014318-PA [682-692]	0	1239.68	0	0.151	0.375	1.843	0.975899	0.636169	0.99624	3.15	5.37	112.33	194.8	26.4	78.8	9.11	139.69	36.14	Shared	Peak Found	High	Peak Found	Not Found	Peak Found	Not Found	Peak Found	Peak Found	Peak Found	n/a	High		0.0001693		0.001914	3.72			60.98
FALSE	High	[K].ALDKDYSPVSR.[A]			FALSE	0.00134582	2	2	3	AALF003587-PA; AALF014318-PA	AALF003587-PA [1554-1564]; AALF014318-PA [1554-1564]	1	1250.64	0																No Quan Values	Peak Found	Peak Found	Peak Found	Peak Found	Peak Found	High	High	Not Found	Peak Found	High	High	0.0006298	0.007805	0.007603	0.1313	3.07	42.31	42.31	34.2
FALSE	High	[R].KFFYSDQNIDSR.[D]			FALSE	0.001404	2	2	2	AALF003587-PA; AALF014318-PA	AALF003587-PA [206-217]; AALF014318-PA [206-217]	1	1519.72	0	4.025	0.805	0.273	0.867462		0.933955	39.6	3.76	6.93	43.5	142.6	113.8	82.68	122.69	62.72	Shared	Not Found	Not Found	Not Found	Not Found	High	Not Found	Not Found	Not Found	Not Found	High	High	0.0003074	0.0001992	0.003415	0.002746	3.18	79.08	79.08	44.15
FALSE	High	[R].NLGYYLLR.[N]			FALSE	0.00153124	2	2	16	AALF003587-PA; AALF014318-PA	AALF003587-PA [69-76]; AALF014318-PA [69-76]	0	1011.56	0	0.129	0.516	4.003	0.975899	0.794505	0.983072	2.28	8.82	126.08	176.7	24.6	98.6	8.74	141.32	19.76	Shared	High	High	High	Not Found	High	High	High	High	High	High	High	0.0005764	0.0002729	0.006551	0.00364	2.33	81.55	81.55	60.63
FALSE	High	[K].DDSSGLVEISR.[G]			FALSE	0.00228601	1	1	2	AALF014318-PA	AALF014318-PA [1952-1962]	0	1177.57	0	0.49	0.348	0.253	0.992603	0.894849	0.697934	31.75	17.27	8.96	182.5	89.5	28	100.56	159.95	90.48		Not Found	Not Found	Peak Found	High	Not Found	Not Found	Not Found	Not Found	Not Found	High	High	0.000454	0.0003105	0.005036	0.004026	2.82	68.3	68.3	49.78
FALSE	High	[K].DKFAEAVQGQAQEFGLFLADEDTR.[Q]			FALSE	0.00557627	2	2	2	AALF003587-PA; AALF014318-PA	AALF003587-PA [36-59]; AALF014318-PA [36-59]	1	2685.28	0	0.486	0.72	1.453	0.975899	0.995556	0.999841	10.71	24.56	48.88	138.9	61.1	100	38.69	48.45	18.18	Shared	Peak Found	High	Peak Found	Not Found	High	Not Found	Peak Found	Not Found	Peak Found	n/a	High		0.0008257		0.00982	2.91			74.38
FALSE	High	[K].TWPLTTVR.[R]			FALSE	0.00630736	2	2	1	AALF003587-PA; AALF014318-PA	AALF003587-PA [361-368]; AALF014318-PA [361-368]	0	973.547	0	0.918	0.037	0.169	0.978725	3.67592e-11	0.922444	109.81	0.1	3.22	153.5	140.9	5.6	7.22	87.1	150.46	Shared	Peak Found	Peak Found	Peak Found	Peak Found	High	Peak Found	Not Found	Not Found	Peak Found	High	Low	0.0005997	0.05044	0.006921	0.8047	1.57	55.08	55.08	54.47
FALSE	High	[K].AQLPPLGTDPGSLQWREETLDTSK.[Q]			FALSE	0.0086469	2	2	2	AALF003587-PA; AALF014318-PA	AALF003587-PA [538-561]; AALF014318-PA [538-561]	1	2639.33	0	0.168	0.618	3.692	0.975899	0.959487	0.981725	1.43	4.39	59.96	168	28.1	103.9	21.41	108.88	8.85	Shared	Peak Found	High	Peak Found	Not Found	Peak Found	Not Found	Peak Found	Peak Found	Peak Found	High	High	0.0008729	0.002562	0.01087	0.03158	3.02	70.2	70.2	63.21
High	Master Protein	2925	AALF001646-PA	transcript=AALF001646-RA | gene=AALF001646 | organism=Aedes_albopictus_Foshan | gene_product=unspecified product | transcript_product=unspecified product | location=JXUM01S001135:129668-165803(+) | protein_length=2098 | sequence_SO=supercontig | SO=protein_coding_gene | is_pseudo=false	MGRMGDFTWLLLPIILSGVAALPEIWTPISLMVTGDVVVAVAVAVTDCDVPVSSAMPAESKAAEAAPATTNPSTPKKKPASSSGKAALAKVTVLDGSILEVTIDRKARGRDLLNSVCAGLNIIEKDYFGLTYVTAADPRVWLDLERPVAKFFRSDPWEMNFEVKFYPPEPAQLQEDITRYHLCLQVRNDILEGRLPCSFVTHALLGSYLVQSELGDYDPDEMKDRAYLKEFKIAPNQTPELLDKVMDLHKTHKSQTPAEAELHYLENAKKLAMYGVDLHPAKDSEGVDIMLGVCASGLLVYRDKLRINRFAWPKILKISYKRNNFYIKIRPGEFEQYESTIGFKLENHRAAKKLWKACVEHHTFFRLMTPEPTSKSGLFPRLGSKFRYSGRTHYETRKT…	FALSE	546.546	41	55	1193	55	1	2098	226.3	8.56	60320.6	2336.61	49	55							0	0.62	0.973	1.825	-0.69	-0.04	0.87	0.928363	0.792556	0.74876	0.992407	0.980244	0.977424	1.40054e+08	1.55103e+08	1.42781e+08	9.77313e+07	2.10772e+08	1.4246e+08	1.59141e+08	1.61115e+08	1.62607e+08	High	High
Checked	Confidence	Annotated Sequence	Modifications	Modifications in Master Proteins	Contaminant	Qvality q-value	# Protein Groups	# Proteins	# PSMs	Master Protein Accessions	Positions in Master Proteins	# Missed Cleavages	Theo. MH+ [Da]	# Razor Quan Results	Abundance Ratio: (12H) / (CONTROL)	Abundance Ratio: (60H) / (CONTROL)	Abundance Ratio: (60H) / (12H)	Abundance Ratio Adj. P-Value: (12H) / (CONTROL)	Abundance Ratio Adj. P-Value: (60H) / (CONTROL)	Abundance Ratio Adj. P-Value: (60H) / (12H)	Abundance Ratio Variability [%]: (12H) / (CONTROL)	Abundance Ratio Variability [%]: (60H) / (CONTROL)	Abundance Ratio Variability [%]: (60H) / (12H)	Abundances (Grouped): CONTROL	Abundances (Grouped): 12H	Abundances (Grouped): 60H	Abundances (Grouped) CV [%]: CONTROL	Abundances (Grouped) CV [%]: 12H	Abundances (Grouped) CV [%]: 60H	Quan Info	Found in Sample: [S1] F1: Sample, CONTROL, 1	Found in Sample: [S2] F2: Sample, CONTROL, 2	Found in Sample: [S3] F3: Sample, CONTROL, 3	Found in Sample: [S4] F4: Sample, 12H, 1	Found in Sample: [S5] F5: Sample, 12H, 2	Found in Sample: [S6] F6: Sample, 12H, 3	Found in Sample: [S7] F7: Sample, 60H, 1	Found in Sample: [S8] F8: Sample, 60H, 2	Found in Sample: [S9] F9: Sample, 60H, 3	Confidence (by Search Engine): MS Amanda 2.0	Confidence (by Search Engine): Sequest HT	Percolator q-Value (by Search Engine): MS Amanda 2.0	Percolator q-Value (by Search Engine): Sequest HT	Percolator PEP (by Search Engine): MS Amanda 2.0	Percolator PEP (by Search Engine): Sequest HT	XCorr (by Search Engine): Sequest HT	Amanda Score (by Search Engine): MS Amanda 2.0	CharmeRT Combined Score (by Search Engine): MS Amanda 2.0	Top Apex RT [min]
FALSE	High	[R].IKSEWGHIDPNTGDIDPATAIRDPVTGK.[L]			FALSE	0	1	1	20	AALF001646-PA	AALF001646-PA [1772-1799]	2	3003.52	0	0.043	1.359	33.902	0.182426	0.992064	0.0610038	0.16	12.04	129.7	129.3	5.6	165.1	7.77	160.12	9.64		High	High	High	Not Found	High	Not Found	High	High	High	High	High	0	0	2.932e-07	2.221e-07	4.64	137.02	137.02	57.68
FALSE	High	[K].LILNYADIEPSHFGK.[N]			FALSE	0	1	1	32	AALF001646-PA	AALF001646-PA [1800-1814]	0	1716.9	1	0.315	0.882	3.289	0.777981	0.995556	0.860149	14.21	14.8	115.23	133.6	41.1	125.3	12.57	123.27	6.94		High	High	High	Not Found	High	High	High	High	High	High	High	0	0	1.781e-08	1.343e-09	5.16	183.81	183.81	62.51
FALSE	High	[K].VDPTTGQIYAATGQVDEATGEPLFAATQINEENGEIYTK.[V]			FALSE	0	1	1	2	AALF001646-PA	AALF001646-PA [1634-1672]	0	4141.97	0	1.061	2.45	4.488	0.975899	0.909498	0.978023	20.18	93.51	53.7	72.6	41.4	186	90.78	113.81	6.56		Not Found	Peak Found	Peak Found	Not Found	Peak Found	Not Found	Peak Found	High	Peak Found	High	High	0	0	5.584e-06	8.938e-07	5.68	91.69	91.69	73.72
FALSE	High	[K].VDTAAGVVEHSTGVLDTK.[S]			FALSE	0	1	1	14	AALF001646-PA	AALF001646-PA [812-829]; [1254-1271]	0	1798.92	0	0.959	1.234	1.122	0.978808	0.998058	0.978023	20.1	37.11	20.71	88.4	97.3	114.3	28.97	69.47	6.1		High	High	Peak Found	Not Found	High	High	High	High	High	High	High	0	1.003e-05	7.18e-06	7.672e-05	3.45	85.05	85.05	49.37
FALSE	High	[K].VDPNTGKVDTTNGDVEK.[T]			FALSE	0	1	1	27	AALF001646-PA	AALF001646-PA [912-928]; [1354-1370]	1	1788.86	0	1.383	1.253	0.906	0.975899	0.998675	0.978023	69.02	42.25	41.16	70.9	122	107.1	17.97	67.15	27.94		High	High	High	High	High	High	High	High	High	High	High	0	0	1.517e-07	2.05e-06	4.05	149.75	149.75	30.5
FALSE	High	[K].VDDSLGQAIIVAPDDDSIVEITTITGK.[V]			FALSE	0	1	1	6	AALF001646-PA	AALF001646-PA [885-911]; [1327-1353]	0	2785.44	0	0.565	0.207	0.253	0.975899	0.245339	0.974784	43.13	1.98	8.76	212.7	30.8	56.5	62.6	169.55	100.34		Not Found	Peak Found	Peak Found	Not Found	High	Not Found	High	Not Found	Peak Found	High	High	0	0	1.292e-05	3.266e-06	5.56	126.47	126.47	80.63
FALSE	High	[K].IRPGEFEQYESTIGFK.[L]			FALSE	0	1	1	29	AALF001646-PA	AALF001646-PA [329-344]	0	1900.94	0	0.258	0.926	3.593	0.975899	0.995556	0.978023	9.47	17.69	126.17	142.8	34.2	123	8.37	134.96	19.17		High	High	High	Not Found	High	High	High	High	High	High	High	0	0	9.632e-07	5.043e-07	6.48	153.46	153.46	59.03
FALSE	High	[R].TTVTQTMTLSGEIDPVTGR.[I]			FALSE	0	1	1	15	AALF001646-PA	AALF001646-PA [1753-1771]	0	2007.01	0	0.099	0.841	8.48	0.975899	0.995556	0.978023	1.27	7.33	129.74	157.8	15	127.2	5.16	145.93	15.37		High	High	High	High	High	High	High	High	High	n/a	High		0		1.67e-10	5.52			62.14
FALSE	High	[K].TTATVTSGDQFAR.[R]			FALSE	0	1	1	23	AALF001646-PA	AALF001646-PA [1985-1997]	0	1354.66	0	2.267	0.983	0.433	0.975899	0.998058	0.978023	83.43	21.34	13.39	69.5	160.8	69.7	1.72	57.42	16.52		High	High	High	High	High	High	High	Peak Found	Peak Found	High	High	0	5.026e-06	3.104e-06	1.377e-05	3.86	137.72	137.72	37.99
FALSE	High	[R].HTMSHPPDHIPDLESPTR.[G]			FALSE	0	1	1	6	AALF001646-PA	AALF001646-PA [446-463]	0	2066.97	0	0.363	1.507	4.188	0.975899	0.995556	0.981458	10.85	1.48	119.68	102.2	43.7	154.1	13.65	105.81	15.44		Peak Found	High	High	Not Found	High	Peak Found	High	High	High	n/a	High		0		1.798e-06	4.38			41.35
FALSE	High	[K].LAMYGVDLHPAK.[D]			FALSE	0	1	1	16	AALF001646-PA	AALF001646-PA [271-282]	0	1314.69	0	1.163	1.068	0.793	0.978808	0.999984	0.978023	25.66	1.81	13.02	92.8	112.4	94.8	4.88	82.63	13.24		High	High	High	Not Found	High	High	High	High	High	n/a	High		0		2.569e-06	3.67			51.02
FALSE	High	[K].IAPNQTPELLDKVMDLHK.[T]			FALSE	0	1	1	12	AALF001646-PA	AALF001646-PA [233-250]	1	2062.1	0	0.047	1.338	21.606	0.458973	0.995556	0.248293	0.03	46.35	129.19	98.7	4.2	197.1	29.6	146.36	38.52		High	High	High	Not Found	High	Not Found	High	High	High	n/a	High		0		3.286e-08	4.72			62.33
FALSE	High	[K].IAPNQTPELLDK.[V]			FALSE	0	1	1	39	AALF001646-PA	AALF001646-PA [233-244]	0	1338.73	1	2.157	1.064	0.406	0.975899	0.999984	0.978023	38	26.1	2.48	67.8	160.1	72.1	12.11	35.14	8.72		High	High	High	High	High	High	High	High	High	High	High	0	5.026e-06	1.914e-05	1.677e-05	3.31	114.39	114.39	49.31
FALSE	High	[K].IDNSQAHLIAIGNQVDPVVEVTSVLGK.[L]			FALSE	0	1	1	28	AALF001646-PA	AALF001646-PA [1433-1459]	0	2816.52	0	1.107	0.844	0.731	0.993164	0.995556	0.97862	6.21	6.59	11.67	100.1	115.5	84.4	17.25	49.78	3.06		High	High	High	High	High	High	High	High	High	High	High	0	0	5.275e-10	3.927e-10	7.52	200.17	200.17	74.86
FALSE	High	[K].IDPVTGQVLLK.[N]			FALSE	0	1	1	35	AALF001646-PA	AALF001646-PA [1518-1528]	0	1182.71	0	1.29	0.946	0.832	0.976028	0.998058	0.986091	56.42	17.96	20.07	93.9	117.2	88.8	3.85	61.52	11.12		High	High	High	High	High	High	High	High	High	High	High	0	0	2.294e-06	2.028e-06	3.42	144.35	144.35	58.31
FALSE	High	[K].KVDTAAGVVEHSTGVLDTK.[S]			FALSE	0	1	1	34	AALF001646-PA	AALF001646-PA [811-829]; [1253-1271]	1	1927.01	0	1.06	1.155	1.018	0.984363	0.998675	0.988843	7.87	17.15	10.49	87.1	105.5	107.4	35.32	22.9	13.7		High	High	High	High	High	High	High	High	High	High	High	0	0	4.741e-11	2.409e-12	6.88	323.92	323.92	44.19
FALSE	High	[R].SVAVDKDNGQITIVGVTDPK.[T]			FALSE	0	1	1	20	AALF001646-PA	AALF001646-PA [968-987]	1	2056.09	0	0.203	0.916	4.502	0.975899	0.998058	0.978023	4.05	4.35	118.33	138.2	29.9	132	8.64	116.91	5.07		High	High	High	Not Found	High	High	High	High	High	High	High	0	0	8.867e-10	1.96e-10	5.35	187.23	187.23	52.78
FALSE	High	[R].RATGLAFNYAPGEDEK.[V]			FALSE	0	1	1	18	AALF001646-PA	AALF001646-PA [675-690]; [1117-1132]	1	1738.84	0	1.246	0.875	0.702	0.975899	0.995556	0.978023	8.76	3.31	6.09	97.3	116.4	86.3	5.98	19.73	9.92		High	High	High	Peak Found	High	High	High	High	High	High	High	0	0	2.082e-06	7.746e-06	4.76	118.85	118.85	46.87
FALSE	High	[K].SQTPAEAELHYLENAKK.[L]			FALSE	0	1	1	25	AALF001646-PA	AALF001646-PA [254-270]	1	1928.97	0	0.453	1.079	2.38	0.99797	0.999881	0.998314	29.79	27.87	101.04	118.5	53.7	127.8	15.37	114.01	16.98		High	High	High	High	High	Peak Found	High	High	High	High	High	0	0	1.04e-06	2.295e-06	4.11	126.29	126.29	47.75
FALSE	High	[K].SQTPAEAELHYLENAK.[K]			FALSE	0	1	1	48	AALF001646-PA	AALF001646-PA [254-269]	0	1800.88	0	0.651	1.088	1.804	0.976028	0.999984	0.985419	61.89	7.43	80.78	110.7	74	115.2	3.58	97.84	8.93		High	High	High	Not Found	High	High	High	High	High	High	High	0	0	1.447e-08	3.074e-09	4.94	171.45	171.45	53.84
FALSE	High	[K].SEWGHIDPNTGDIDPATAIRDPVTGK.[L]			FALSE	0	1	1	23	AALF001646-PA	AALF001646-PA [1774-1799]	1	2762.34	0	0.058	1.263	19.864	0.647847	0.995556	0.899127	0.32	12.71	137.76	129.5	7	163.5	6.18	152.92	28.67		High	High	High	Not Found	High	Not Found	High	High	High	High	High	0	0	2.496e-07	3.05e-08	5.95	193.83	193.83	60.44
FALSE	High	[K].TPAAAATPVAATNGDGGK.[K]			FALSE	0	1	1	17	AALF001646-PA	AALF001646-PA [584-601]; [1026-1043]	0	1569.79	0	2.212	1.213	0.549	0.975899	0.998058	0.978023	64.84	14.22	7.3	69.8	154.3	75.9	12.63	58.88	18.67		High	High	High	High	High	High	High	High	High	High	High	0	0	1.258e-07	3.708e-07	4.5	165.62	165.62	35.39
FALSE	High	[K].NEDGVTHNVEEEVQNLGTGQIVYSTQEHK.[A]			FALSE	0	1	1	30	AALF001646-PA	AALF001646-PA [1893-1921]	0	3254.52	0	0.032	1.08	45.753	0.0929402	0.999984	0.090833	0.11	22.08	145.55	140.6	4.3	155.2	13.15	165.54	14.51		High	High	High	Not Found	High	Not Found	High	High	High	High	High	0	0	4.521e-10	2.046e-13	8.55	240.93	240.93	60.51
FALSE	High	[R].TGETIYTSSQVDPK.[T]			FALSE	0	1	1	24	AALF001646-PA	AALF001646-PA [1590-1603]	0	1525.74	0	2.61	1.075	0.412	0.975899	0.999984	0.978023	50.58	19.88	8.91	64	167.1	68.8	5.23	56.81	13.3		High	High	High	High	High	High	High	High	High	High	High	0	0	1.21e-08	7.624e-09	4.46	189.4	189.4	40.98
FALSE	High	[K].TGYVITIYGYLNPK.[T]			FALSE	0	1	1	14	AALF001646-PA	AALF001646-PA [1604-1617]	0	1601.86	0	0.05	0.697	11.192	0.156607	0.963466	0.978023	0.03	14.12	50.28	171.6	8.8	119.6	5.94	149.07	18.57		High	High	High	Not Found	High	Not Found	High	High	High	High	High	0	0	1.343e-06	1.473e-07	4.24	163.38	163.38	69.2
FALSE	High	[K].TGQIHVVSGVVDPSTGKVDDSLGQAIIVAPDDDSIVEITTITGK.[V]			FALSE	0	1	1	10	AALF001646-PA	AALF001646-PA [868-911]; [1310-1353]	1	4447.31	0	0.285	0.742	2.606	0.975899	0.994507	0.983464	9.71	8.99	102.96	162	38.3	99.8	18.68	94.03	35.95		High	High	High	Not Found	Peak Found	Not Found	High	Peak Found	High	High	High	0	1.345e-05	2.451e-08	0.0001677	4.86	168.13	168.13	73.5
FALSE	High	[K].TGQIHVVSGVVDPSTGK.[V]			FALSE	0	1	1	40	AALF001646-PA	AALF001646-PA [868-884]; [1310-1326]	0	1680.89	0	1.064	0.892	0.838	0.99845	0.995556	0.978106	33.62	2.5	27.69	99.9	108.9	91.3	3.71	51.13	9.39		High	High	High	High	High	High	High	High	High	High	High	0	0	5.643e-10	1.967e-09	6.01	304.59	304.59	44.13
FALSE	High	[K].MRDPITGETYQVDPNDPSIAGAR.[T]			FALSE	0	1	1	10	AALF001646-PA	AALF001646-PA [1730-1752]	1	2503.19	0	0.545	1.237	2.268	0.976028	0.995915	0.979926	43.28	23.18	76.62	107.8	58.8	133.4	9.85	100.57	18.47		High	High	High	Not Found	High	High	High	High	High	n/a	High		0		1.552e-09	5.69			57.09
FALSE	High	[K].DYFGLTYVTAADPR.[V]			FALSE	0	1	1	10	AALF001646-PA	AALF001646-PA [126-139]	0	1588.76	0	0.095	0.61	6.404	0.975899	0.901016	0.978023	0.8	12.04	140.96	176	16.8	107.3	11.52	149.16	33.07		High	High	High	Not Found	High	Not Found	High	Peak Found	Peak Found	High	High	0	0	2.225e-07	2.746e-07	3.76	155.65	155.65	68.9
FALSE	High	[R].DSESSDDDMAQYESEQLK.[E]			FALSE	0	1	1	1	AALF001646-PA	AALF001646-PA [1845-1862]	0	2076.82	0																No Quan Values	Not Found	Not Found	Not Found	Not Found	Not Found	High	Not Found	Not Found	Not Found	n/a	High		0		6.004e-09	3.81
FALSE	High	[R].VWLDLERPVAK.[F]			FALSE	0	1	1	48	AALF001646-PA	AALF001646-PA [140-150]	0	1325.76	0	0.842	0.96	1.157	0.985543	0.999881	0.999997	16.59	2.16	25.82	110.8	86	103.2	7.11	35.59	6.6		High	High	High	High	High	High	High	High	High	High	High	0	5.026e-06	4.092e-06	8.708e-06	3.97	148.52	148.52	55.52
FALSE	High	[K].EVKIDPVTGQVLLK.[N]			FALSE	0	1	1	40	AALF001646-PA	AALF001646-PA [1515-1528]	1	1538.92	0	0.559	1.016	1.825	0.975899	0.999881	0.984019	24.17	0.63	51.23	116.3	65	118.7	7.35	91.84	12.85		High	High	High	Not Found	High	High	High	High	High	High	High	0	0	3.249e-07	2.304e-07	5.28	194.94	194.94	59.02
FALSE	High	[R].ATGLAFNYAPGEDEKVR.[E]			FALSE	0	1	1	24	AALF001646-PA	AALF001646-PA [676-692]; [1118-1134]	1	1837.91	0	0.829	0.947	1.142	0.992324	0.998058	0.983464	4.23	10.61	17.27	101.4	81.7	116.8	14.09	18.98	27.09		High	High	High	High	High	High	High	High	High	High	High	0	0	4.674e-07	9.29e-09	4.78	154.4	154.4	50.5
FALSE	High	[R].ATGLAFNYAPGEDEK.[V]			FALSE	0	1	1	24	AALF001646-PA	AALF001646-PA [676-690]; [1118-1132]	0	1582.74	0	1.813	1.063	0.756	0.975899	0.999984	0.978023	54.23	4.79	38.21	83.1	123.5	93.4	13.18	91.24	5.27		High	High	High	High	High	High	High	High	High	High	High	0	0	3.145e-08	5.492e-07	5.3	169.41	169.41	54.41
FALSE	High	[R].GKPEEVDINGVDLDPVTGR.[I]			FALSE	0	1	1	37	AALF001646-PA	AALF001646-PA [1698-1716]	0	2010.01	0	0.505	0.838	1.659	0.976028	0.992064	0.999997	8.38	3.1	36.56	129.4	60.5	110.1	6.15	56.4	10.32		High	High	High	High	High	High	High	High	High	High	High	0	0	3.029e-08	1.091e-08	5.05	194.93	194.93	57.46
FALSE	High	[K].GEQVAGIVPVIAGPPEPVKK.[K]			FALSE	0	1	1	42	AALF001646-PA	AALF001646-PA [775-794]; [1217-1236]	1	1985.14	0	0.997	1.044	0.837	0.991483	0.999984	0.978529	55.17	27.95	13.13	93.9	108.2	98	9.6	39.48	11.37		High	High	High	High	High	High	High	High	High	High	High	0	0	9.153e-09	3.223e-08	5.43	208.69	208.69	60.16
FALSE	High	[K].GEQVAGIVPVIAGPPEPVK.[K]			FALSE	0	1	1	32	AALF001646-PA	AALF001646-PA [775-793]; [1217-1235]	0	1857.05	0	0.832	0.856	0.944	0.99797	0.995556	0.979926	61.01	9.03	46.6	101.7	102	96.3	13.4	60.56	5.93		High	High	High	High	High	High	High	High	High	High	High	0	0	3.579e-08	1.537e-06	5.08	191.23	191.23	66.24
FALSE	High	[K].VTVLDGSILEVTIDRK.[A]			FALSE	0	1	1	16	AALF001646-PA	AALF001646-PA [91-106]	1	1758	0	0.059	0.728	12.362	0.781835	0.981772	0.978023	0.43	0.35	140.97	185.2	8.6	106.2	17.81	158.22	27.04		Peak Found	High	High	Not Found	High	Not Found	High	High	High	High	High	0	0	3.184e-07	5.614e-08	4.45	133.64	133.64	66.1
FALSE	High	[K].VVDPLASGAGSFRPLDDGQAADPNAAFIK.[G]			FALSE	0	1	1	21	AALF001646-PA	AALF001646-PA [746-774]	0	2899.46	0	1.416	1.024	0.88	0.975899	0.999881	0.991358	20.43	27.41	47.17	93.2	111.4	95.4	10.68	58.66	10.16		High	High	High	High	High	High	High	High	High	High	High	0	0	8.002e-09	3.049e-09	4.72	143.43	143.43	66.53
FALSE	High	[K].FYPPEPAQLQEDITR.[Y]			FALSE	0	1	1	33	AALF001646-PA	AALF001646-PA [165-179]	0	1803.89	0	92.325	4.948	0.27	0.0188786	0.186932	0.978023	12.33	99	8.98	4.1	233.1	62.8	141.55	90.75	55.91		High	High	High	High	High	High	Peak Found	High	High	High	High	0	5.026e-06	8.379e-08	9.92e-06	3.44	154.8	154.8	62.4
FALSE	High	[R].SDPWEMNFEVK.[F]			FALSE	3.90586e-05	1	1	18	AALF001646-PA	AALF001646-PA [154-164]	0	1381.61	0	0.574	0.818	1.48	0.975899	0.993841	0.998352	4.7	6.18	6.04	128.4	69.2	102.4	11.07	43.13	5.09		High	High	High	High	High	High	High	High	High	n/a	High		5.026e-06		5.236e-05	3.11			64.43
FALSE	High	[K].TPVDRPAPDFK.[R]			FALSE	3.90586e-05	1	1	21	AALF001646-PA	AALF001646-PA [399-409]	0	1242.65	0	1.895	1.44	0.525	0.975899	0.991221	0.978023	14.86	20.09	2.44	60.2	157.3	82.5	21.6	23.92	10.99		High	High	High	High	High	High	High	High	High	High	High	0.0002301	0.000388	0.002446	0.004916	2.83	102.82	102.82	36.31
FALSE	High	[K].FLTATAVTTR.[T]			FALSE	7.32032e-05	1	1	23	AALF001646-PA	AALF001646-PA [1932-1941]	0	1080.6	0	1.697	0.901	0.531	0.975899	0.998058	0.978023	15.71	0.93	4.3	83.4	141.5	75.1	2.25	29.62	5.73		High	Peak Found	Peak Found	High	Peak Found	High	High	High	High	High	High	3.623e-05	1.718e-05	0.0002279	0.0002231	2.86	105.6	105.6	47.08
FALSE	High	[K].TNQVWVPEGKDPR.[T]			FALSE	7.32032e-05	1	1	32	AALF001646-PA	AALF001646-PA [1577-1589]	1	1525.78	0	1.752	0.998	0.568	0.975899	0.998675	0.978023	1.66	0.3	0.43	78	124.7	97.3	16.61	37.89	25.21		High	High	High	High	High	High	High	High	High	High	High	1.375e-05	0.004947	5.804e-05	0.07205	3.77	169.97	169.97	40.36
FALSE	High	[K].AGTVVNFNPR.[T]			FALSE	0.000135127	1	1	25	AALF001646-PA	AALF001646-PA [844-853]; [1286-1295]	0	1074.57	0	2.375	1.059	0.446	0.975899	0.999984	0.978023	66.56	17.16	11.6	68.4	160.1	71.4	1.68	53.21	12.94		High	High	High	High	Peak Found	High	High	High	High	High	High	1.375e-05	1.718e-05	8.23e-05	0.0002301	3.2	100.76	100.76	44.4
FALSE	High	[R].GFRYDEDPSVHAR.[D]			FALSE	0.000314684	1	1	15	AALF001646-PA	AALF001646-PA [648-660]; [1090-1102]	1	1548.72	0	0.659	0.662	1.004	0.978141	0.995556	0.983464	50.84	0.86	93.69	129.2	85.2	85.6	81.6	50.74	59.49		Peak Found	High	High	Not Found	Peak Found	High	Not Found	High	High	High	High	4.582e-05	2.853e-05	0.0003382	0.0003224	3.35	85.94	85.94	34.79
FALSE	High	[R].RATGLAFNYAPGEDEKVR.[E]			FALSE	0.000395523	1	1	7	AALF001646-PA	AALF001646-PA [675-692]; [1117-1134]	2	1994.01	0	0.392	0.941	2.377	0.975899	0.99935	0.981725	6.54	49.55	55.09	134.7	39.7	125.6	62.64	48.78	15.92		Not Found	High	Peak Found	Not Found	Peak Found	Peak Found	High	High	High	High	High	3.623e-05	4.289e-05	0.0002501	0.000546	4.23	114.83	114.83	44.66
FALSE	High	[K].VVDPLASGAGSFRPLDDGQAADPNAAFIKGEQVAGIVPVIAGPPEPVK.[K]			FALSE	0.000529245	1	1	2	AALF001646-PA	AALF001646-PA [746-793]	1	4737.49	0																No Quan Values	Not Found	Not Found	Not Found	Not Found	Not Found	Not Found	Not Found	Not Found	High	High	High	4.151e-05	0.0001992	0.0003206	0.002651	4	78.86	78.86
FALSE	High	[K].TPVDRPAPDFKR.[S]			FALSE	0.000766548	1	1	2	AALF001646-PA	AALF001646-PA [399-410]	1	1398.75	0	0.572	0.617	2.461		0.971421	0.978023	35.27	21.5	93.8	151.3	55.3	93.4	40.31	97.55	57.53		Not Found	Not Found	Not Found	Not Found	Not Found	Not Found	High	Not Found	Not Found	High	High	5.008e-05	0.0007002	0.0005681	0.008361	1.88	98.94	98.94	32.45
FALSE	High	[R].EQFYEGIK.[H]			FALSE	0.00102361	1	1	31	AALF001646-PA	AALF001646-PA [1828-1835]	0	1013.49	0	2.54	1.101	0.454	0.975899	0.998675	0.978023	60.16	6.9	13.3	66.5	160.7	72.9	3.62	52.91	10.98		High	High	High	High	High	High	High	High	High	High	High	0.001047	0.0008597	0.01312	0.01026	2.89	80.7	80.7	44.41
FALSE	High	[KE].GFLFSSGR.[K]			FALSE	0.00110257	1	1	16	AALF001646-PA	AALF001646-PA [569-576]; [1011-1018]	0	870.447	0	1.257	1.155	0.919	0.976028	0.999881	0.979926	28.2	8.7	13.83	87	112.4	100.6	4.18	83.38	17.91		High	High	High	Not Found	High	High	High	High	High	High	High	0.0002858	0.0001541	0.003177	0.001746	1.98	93.51	93.51	54.19
FALSE	High	[K].YGQFDLVK.[H]			FALSE	0.00132457	1	1	30	AALF001646-PA	AALF001646-PA [1491-1498]	0	969.504	0	1.51	0.967	0.61	0.975899	0.999881	0.978023	38.78	6.47	5.67	88.7	124.4	86.9	4.63	30.03	9.91		High	High	High	High	High	High	High	High	High	High	High	0.0004789	0.0004967	0.005346	0.006154	2.52	97.93	97.93	51.7
FALSE	High	[K].IMVIISK.[F]	1xOxidation [M2]		FALSE	0.00223812	1	1	12	AALF001646-PA	AALF001646-PA [798-804]; [1240-1246]	0	819.501	0	0.241	0.552	2.287	0.975899	0.827999	0.998298	8.09	3.98	16.57	165.9	40.1	94	34.38	78.86	1.54		High	High	High	Not Found	Peak Found	Peak Found	High	High	High	High	High	0.0001957	0.00107	0.001961	0.01271	2.37	88.75	88.75	44.87
FALSE	High	[K].VVDPLASGAGSFRPLDDGQAADPNAAFIKGEQVAGIVPVIAGPPEPVKK.[K]			FALSE	0.00329194	1	1	2	AALF001646-PA	AALF001646-PA [746-794]	2	4865.58	0	1.414	6.401	6.191		0.16858	0.978023	7.55	13.31	49.61	33.4	37.1	229.5	23.88	39.52	14.45		Not Found	Not Found	Not Found	Not Found	Not Found	Not Found	High	Peak Found	Peak Found	High	High	0.0002858	0.0007592	0.003133	0.008974	3.49	60.13	60.13	71.46
FALSE	High	[R].HTMSHPPDHIPDLESPTR.[G]	1xOxidation [M3]		FALSE	0.005508	1	1	1	AALF001646-PA	AALF001646-PA [446-463]	0	2082.97	0	0.339	0.253	2.87	0.975899	0.677566	0.978023	15.61	4.36	137.4	194.1	51.6	54.3	16.96	100.04	83.55		High	Peak Found	Peak Found	Not Found	Not Found	Not Found	Peak Found	Peak Found	Not Found	High	Low	0.0005074	0.2684	0.005712	1	1.41	33.01	33.01	38.93
FALSE	High	[K].IMVIISK.[F]			FALSE	0.00564444	1	1	9	AALF001646-PA	AALF001646-PA [798-804]; [1240-1246]	0	803.506	0	0.62	0.683	1.101	0.992915	0.938921	0.982352	47.96	14.86	93.26	116.8	87.2	96	24.56	87.49	35.67		High	High	High	Not Found	High	High	High	High	High	n/a	High		0.002707		0.03359	2.36			50.39
FALSE	High	[R].KGFLFSSGR.[K]			FALSE	0.00661973	1	1	2	AALF001646-PA	AALF001646-PA [568-576]	1	998.542	0	1.342	3.405	1.031	0.975899	0.281721	0.978023	54.1	120.98	81.08	61.8	117.3	120.9	63.17	52.11	151.74		Not Found	Not Found	Not Found	Not Found	Not Found	Peak Found	High	Not Found	Not Found	High	High	0.003275	0.0009907	0.03991	0.0119	2.95	88.14	88.14	43.27
High	Master Protein	453	AALF002305-PA	transcript=AALF002305-RA | gene=AALF002305 | organism=Aedes_albopictus_Foshan | gene_product=vacuolar protein sorting-associated protein (vps13) [Source:Projected from Aedes aegypti (AAEL010508) VB Community Annotation] | transcript_product=vacuolar protein sorting-associated protein (vps13) [Source:Projected from Aedes aegypti (AAEL010508) VB Community Annotation] | location=JXUM01S000130:118224…	MVFESIVADVLNRFVGEYVENLDKKQLKIGIWGGDVVLNNLILKQSALKELDLPVSTLYGHLGKLVLKIPWKNLYSAPVEAIVDKLYILAVPNTDIRYNAEKEDKNSFEAKKAELLRIEQAKKNEEERDKPVADKTFTEKLTAQIVNNVQIKISDIHIRYEDTTTTGFPFAFGVTLSNLSVHTTDKNWMQTLVSESVTKIYKMAQMEMLSVYMNCNTQLFQDQDPSMYKMLFQETIASKFHKPEGYHYIFGPISSGARLEMVPNPESEERPFSSPKIKLNLCMETLAIGITRVQFQNTMQLVEAFGRMMRAMPYRKFRPYGIGYKNNYKEWWYFAYVCVLEVEVRRRRRNWSWENMKRHRDNLNRYEEAYKVQLTTKKLTPEITTRCEDLERVLDLQNI…	FALSE	512.261	33	80	785	80	1	3336	377.3	5.95	35064.7	1460.73	61	79							0	0.702	1.414	2.271	-0.51	0.5	1.18	0.907715	0.456407	0.488866	0.990219	0.942275	0.96552	4.32554e+07	4.72643e+07	4.44338e+07	5.97088e+07	6.70532e+07	3.276e+07	1.04035e+08	6.39259e+07	7.14424e+07	High	High
Checked	Confidence	Annotated Sequence	Modifications	Modifications in Master Proteins	Contaminant	Qvality q-value	# Protein Groups	# Proteins	# PSMs	Master Protein Accessions	Positions in Master Proteins	# Missed Cleavages	Theo. MH+ [Da]	# Razor Quan Results	Abundance Ratio: (12H) / (CONTROL)	Abundance Ratio: (60H) / (CONTROL)	Abundance Ratio: (60H) / (12H)	Abundance Ratio Adj. P-Value: (12H) / (CONTROL)	Abundance Ratio Adj. P-Value: (60H) / (CONTROL)	Abundance Ratio Adj. P-Value: (60H) / (12H)	Abundance Ratio Variability [%]: (12H) / (CONTROL)	Abundance Ratio Variability [%]: (60H) / (CONTROL)	Abundance Ratio Variability [%]: (60H) / (12H)	Abundances (Grouped): CONTROL	Abundances (Grouped): 12H	Abundances (Grouped): 60H	Abundances (Grouped) CV [%]: CONTROL	Abundances (Grouped) CV [%]: 12H	Abundances (Grouped) CV [%]: 60H	Quan Info	Found in Sample: [S1] F1: Sample, CONTROL, 1	Found in Sample: [S2] F2: Sample, CONTROL, 2	Found in Sample: [S3] F3: Sample, CONTROL, 3	Found in Sample: [S4] F4: Sample, 12H, 1	Found in Sample: [S5] F5: Sample, 12H, 2	Found in Sample: [S6] F6: Sample, 12H, 3	Found in Sample: [S7] F7: Sample, 60H, 1	Found in Sample: [S8] F8: Sample, 60H, 2	Found in Sample: [S9] F9: Sample, 60H, 3	Confidence (by Search Engine): MS Amanda 2.0	Confidence (by Search Engine): Sequest HT	Percolator q-Value (by Search Engine): MS Amanda 2.0	Percolator q-Value (by Search Engine): Sequest HT	Percolator PEP (by Search Engine): MS Amanda 2.0	Percolator PEP (by Search Engine): Sequest HT	XCorr (by Search Engine): Sequest HT	Amanda Score (by Search Engine): MS Amanda 2.0	CharmeRT Combined Score (by Search Engine): MS Amanda 2.0	Top Apex RT [min]
FALSE	High	[K].IGIWGGDVVLNNLILK.[Q]			FALSE	0	1	1	14	AALF002305-PA	AALF002305-PA [29-44]	0	1724.01	0	0.082	0.971	11.84	0.729005	0.998058	0.978023	0.61	6.78	137.87	146.1	12	141.9	9.65	150.49	23.75		High	High	High	Not Found	High	Not Found	High	High	High	High	High	0	0	3.453e-11	5.581e-09	4.97	265.98	265.98	81.6
FALSE	High	[K].IQETYNVENLYQQYLR.[D]			FALSE	0	1	1	14	AALF002305-PA	AALF002305-PA [2735-2750]	0	2074.02	0	0.195	1.138	6.25	0.975899	0.999984	0.978023	4.4	10.63	126.71	124.7	24.2	151.1	20.85	130.07	11.27		High	High	High	Not Found	High	Not Found	High	High	High	High	High	0	0	8.576e-10	1.183e-09	5.05	236.53	236.53	67.2
FALSE	High	[K].LQQFLQPEELVEQK.[A]			FALSE	0	1	1	12	AALF002305-PA	AALF002305-PA [1611-1624]	0	1728.92	0	0.544	0.902	3.935	0.995171	0.995668	0.979831	40.88	11.68	124.8	128.6	48.8	122.6	20.99	114.12	33.03		High	High	High	Peak Found	High	Not Found	High	High	High	High	High	0	1.718e-05	7.126e-06	0.0002099	4.7	135.15	135.15	63.77
FALSE	High	[K].IQRPVENLNTSDALDGEVVQFIDLEVR.[F]			FALSE	0	1	1	10	AALF002305-PA	AALF002305-PA [851-877]	0	3069.59	0	1.19	1.084	1.552	0.975899	0.999984	0.998178	6.72	109.97	125.78	149.7	58.9	91.4	51.19	103.88	61.64		Peak Found	High	Peak Found	Not Found	High	Not Found	High	Peak Found	High	High	High	0	0	2.156e-07	6.729e-09	6.71	124.68	124.68	76.78
FALSE	High	[K].LLRPGELLHLPTVK.[T]			FALSE	0	1	1	14	AALF002305-PA	AALF002305-PA [2287-2300]	0	1585.98	0	0.247	2.932	11.503	0.975899	0.470757	0.978023	6.67	2.82	4.51	75.5	18.7	205.9	64.39	140.36	19.25		Peak Found	High	Peak Found	Not Found	High	Not Found	High	High	High	High	High	8.815e-06	0	2.752e-05	5.014e-06	3.75	131.98	131.98	61.01
FALSE	High	[K].ILMPNQMVLHTWVNPAGER.[K]			FALSE	0	1	1	6	AALF002305-PA	AALF002305-PA [2600-2618]	0	2206.13	0	0.162	1.724	12.151	0.975899	0.944832	0.978023	3.64	20.86	134.94	111.9	14.3	173.8	31.78	152.04	9.31		High	Peak Found	High	Not Found	High	Not Found	High	High	High	n/a	High		0		4.803e-08	4.7			66.35
FALSE	High	[R].VLDLQNIIVIR.[K]			FALSE	0	1	1	14	AALF002305-PA	AALF002305-PA [393-403]	0	1295.8	0	0.019	0.913	38.052	0.0230327	0.995556	0.168956	0.01	1.25	39.03	155.6	3.6	140.8	27.38	163.69	1.26		High	High	High	Not Found	High	Not Found	High	High	High	High	High	0	0	1.553e-06	5.787e-06	3.37	153.72	153.72	72.84
FALSE	High	[R].VLLITDNANIAYGVHSASR.[L]			FALSE	0	1	1	10	AALF002305-PA	AALF002305-PA [2663-2681]	0	2014.07	0	0.192	1.543	23.791	0.975899	0.991221	0.978023	4.56	24.75	99.11	115.3	6.7	177.9	59.22	150.27	9.69		Peak Found	Peak Found	High	Not Found	High	Not Found	High	High	High	High	High	0	0	4.995e-07	2.095e-10	4.43	136.12	136.12	58.48
FALSE	High	[K].GYHSSAQGISWK.[E]			FALSE	0	1	1	6	AALF002305-PA	AALF002305-PA [2167-2178]	0	1320.63	0	1.191	4.193	7.015	0.975899	0.465661	0.978023	73.88	115.08	73.08	36.7	43.8	219.5	42.58	75.87	94.41		Peak Found	Peak Found	Peak Found	Not Found	Peak Found	Peak Found	High	Not Found	High	High	High	0	0	2.286e-06	1.131e-06	2.37	107.39	107.39	36.68
FALSE	High	[K].VIIGDTEKELNLPVYK.[S]			FALSE	0	1	1	8	AALF002305-PA	AALF002305-PA [2063-2078]	1	1831.02	0	0.2	1.657	8.303	0.975899	0.987142	0.978023	3.35	8.41	103.59	107.2	20.7	172	2.29	109.08	18.63		Peak Found	High	Peak Found	Not Found	Peak Found	Not Found	High	High	High	High	High	0	0	1.274e-05	1.276e-06	2.91	90.59	90.59	60.61
FALSE	High	[R].IATIYEEESTASVLLHAAK.[E]			FALSE	0	1	1	10	AALF002305-PA	AALF002305-PA [1069-1087]	0	2046.08	0	0.151	1.356	7.297	0.975899	0.995556	0.978023	2.82	28.22	121.82	123.1	19.1	157.7	4.47	134.17	42.63		High	Peak Found	High	Not Found	High	Not Found	Peak Found	High	High	High	High	0	0	1.702e-07	5.118e-09	5.56	93.08	93.08	63.6
FALSE	High	[K].LDETQAPEDYSR.[L]			FALSE	0	1	1	18	AALF002305-PA	AALF002305-PA [1778-1789]	0	1423.63	0	2.154	1.726	0.801	0.975899	0.955853	0.978023	85.98	21.79	52.23	61.5	132.4	106.1	9.43	66.95	13.86		High	High	High	High	High	High	High	High	High	High	High	0	0	8.735e-06	5.52e-07	3.99	179.14	179.14	37.36
FALSE	High	[R].LEDIVLTDTNPATIHTK.[I]			FALSE	0	1	1	14	AALF002305-PA	AALF002305-PA [1156-1172]	0	1881	0	0.903	1.416	1.568	0.976028	0.995556	0.981725	78.22	3.21	56.27	91.9	89.1	118.9	11.74	80.12	11.37		High	High	High	Not Found	Peak Found	High	High	High	High	High	High	0	0	2.135e-07	4.421e-07	3.83	132.75	132.75	55.22
FALSE	High	[R].LEMVPNPESEERPFSSPK.[I]			FALSE	0	1	1	6	AALF002305-PA	AALF002305-PA [259-276]	0	2073	0	0.711	1.857	2.612	0.984258	0.954285	0.998955	55.19	27.85	96.68	84.1	59.8	156.1	15.55	87.25	15.44		Peak Found	High	High	Not Found	High	Peak Found	High	High	High	n/a	High		5.026e-06		5.195e-05	3.47			53.46
FALSE	High	[M].VFESIVADVLNR.[F]			FALSE	0	1	1	7	AALF002305-PA	AALF002305-PA [2-13]	0	1361.74	0	0.077	1.241	16.047	0.975899	0.998058	0.978023	0.28	14.85	94.19	129.4	10	160.6	6.01	142.5	5.32		High	High	High	Not Found	High	Not Found	High	High	High	High	n/a	0		1.883e-06			132.46	132.46	72.03
FALSE	High	[K].SVAATTEFKPFIEMSMVQR.[I]			FALSE	0	1	1	5	AALF002305-PA	AALF002305-PA [2838-2856]	0	2172.08	0	0.183	1.434	9.408	0.975899	0.995556	0.978023	3.88	29.41	131.13	115.1	19.8	165.1	8.9	131.98	15.31		High	Peak Found	Peak Found	Not Found	High	Not Found	High	High	High	n/a	High		0		6.598e-10	5.04			65.93
FALSE	High	[R].SIAVLEVQNLTSSAIVK.[S]			FALSE	0	1	1	14	AALF002305-PA	AALF002305-PA [1130-1146]	0	1772.02	0	0.039	1.067	30.906	0.758629	0.999881	0.96575	0.15	9.16	144.41	142	6.5	151.5	10.04	161.45	19.19		High	High	High	Not Found	High	Not Found	High	High	High	High	High	0	0	1.595e-09	5.5e-09	5.3	214.99	214.99	68.93
FALSE	High	[R].SLFGHTVGGAAGAVSK.[I]			FALSE	0	1	1	22	AALF002305-PA	AALF002305-PA [3064-3079]	0	1458.77	0	0.702	1.581	2.271	0.991778	0.977224	0.997757	15.03	1.35	52.19	91	63.9	145.1	29.77	92.3	15.83		High	Peak Found	High	Not Found	High	High	High	High	High	High	High	0	0	3.848e-08	4.837e-08	4.58	178.17	178.17	44.82
FALSE	High	[R].SATGLQYAIANHPR.[L]			FALSE	0	1	1	26	AALF002305-PA	AALF002305-PA [641-654]	0	1498.78	0	1.295	1.97	1.194	0.975899	0.92794	0.979926	82.92	10.31	27.12	75.5	100.8	123.7	11.24	77.93	15.9		High	High	High	Not Found	High	High	High	High	High	High	High	0	0	1.141e-07	9.098e-07	4.41	167.03	167.03	42.04
FALSE	High	[R].SATETSYIVAR.[L]			FALSE	0	1	1	6	AALF002305-PA	AALF002305-PA [2305-2315]	0	1197.61	0	2.098	1.538	0.837	0.975899	0.980621	0.978023	71.06	16.17	50.03	68.5	126.1	105.5	7.82	51.08	7.02		High	High	Peak Found	Peak Found	Peak Found	Peak Found	High	Peak Found	Peak Found	High	High	0	5.026e-06	6.997e-06	9.53e-06	3.17	136.01	136.01	40.73
FALSE	High	[K].ISVSPAVIELMNNALQTLTANEQAK.[L]			FALSE	0	1	1	13	AALF002305-PA	AALF002305-PA [1753-1777]	0	2655.4	0	0.355	0.842	2.016	0.976028	0.995556	0.995951	4.2	2.82	46.3	136.2	52.5	111.3	21.29	28.73	28.49		High	High	High	Peak Found	High	High	High	High	High	n/a	High		0		9.029e-11	7.52			82.9
FALSE	High	[K].LTAQIVNNVQIK.[I]			FALSE	0	1	1	14	AALF002305-PA	AALF002305-PA [141-152]	0	1340.79	0	0.634	1.79	2.941	0.992324	0.970767	0.998292	47.05	6.24	85.02	86.2	54.7	159.1	20.18	96.45	9.11		High	High	High	Not Found	High	Peak Found	High	High	High	High	High	0	0	5.821e-06	1.489e-06	4.07	109.77	109.77	52.99
FALSE	High	[K].NFYDNLHLGPLK.[I]			FALSE	0	1	1	23	AALF002305-PA	AALF002305-PA [2930-2941]	0	1430.74	0	0.059	1.275	21.612	0.819428	0.995556	0.781238	0.15	46.67	143.01	128.5	7.6	163.9	18.6	157.02	26.6		High	High	High	Not Found	High	Not Found	High	High	High	High	High	0	0	4.43e-07	7.431e-07	3.75	174.62	174.62	62.15
FALSE	High	[R].NEQENVLNVIQTPK.[Y]			FALSE	0	1	1	2	AALF002305-PA	AALF002305-PA [974-987]	0	1625.85	0	1.027	1.58	1.538	0.975899	0.992064	0.983072	103.48	52.85	54.53	90.5	93	116.5	57.04	55.84	17.16		Peak Found	Not Found	Peak Found	Not Found	Peak Found	Peak Found	Peak Found	Peak Found	High	High	High	0	0	2.913e-07	6.543e-08	3.79	124.56	124.56	58.46
FALSE	High	[K].NLYSAPVEAIVDK.[L]			FALSE	0	1	1	10	AALF002305-PA	AALF002305-PA [73-85]	0	1418.75	0	1.348	1.706	1.265	0.975899	0.965138	0.981725	24.58	18.86	37.26	65.6	103.1	131.3	14.52	76.58	16.29		Peak Found	High	High	Not Found	Peak Found	High	Peak Found	High	High	High	High	0	0	8.729e-07	3.612e-06	3.21	146.63	146.63	61.61
FALSE	High	[R].TATISQLTDAAAEK.[L]			FALSE	0	1	1	18	AALF002305-PA	AALF002305-PA [620-633]	0	1419.73	0	1.259	1.88	1.6	0.975899	0.928136	0.99042	96.29	10.53	64.19	75.1	86.5	138.4	26.27	64.52	12.68		High	High	High	High	High	High	High	Peak Found	High	High	High	0	0	4.422e-07	2.655e-07	3.84	127.3	127.3	49.06
FALSE	High	[R].DVQAIVATLDEDWQGTLR.[C]			FALSE	0	1	1	10	AALF002305-PA	AALF002305-PA [733-750]	0	2030.02	0	1.131	0.647	0.516	0.975899	0.984814	0.978023	55.68	27.09	28.73	105.7	125.9	68.4	43.29	94.71	137.49		Not Found	Not Found	High	Not Found	High	Peak Found	High	High	High	High	High	0	0	5.458e-09	4.143e-07	5.19	205.79	205.79	82.47
FALSE	High	[K].DVHTMHEEGASQDEILR.[E]			FALSE	0	1	1	6	AALF002305-PA	AALF002305-PA [701-717]	0	1966.89	0	1.023	1.874	1.832	0.985747	0.981772	0.992624	37.83	13.15	55.15	77	78.8	144.3	19.2	48.49	16.8		Peak Found	High	High	Peak Found	High	High	High	Peak Found	High	n/a	High		0		7.965e-10	5.35			39.34
FALSE	High	[R].DIATENTHGPAVIDEMK.[I]			FALSE	0	1	1	5	AALF002305-PA	AALF002305-PA [1300-1316]	0	1840.87	0	0.118	1.73	48.814	0.975899	0.966388	0.447967	1.64	27.3	27.53	108.6	3.6	187.8	60.55	158.1	5.83		Not Found	Peak Found	Peak Found	Not Found	High	High	High	High	High	n/a	High		5.026e-06		6.819e-05	3.31			49.99
FALSE	High	[R].VVVTSRPLQIIYDAETIIQLTK.[V]			FALSE	0	1	1	10	AALF002305-PA	AALF002305-PA [592-613]	0	2500.44	0	0.079	0.808	12.861	0.975899	0.994507	0.978023	0.19	68.28	113.98	174.3	13.8	111.9	36.32	118.28	80.51		High	High	High	Not Found	Peak Found	Not Found	High	Peak Found	High	High	High	0	0	4.248e-07	2.26e-08	6.98	161.54	161.54	81.42
FALSE	High	[K].ELDLPVSTLYGHLGK.[L]			FALSE	0	1	1	18	AALF002305-PA	AALF002305-PA [50-64]	0	1641.88	0	0.016	1.408	86.468	0.134267	0.994274	0.0623571	0.02	1.34	23.2	126.6	2	171.4	3.47	169.24	10.55		High	High	High	Not Found	High	Not Found	High	High	High	High	High	0	0	1.982e-07	1.524e-07	3.65	132.28	132.28	65.23
FALSE	High	[K].AKLEDVTVELQNDKR.[S]			FALSE	0	1	1	12	AALF002305-PA	AALF002305-PA [1115-1129]	2	1757.94	0	0.543	1.303	2.399	0.981725	0.995668	0.992975	11.61	10.3	43.66	90	64.2	145.8	38.12	50.39	17.52		Peak Found	High	High	Not Found	High	Peak Found	High	High	High	High	High	0	0	1.86e-07	8.513e-08	5.17	171.84	171.84	42.87
FALSE	High	[K].AADQSQITAPFK.[Y]			FALSE	0	1	1	13	AALF002305-PA	AALF002305-PA [2524-2535]	0	1276.65	0	2.464	1.414	0.574	0.975899	0.995556	0.978023	88.66	31.09	14.53	61.5	151.5	87.1	17.17	55.95	10.5		High	High	Peak Found	High	Peak Found	High	Peak Found	High	High	High	High	0	0	3.806e-06	2.541e-07	3.89	133.33	133.33	46.98
FALSE	High	[K].AEIVAPYTVQNDTGQDIK.[I]			FALSE	0	1	1	14	AALF002305-PA	AALF002305-PA [1970-1987]	0	1961.98	0	0.846	1.625	1.921	0.976028	0.978445	0.992667	85.8	40.17	49.17	83.2	74.2	142.6	8.2	88.39	35.06		Peak Found	High	High	Peak Found	High	High	High	High	High	High	High	0	5.026e-06	4.709e-08	1.402e-05	4.1	182.76	182.76	54.34
FALSE	High	[K].APIIVIPVDSK.[S]			FALSE	0	1	1	16	AALF002305-PA	AALF002305-PA [1270-1280]	0	1151.7	0	1.381	1.768	1.37	0.975899	0.963466	0.982014	144.37	10.4	80.46	71.7	99	129.4	15.84	95.92	6.44		High	High	High	Not Found	High	High	High	High	High	High	High	0	5.744e-05	4.653e-06	0.0006332	3.61	141.75	141.75	62.57
FALSE	High	[K].AVAMDFGHLSITNNFR.[D]			FALSE	0	1	1	4	AALF002305-PA	AALF002305-PA [1284-1299]	0	1792.88	0	0.161	1.389	6.397	0.975899	0.995556	0.978023	2.59	4.27	121.18	121.9	22.6	155.4	11.74	127.55	9.41		High	Peak Found	High	Not Found	Peak Found	Not Found	High	Peak Found	High	n/a	High		0		1.063e-08	4.6			63.94
FALSE	High	[K].ATLQMEELTISGLR.[Q]			FALSE	0	1	1	9	AALF002305-PA	AALF002305-PA [542-555]	0	1561.83	0	0.137	1.304	9.604	0.975899	0.995556	0.978023	2.09	1.61	130.42	126.1	16.4	157.5	3.94	137.57	5.17		High	High	High	Not Found	High	Not Found	High	High	High	n/a	High		0		1.577e-07	3.88			65.65
FALSE	High	[R].ATAKPFGVDVAQLK.[A]			FALSE	0	1	1	16	AALF002305-PA	AALF002305-PA [1447-1460]	0	1444.82	0	1.289	1.671	1.539	0.975899	0.967601	0.987886	30.36	16.49	44.56	76.8	87.9	135.3	10.55	90.01	10.87		High	Peak Found	High	Not Found	High	High	Peak Found	High	High	High	High	0	0	4.282e-06	3.014e-08	4.4	118.32	118.32	51.61
FALSE	High	[R].VRNEQENVLNVIQTPK.[Y]			FALSE	0	1	1	14	AALF002305-PA	AALF002305-PA [972-987]	1	1881.02	0	0.82	1.53	1.719	0.982589	0.994507	0.983464	59.49	5.68	43.6	80.2	97	122.8	25.55	77.05	19.09		High	High	High	Not Found	High	Peak Found	High	High	High	High	High	0	0	1.276e-06	1.481e-08	5.01	145.21	145.21	51.42
FALSE	High	[R].VQFQNTMQLVEAFGR.[M]			FALSE	0	1	1	6	AALF002305-PA	AALF002305-PA [293-307]	0	1767.88	0	0.054	1.338	20.079	0.464054	0.995556	0.844406	0.08	29.04	78.49	124.4	9.2	166.4	63.67	147.01	19.05		Peak Found	High	High	Not Found	High	Not Found	High	High	High	n/a	High		0		4.074e-09	4.54			70.93
FALSE	High	[K].VQTQPLHAHVAIQSQAEVK.[N]			FALSE	0	1	1	15	AALF002305-PA	AALF002305-PA [2911-2929]	0	2084.12	0	0.796	9.143	12.427	0.994735	0.0109224	0.978023	20.24	12.22	26.28	27.7	19.5	252.8	23.28	121.99	13.49		Peak Found	Peak Found	Peak Found	Not Found	High	Not Found	High	High	High	High	High	8.815e-06	5.026e-06	2.832e-05	1.203e-05	3.75	92.37	92.37	39
FALSE	High	[K].GLHLSLNSTNIK.[I]			FALSE	0	1	1	16	AALF002305-PA	AALF002305-PA [1741-1752]	0	1296.73	1	0.473	1.349	3.78	0.993512	0.995556	0.983464	25.17	4.72	97.44	104.8	40.8	154.4	18.29	99.37	7.12		Peak Found	High	High	Not Found	High	Peak Found	High	High	High	High	High	0	0	1.32e-06	1.778e-06	3.31	127.62	127.62	47.79
FALSE	High	[R].GIVQIYNHFTAPIYVHQFIDHEK.[Y]			FALSE	0	1	1	2	AALF002305-PA	AALF002305-PA [2114-2136]	0	2769.41	0	0.156	1.333	8.533	0.975899	0.995556	0.978023	1.62	33.51	145.73	66	24.5	209.5	80.5	159.23	91.47		Not Found	Not Found	Peak Found	Not Found	Peak Found	Not Found	High	Not Found	Peak Found	High	High	0	0	9.697e-07	2.924e-07	2.58	73.12	73.12	64.7
FALSE	High	[K].GLVMGVFDGVTGVFTKPISGAK.[E]			FALSE	0	1	1	6	AALF002305-PA	AALF002305-PA [3122-3143]	0	2180.18	0	0.358	1.291	3.6	0.975899	0.995556	0.97862	12.15	4.3	0.07	105.7	57.8	136.5	95.2	98.46	32.13		High	Peak Found	Peak Found	Not Found	High	Not Found	High	High	High	n/a	High		0		3.244e-08	4.18			74.84
FALSE	High	[K].GAVGLVARPIAGVTDFASGSFDAVK.[R]			FALSE	0	1	1	10	AALF002305-PA	AALF002305-PA [3157-3181]	0	2405.28	0	0.256	1.68	5.357	0.975899	0.978445	0.978023	2.9	27.27	93.43	106.7	27.3	166	17.09	96.37	14.6		Peak Found	High	Peak Found	Not Found	High	Not Found	High	High	High	High	High	0	0	1.527e-11	8.956e-10	6.61	230.8	230.8	67.78
FALSE	High	[K].DSNVFSSSLSLLK.[Y]			FALSE	3.90586e-05	1	1	19	AALF002305-PA	AALF002305-PA [827-839]	0	1396.73	0	0.132	1.549	9.83	0.975899	0.993841	0.978023	1.1	1.86	128.82	112.1	15.8	172.1	4.4	133.33	6.08		Peak Found	High	High	Not Found	High	Not Found	High	High	High	High	High	0	5.026e-06	1.138e-05	1.391e-05	3.24	99.19	99.19	71.73
FALSE	High	[R].VLEALSIVTSLPLPESDEIQPAPIAK.[D]			FALSE	3.90586e-05	1	1	5	AALF002305-PA	AALF002305-PA [801-826]	0	2730.52	0	0.472	1.642	9.689	0.99845	0.97908	0.978023	22.99	22.45	132.33	107.5	16	176.5	65.09	139.47	14.68		Not Found	Peak Found	Peak Found	Not Found	High	Not Found	Peak Found	High	High	High	High	3.623e-05	1.345e-05	0.0002837	0.000117	3.65	43.41	43.41	81.83
FALSE	High	[R].FVGEYVENLDKK.[Q]			FALSE	3.90586e-05	1	1	13	AALF002305-PA	AALF002305-PA [14-25]	1	1440.74	0	1.107	1.406	1.167	0.975899	0.995556	0.983072	13.09	12.98	1.04	83.6	92.5	123.9	6.57	71.57	11.24		High	Peak Found	High	Not Found	High	Peak Found	High	High	High	High	High	0	5.026e-06	9.333e-06	4.459e-05	2.92	128.62	128.62	48.13
FALSE	High	[R].TFEPFYINAVR.[E]			FALSE	3.90586e-05	1	1	6	AALF002305-PA	AALF002305-PA [2197-2207]	0	1356.69	0																No Quan Values	Peak Found	Peak Found	Peak Found	Not Found	Peak Found	Peak Found	High	High	High	High	High	1.375e-05	5.026e-06	3.333e-05	2.336e-05	2.95	93.15	93.15	65.52
FALSE	High	[K].QFEAAMTPEEK.[A]			FALSE	3.90586e-05	1	1	2	AALF002305-PA	AALF002305-PA [449-459]	0	1280.58	0																No Quan Values	Not Found	Not Found	Not Found	High	Not Found	High	Not Found	Not Found	Not Found	n/a	High		5.026e-06		1.858e-05	3.14
FALSE	High	[K].GLAALTFDDDYQK.[K]			FALSE	3.90586e-05	1	1	4	AALF002305-PA	AALF002305-PA [3087-3099]	0	1456.7	0	0.781	1.177	1.406	0.985543	0.999881	0.983726	20.61	9.79	18.96	102	79.7	118.3	12.7	54.66	4.55		Peak Found	High	Peak Found	Not Found	Peak Found	Peak Found	High	Peak Found	Peak Found	High	High	0	5.026e-06	1.225e-05	5.976e-05	3.75	153.31	153.31	61.08
FALSE	High	[R].ISAHLSVLDDDPR.[L]			FALSE	3.90586e-05	1	1	12	AALF002305-PA	AALF002305-PA [767-779]	0	1437.73	0	0.816	1.943	2.812	0.978957	0.92794	0.998314	11.04	26.88	35.38	89.4	55.2	155.4	15.91	61.61	16.31		High	Peak Found	High	Not Found	High	Peak Found	High	High	High	High	High	1.375e-05	1.345e-05	5.151e-05	0.0001304	3.45	83.59	83.59	48.97
FALSE	High	[K].MLFQETIASK.[F]			FALSE	0.000135127	1	1	6	AALF002305-PA	AALF002305-PA [230-239]	0	1167.61	0	1.194	1.729	1.448	0.975899	0.967601	0.980725	13.22	42.07	58.34	77.3	92.2	130.5	27.02	70.34	7.47		High	High	High	Peak Found	Peak Found	Peak Found	High	High	High	n/a	High		1.345e-05		8.544e-05	2.59			54.78
FALSE	High	[R].TFYPGLWFEIK.[S]			FALSE	0.000135127	1	1	7	AALF002305-PA	AALF002305-PA [2790-2800]	0	1400.72	0	0.385	0.999	2.211	0.975899	0.999984	0.978023	19.27	22.08	25.73	125.2	49.8	125.1	33.2	81.29	12.34		Not Found	Peak Found	High	Not Found	High	Not Found	High	High	Peak Found	High	High	1.375e-05	1.345e-05	0.0001058	0.0001166	2.56	79.51	79.51	77.48
FALSE	High	[R].LDQVTQEIK.[L]			FALSE	0.00019659	1	1	15	AALF002305-PA	AALF002305-PA [2682-2690]	0	1073.58	0	3.051	1.34	0.439	0.975899	0.995556	0.978023	58.49	40.92	4.99	49.1	174.3	76.6	15.06	62.32	46.73		High	High	High	High	High	High	High	Peak Found	High	High	High	2.01e-05	5.365e-05	0.0001205	0.0006189	2.43	97.61	97.61	38.86
FALSE	High	[R].YEDTTTTGFPFAFGVTLSNLSVHTTDK.[N]			FALSE	0.000228186	1	1	2	AALF002305-PA	AALF002305-PA [160-186]	0	2949.42	0	0.918	1.69	1.275	0.986123	0.994051	0.990696	20.39	3.15	77.49	89.1	83.7	127.2	10.12	64.1	18.24		Peak Found	Peak Found	Peak Found	Not Found	High	Not Found	Peak Found	Not Found	Peak Found	High	High	5.008e-05	2.514e-05	0.0005456	0.0002562	3.7	31.64	31.64	78.13
FALSE	High	[K].VKAPIIVIPVDSK.[S]			FALSE	0.000257809	1	1	13	AALF002305-PA	AALF002305-PA [1268-1280]	1	1378.87	0	0.947	1.373	1.449	0.975899	0.995556	0.978023	29.11	8.71	33.76	90.4	85.6	124.1	17.98	85.67	10.63		Peak Found	High	Peak Found	Not Found	High	High	High	Peak Found	High	High	High	0.0002033	0.001301	0.002181	0.01554	3.57	121.98	121.98	57.54
FALSE	High	[K].SSYTEVNIR.[L]			FALSE	0.000314684	1	1	18	AALF002305-PA	AALF002305-PA [1147-1155]	0	1068.53	0	2.575	1.657	0.536	0.975899	0.970767	0.978023	82.3	7.58	8.03	57	153.2	89.9	7.19	51.75	6.99		Peak Found	High	High	High	High	High	High	High	High	High	High	0.001788	0.000104	0.02259	0.001063	2.31	87.95	87.95	39.87
FALSE	High	[K].SEVGQMTFIIK.[I]			FALSE	0.000367806	1	1	2	AALF002305-PA	AALF002305-PA [1649-1659]	0	1252.66	0	0.304	1.412	4.928	0.979369	0.995556	0.978023	0.8	54.72	75.36	111.2	31.9	157	7.94	97.28	38.07		Peak Found	High	Peak Found	Not Found	Peak Found	Not Found	High	Peak Found	Peak Found	n/a	High		3.548e-05		0.0004803	2.67			61.67
FALSE	High	[K].LVTIENDLR.[R]			FALSE	0.000367806	1	1	15	AALF002305-PA	AALF002305-PA [2628-2636]	0	1072.6	0	1.149	1.386	1.207	0.975899	0.995556	0.987886	9.16	2.08	7.55	84.9	94.8	120.3	9.02	40.89	9.53		High	High	High	High	High	High	High	High	High	High	High	3.623e-05	8.477e-05	0.000286	0.0008421	2.17	107.61	107.61	49.97
FALSE	High	[K].ELNLPVYK.[S]			FALSE	0.000506751	1	1	19	AALF002305-PA	AALF002305-PA [2071-2078]	0	975.551	3	2.628	1.307	0.497	0.975899	0.995668	0.978023	4.83	3.32	35.84	60.5	159.9	79.5	38.91	164.71	9.86		High	Peak Found	High	High	High	High	High	High	High	High	High	0.0001785	0.0002191	0.00166	0.003114	2.62	89.56	89.56	71.01
FALSE	High	[R].AEIDFFNR.[I]			FALSE	0.000529245	1	1	14	AALF002305-PA	AALF002305-PA [2770-2777]	0	1011.49	0	1.092	1.612	1.356	0.975899	0.986618	0.979926	117.16	12.04	42.16	78.5	94	127.5	8.01	74.51	5.85		High	High	Peak Found	Not Found	High	High	High	High	High	High	High	5.008e-05	0.0001164	0.0005442	0.001254	2.53	113.72	113.72	58.38
FALSE	High	[R].DALNKKPATLQEGIAR.[S]			FALSE	0.000555172	1	1	2	AALF002305-PA	AALF002305-PA [3103-3118]	1	1724.97	0	0.869	1.991	2.29	0.975899	0.984639	0.978023	100.23	0.61	29.97	80.9	47	172.1	23.59	106.95	44.88		Peak Found	Peak Found	Peak Found	Not Found	Not Found	Not Found	Peak Found	High	Peak Found	High	High	9.056e-05	8.477e-05	0.0008426	0.0008766	3.79	68.86	68.86	37.78
FALSE	High	[K].QLEMNMVQR.[T]			FALSE	0.000578576	1	1	1	AALF002305-PA	AALF002305-PA [944-952]	0	1148.56	0	1.224	1.251	1.004	0.979561	0.995668	0.984808	86.63	0.21	52.84	88.3	101	110.7	3.93	72.54	4.98		Peak Found	Peak Found	Peak Found	Peak Found	High	Peak Found	Peak Found	Peak Found	Peak Found	n/a	High		8.735e-05		0.0009816	2.61			45.9
FALSE	High	[K].LIVQTEPRPINQK.[D]			FALSE	0.000606399	1	1	5	AALF002305-PA	AALF002305-PA [688-700]	0	1535.89	0	1.901	2.236	1.938	0.975899	0.926973	0.992779	103.2	19.17	58.25	71.9	77.6	150.5	54.12	63.09	13.65		Peak Found	Not Found	Peak Found	Peak Found	Peak Found	Peak Found	High	High	High	High	High	5.008e-05	0.0001457	0.0004532	0.001499	3.35	89.93	89.93	40.32
FALSE	High	[K].ILLIPTAYR.[R]			FALSE	0.000659044	1	1	15	AALF002305-PA	AALF002305-PA [3312-3320]	0	1059.66	0	0.628	1.896	3.017	0.989941	0.894805	0.992975	53.56	12.52	82.81	91.2	57.3	151.6	12.4	92.75	14.17		High	High	High	Not Found	High	High	High	High	High	High	High	9.547e-05	0.006954	0.0008702	0.1114	2.34	107.52	107.52	63.94
FALSE	High	[K].EEGVEGFFK.[G]			FALSE	0.000659044	1	1	12	AALF002305-PA	AALF002305-PA [3144-3152]	0	1041.49	0	1.635	1.572	1.344	0.975899	0.970771	0.978023	62.33	18.22	34.71	77.7	100	122.3	18.11	59.94	5.66		High	Peak Found	High	Peak Found	High	High	High	High	High	High	High	0.0003755	0.000104	0.004075	0.001064	2.52	56.07	56.07	56.01
FALSE	High	[K].TGLMLSYRPNDENTNILYHPPEYEGPILFSFR.[E]			FALSE	0.000659044	1	1	1	AALF002305-PA	AALF002305-PA [2380-2411]	0	3783.85	0	0.756	0.419	1.495	0.999997	0.86901	0.999997	18.51	8.14	93.27	183.6	39.3	77	64.39	83.48	85.14		Not Found	Peak Found	Peak Found	Not Found	Peak Found	Not Found	High	Not Found	Not Found	n/a	High		0.000104		0.001109	3.1			75.41
FALSE	High	[R].LANDFQMR.[M]			FALSE	0.000841634	1	1	5	AALF002305-PA	AALF002305-PA [1043-1050]	0	994.477	0	2.15	1.678	0.78	0.975899	0.982836	0.978023	44.23	11.47	28.44	53.1	145.6	101.3	30.91	43.93	15.92		Peak Found	Peak Found	High	Peak Found	High	High	High	Peak Found	High	n/a	High		0.0001293		0.001435	2.46			42.86
FALSE	High	[K].FSFQIDSINIK.[L]			FALSE	0.000974636	1	1	2	AALF002305-PA	AALF002305-PA [1483-1493]	0	1311.69	0	0.36	0.925	4.046	0.976028	0.998675	0.978023	16.28	44.67	133	126.5	45.6	127.9	11	111.34	46.8		Peak Found	Peak Found	Peak Found	Not Found	Peak Found	Not Found	Peak Found	Peak Found	High	High	High	7.574e-05	0.0001663	0.0007022	0.001871	2.63	77.72	77.72	67.24
FALSE	High	[K].GVEDLFYEPFQGAIQGPGEFAEGLVLGVR.[S]			FALSE	0.000974636	1	1	2	AALF002305-PA	AALF002305-PA [3035-3063]	0	3094.55	0	1.026	1.063	1.036		0.999984	0.979926	33.73	108.43	96.7	89	116.5	94.6	38.22	17.58	124.74		Not Found	Not Found	Not Found	Not Found	Not Found	Not Found	High	Not Found	Not Found	High	High	0.0003372	0.0001457	0.003728	0.001484	3.62	32.26	32.26	83.15
FALSE	High	[R].EFQFLTQR.[Q]			FALSE	0.00124922	1	1	6	AALF002305-PA	AALF002305-PA [2987-2994]	0	1068.55	0																No Quan Values	Peak Found	Peak Found	High	Not Found	Peak Found	High	Peak Found	High	Peak Found	High	High	0.0001957	0.0004635	0.001918	0.005858	2.4	82.74	82.74	56.94
FALSE	High	[R].QGEVLPIMVR.[S]			FALSE	0.00136616	1	1	4	AALF002305-PA	AALF002305-PA [556-565]	0	1141.64	0	1.156	2.316	6.285	0.975899	0.749829	0.978023	115.29	29.31	111.56	84	25.6	190.4	60.48	128.98	10.07		Not Found	Peak Found	Peak Found	Not Found	Not Found	High	High	Peak Found	High	n/a	High		0.0002052		0.00284	2.8			60.92
FALSE	High	[K].IEHGATVVVLR.[G]			FALSE	0.00153124	1	1	16	AALF002305-PA	AALF002305-PA [2103-2113]	0	1193.7	0	1.296	1.377	1.062	0.975899	0.995556	0.978023	18.62	52.47	92.48	81.7	105.9	112.4	7.42	65.69	45.92		High	High	High	Not Found	High	High	High	High	High	High	High	0.001165	0.00241	0.01487	0.02929	3.18	100.81	100.81	41.51
FALSE	High	[K].ENDMFADVK.[V]			FALSE	0.0015533	1	1	1	AALF002305-PA	AALF002305-PA [1587-1595]	0	1068.47	0	5.888	2.614	0.501	0.548907	0.880737	0.978023	123.5	88.19	4.24	39	173.9	87.1	78.19	58.09	25.74		Peak Found	Peak Found	Not Found	Peak Found	Peak Found	High	Peak Found	Peak Found	Peak Found	n/a	High		0.0002106		0.002987	1.88			47.34
FALSE	High	[K].GLAALTFDDDYQKK.[R]			FALSE	0.00177011	1	1	4	AALF002305-PA	AALF002305-PA [3087-3100]	1	1584.79	0	0.189	1.599	9.225	0.975899	0.992064	0.978023	3.48	13.48	122.67	108.4	20.5	171.1	18.18	116.83	6.17		High	Peak Found	Peak Found	Not Found	Peak Found	Not Found	High	Peak Found	Peak Found	High	High	0.0001785	0.003717	0.001647	0.04923	2.77	105.16	105.16	53.29
FALSE	High	[R].NLSSGWYR.[D]			FALSE	0.00264409	1	1	2	AALF002305-PA	AALF002305-PA [1372-1379]	0	982.474	0	0.332	1.786	4.486	0.975899	0.949217	0.984808	10.32	24.6	120.18	103.2	34.7	162	23.34	122.3	9.01		Peak Found	Peak Found	Peak Found	Peak Found	High	Not Found	Peak Found	Peak Found	Peak Found	High	High	0.000333	0.0003569	0.003692	0.004549	2.22	74.18	74.18	44.89
FALSE	High	[K].LTPEITTR.[C]			FALSE	0.00479147	1	1	6	AALF002305-PA	AALF002305-PA [379-386]	0	930.525	0	0.721	2.566	3.561	0.999997	0.391395	0.978023	12.84	147.36	147.18	38.3	57.4	204.3	49.03	93.87	161.31		Peak Found	Peak Found	High	High	Peak Found	Peak Found	High	Not Found	High	High	High	0.002557	0.006551	0.03216	0.1032	1.89	56.37	56.37	39.43
FALSE	High	[R].LVNYLEK.[D]			FALSE	0.00503663	1	1	10	AALF002305-PA	AALF002305-PA [2316-2322]	0	878.498	0	1.356	1.966	0.988	0.975899	0.926933	0.978023	20.73	75.11	39.91	42.8	95.8	161.5	51.47	91.88	80.78		Peak Found	Peak Found	High	High	High	High	Peak Found	High	High	High	High	0.0006139	0.0008856	0.007325	0.01062	2.52	79.72	79.72	42.95
FALSE	High	[K].FVLEIR.[D]			FALSE	0.00741207	1	1	1	AALF002305-PA	AALF002305-PA [727-732]	0	776.466	0	0.503	1.452	2.282	0.975899	0.995556	0.991553	2.42	0.34	52.88	106.5	58.1	135.4	10.69	72.38	8.7		Peak Found	Peak Found	Peak Found	Not Found	High	Peak Found	Peak Found	Peak Found	Peak Found	Low	High	0.3922	0.001139	1	0.01363	1.63	21.93	21.93	57.03
High	Master Protein	1183	AALF022392-PA	transcript=AALF022392-RA | gene=AALF022392 | organism=Aedes_albopictus_Foshan | gene_product=eukaryotic translation elongation factor [Source:Projected from Aedes aegypti lvpagwg (AAEL004500) VB Community Annotation] | transcript_product=eukaryotic translation elongation factor [Source:Projected from Aedes aegypti lvpagwg (AAEL004500) VB Community Annotation] | location=JXUM01S005539:18149-27750(…	MVNFTVDEIRSMMDRKRNIRNMSVIAHVDHGKSTLTDSLVSKAGIIAGAKAGETRFTDTRKDEQERCITIKSTAISMYFELEDQDLVFITNPDQRDKDCKGFLINLIDSPGHVDFSSEVTAALRVTDGALVVVDCVSGVCVQTETVLRQAIAERIKPVLFMNKMDRALLELQLDAEDLYQTFQRIVENVNVIIATYNDDGGPMGEVRVDPSKGSVGFGSGLHGWAFTLKQFAEMYAAMFKIDVVKLMNRLWGENFFNPKTKKWAKVKDDDNKRSFVMYVLDPIYKVFDAIMNYKTDEIPKLLEKLKVTLKHEDKDKDGKNLLKVVMRTWLPAGEALLQMIAIHLPSPVVAQKYRMEMLYEGPHDDEAAVAVKNCDPEGPLMMYVSKMVPTSDKGRFYAF…	FALSE	509.985	58	45	2678	44	1	844	94.3	6.39	107929	4617.24	33	44							1	0.573	0.665	1.025	-0.8	-0.59	0.04	0.826142	0.197605	0.508252	0.989909	0.836906	0.965682	1.24843e+09	1.32079e+09	1.20951e+09	8.04854e+08	1.61557e+09	1.20067e+09	1.02328e+09	8.04911e+08	8.51292e+08	High	High
Checked	Confidence	Annotated Sequence	Modifications	Modifications in Master Proteins	Contaminant	Qvality q-value	# Protein Groups	# Proteins	# PSMs	Master Protein Accessions	Positions in Master Proteins	# Missed Cleavages	Theo. MH+ [Da]	# Razor Quan Results	Abundance Ratio: (12H) / (CONTROL)	Abundance Ratio: (60H) / (CONTROL)	Abundance Ratio: (60H) / (12H)	Abundance Ratio Adj. P-Value: (12H) / (CONTROL)	Abundance Ratio Adj. P-Value: (60H) / (CONTROL)	Abundance Ratio Adj. P-Value: (60H) / (12H)	Abundance Ratio Variability [%]: (12H) / (CONTROL)	Abundance Ratio Variability [%]: (60H) / (CONTROL)	Abundance Ratio Variability [%]: (60H) / (12H)	Abundances (Grouped): CONTROL	Abundances (Grouped): 12H	Abundances (Grouped): 60H	Abundances (Grouped) CV [%]: CONTROL	Abundances (Grouped) CV [%]: 12H	Abundances (Grouped) CV [%]: 60H	Quan Info	Found in Sample: [S1] F1: Sample, CONTROL, 1	Found in Sample: [S2] F2: Sample, CONTROL, 2	Found in Sample: [S3] F3: Sample, CONTROL, 3	Found in Sample: [S4] F4: Sample, 12H, 1	Found in Sample: [S5] F5: Sample, 12H, 2	Found in Sample: [S6] F6: Sample, 12H, 3	Found in Sample: [S7] F7: Sample, 60H, 1	Found in Sample: [S8] F8: Sample, 60H, 2	Found in Sample: [S9] F9: Sample, 60H, 3	Confidence (by Search Engine): MS Amanda 2.0	Confidence (by Search Engine): Sequest HT	Percolator q-Value (by Search Engine): MS Amanda 2.0	Percolator q-Value (by Search Engine): Sequest HT	Percolator PEP (by Search Engine): MS Amanda 2.0	Percolator PEP (by Search Engine): Sequest HT	XCorr (by Search Engine): Sequest HT	Amanda Score (by Search Engine): MS Amanda 2.0	CharmeRT Combined Score (by Search Engine): MS Amanda 2.0	Top Apex RT [min]
FALSE	High	[R].TWLPAGEALLQMIAIHLPSPVVAQK.[Y]			FALSE	0	1	2	44	AALF022392-PA	AALF022392-PA [328-352]	0	2683.5	0	0.038	0.206	5.43	3.70091e-06	0.00211559	0.227747	0.02	2.06	144.05	245	10.1	44.9	16.13	153.18	98.34		High	High	High	High	High	High	High	High	High	n/a	High		0		2.493e-08	6.31			82.74
FALSE	High	[R].TWLPAGEALLQMIAIHLPSPVVAQK.[Y]	1xOxidation [M12]		FALSE	0	1	2	9	AALF022392-PA	AALF022392-PA [328-352]	0	2699.5	0	0.019	0.211	17.176	0.000956998	0.0117031	0.82348	0.02	3.04	74.4	252.7	4.7	42.6	17.55	163.69	48.25		High	High	High	Not Found	High	Not Found	Peak Found	Peak Found	Peak Found	High	High	0	0	2.943e-06	1.095e-07	4.33	111.16	111.16	81.84
FALSE	High	[K].GSVGFGSGLHGWAFTLK.[Q]			FALSE	0	1	2	36	AALF022392-PA	AALF022392-PA [213-229]	0	1720.88	3	0.057	0.549	9.653	9.0718e-05	0.826957	0.0322928	0.39	21.61	145.4	186.9	10.6	102.5	6.55	163	48.16		High	High	High	Peak Found	High	High	High	High	High	High	High	0	0	1.398e-10	1.15e-10	6.02	223.3	223.3	65.49
FALSE	High	[K].GSVGFGSGLHGWAFTLKQFAEMYAAMFKIDVVK.[L]			FALSE	0	1	2	2	AALF022392-PA	AALF022392-PA [213-245]	2	3592.81	0	0.819	0.746	0.857	0.9897	0.987142		59.86	17.33	31.32	140.1	86.2	73.7	158.31	17.21	47.6		High	High	Not Found	Not Found	Not Found	Not Found	Not Found	Not Found	Not Found	n/a	High		0		1.898e-11	6.43			82.53
FALSE	High	[K].GVQYLNEIKDSVVAGFQWASK.[E]			FALSE	0	1	2	35	AALF022392-PA	AALF022392-PA [654-674]	1	2339.2	0	0.023	0.345	17.061	0.00101938	0.170294	0.978023	0.01	4.38	40.66	227	5.3	67.7	8.26	155.05	37.64		High	High	High	Peak Found	High	Peak Found	High	High	High	High	High	0	0	2.012e-09	1.445e-10	7.11	201.49	201.49	73.88
FALSE	High	[R].RGHVFEEAQVAGTPMFVVK.[A]			FALSE	0	1	2	13	AALF022392-PA	AALF022392-PA [753-771]	1	2102.09	0	0.014	0.61	36.678	3.90325e-05	0.804658	0.000966568	0	7.06	145.15	172	3.4	124.6	38.51	164.46	19.1		High	High	High	Not Found	High	Not Found	High	High	High	n/a	High		0		3.549e-08	6.25			56.51
FALSE	High	[K].QFAEMYAAMFK.[I]			FALSE	0	1	2	9	AALF022392-PA	AALF022392-PA [230-240]	0	1336.61	0	0.515	0.426	0.828	0.975899	0.336656	0.978529	37.32	17.72	90.07	154.5	79.6	65.9	28.65	120.05	68.08		High	High	High	Not Found	High	High	High	High	High	n/a	High		5.026e-06		2.325e-05	4.02			66.5
FALSE	High	[R].RVLYASYITAAPR.[I]			FALSE	0	1	2	27	AALF022392-PA	AALF022392-PA [713-725]	1	1480.83	0	0.133	0.827	6.228	0.18007	0.984814	0.686656	2.33	8.48	112.36	153.1	20.3	126.6	26.97	126.4	14.3		High	High	High	Not Found	High	High	High	High	High	High	High	0	0	4.084e-06	3.711e-06	4.13	162.93	162.93	49.98
FALSE	High	[R].SFVMYVLDPIYK.[V]	1xOxidation [M4]		FALSE	0	1	2	39	AALF022392-PA	AALF022392-PA [274-285]	0	1490.76	0	0.049	0.27	5.545	0.273178	0.0214811	0.978023	0.28	2.02	140.04	233.8	10.1	56.1	6.9	155.42	36.42		High	High	High	Not Found	High	Not Found	High	High	High	High	High	8.815e-06	1.345e-05	2.852e-05	0.0001067	3.67	171.34	171.34	71.51
FALSE	High	[R].SFVMYVLDPIYK.[V]			FALSE	0	1	2	27	AALF022392-PA	AALF022392-PA [274-285]	0	1474.77	0	0.185	0.429	2.325	0.158029	0.415009	0.978023	4.79	15.13	133.51	185.9	34.3	79.8	10.46	133.8	50.48		High	High	High	High	High	High	High	High	High	n/a	High		0		8.858e-07	3.67			75.66
FALSE	High	[R].MEMLYEGPHDDEAAVAVK.[N]	1xOxidation [M]		FALSE	0	1	2	113	AALF022392-PA	AALF022392-PA [355-372]	0	2020.9	0	0.571	0.805	1.409	0.975899	0.995556	0.984808	30.29	14.54	36.67	126.3	72.1	101.6	13.14	66.14	21.76		High	High	High	Peak Found	High	High	High	High	High	n/a	High		0		7.845e-08	5.3			49.97
FALSE	High	[R].MEMLYEGPHDDEAAVAVK.[N]			FALSE	0	1	2	57	AALF022392-PA	AALF022392-PA [355-372]	0	2004.9	0	1.075	0.748	0.631	0.99797	0.995556	0.978023	65.48	5.65	27.77	107.3	116.3	76.4	6.8	61.42	4.47		High	High	High	High	High	High	High	High	High	n/a	High		0		1.341e-10	6.04			53.5
FALSE	High	[R].IVENVNVIIATYNDDGGPMGEVR.[V]			FALSE	0	1	2	26	AALF022392-PA	AALF022392-PA [185-207]	0	2475.22	0	0.14	0.466	3.326	0.129062	0.548576	0.978023	2.7	5.28	128.64	189.6	25.5	84.9	2.48	138.19	23.67		High	High	High	Not Found	High	High	High	High	High	n/a	High		0		1.088e-12	7.37			69.33
FALSE	High	[K].NCDPEGPLMMYVSK.[M]	1xCarbamidomethyl [C2]		FALSE	0	1	2	5	AALF022392-PA	AALF022392-PA [373-386]	0	1640.71	0	0.365	0.554	1.741	0.979561	0.878262	0.983464	17.85	6.66	101.76	156.2	57.3	86.5	1.44	105.75	16.08		High	High	High	Not Found	High	High	Peak Found	Peak Found	Peak Found	n/a	High		0		3.255e-08	4.12			62.8
FALSE	High	[R].NMSVIAHVDHGK.[S]			FALSE	0	1	2	13	AALF022392-PA	AALF022392-PA [21-32]	0	1307.65	0	13.878	0.158	0.01	0.0805771	0.0401553	1.62099e-15	71.91	1.58	0	11	287.2	1.7	81.97	165.72	13.21		Not Found	Peak Found	Not Found	High	Not Found	High	Peak Found	Peak Found	Peak Found	n/a	High		5.026e-06		5.158e-05	3.85			80.36
FALSE	High	[K].DSVVAGFQWASK.[E]			FALSE	0	1	2	63	AALF022392-PA	AALF022392-PA [663-674]	0	1294.64	1	0.872	0.698	0.831	0.976028	0.97088	0.979926	45.32	2.75	40.67	115.6	100.7	83.7	3.5	38.79	11.1		High	High	High	High	High	High	High	High	High	High	High	0	1.718e-05	7.619e-06	0.0002133	3.85	140.77	140.77	62.67
FALSE	High	[R].ETVSDESDQMCLSK.[S]	1xCarbamidomethyl [C11]		FALSE	0	1	2	9	AALF022392-PA	AALF022392-PA [567-580]	0	1628.68	0	1.743	0.761	0.368	0.975899	0.984814	0.978023	79.21	13.46	6.61	75	164.4	60.5	20.37	50.05	17.82		High	High	High	High	High	High	High	High	High	n/a	High		0		3.542e-09	4.55			41.26
FALSE	High	[K].EGVLAEENMR.[A]	1xOxidation [M9]		FALSE	0	1	2	369	AALF022392-PA	AALF022392-PA [675-684]	0	1163.54	0	1.542	0.699	0.454	0.975899	0.892363	0.978023	50.59	1.76	16.93	93.4	144	62.6	17.87	65.83	11.05		High	High	High	High	High	High	High	High	High	High	High	0	7.506e-05	3.049e-06	0.0007204	3.63	186.37	186.37	35.7
FALSE	High	[K].EGLPDLSQYLDKL.[-]			FALSE	0	1	2	38	AALF022392-PA	AALF022392-PA [832-844]	1	1490.77	0	1.02	0.514	0.388	0.991331	0.770295	0.978023	109.96	9.08	5.64	124.2	126.7	49.1	22.75	88.97	43.62		High	High	High	High	High	High	High	High	High	High	High	0	0	1.15e-06	3.691e-06	4.06	174.23	174.23	80.88
FALSE	High	[R].ALLELQLDAEDLYQTFQR.[I]			FALSE	0	1	2	28	AALF022392-PA	AALF022392-PA [167-184]	0	2166.11	0	0.116	0.503	6.402	0.0479394	0.30493	0.51932	0.65	22.68	111.69	188.5	21.9	89.7	37.98	134.74	72.42		High	High	High	Peak Found	High	Peak Found	High	High	High	High	High	0	0	7.401e-11	7.063e-10	6.57	272.93	272.93	81.3
FALSE	High	[K].YRMEMLYEGPHDDEAAVAVK.[N]			FALSE	0	1	2	7	AALF022392-PA	AALF022392-PA [353-372]	1	2324.07	0	0.221	0.543	5.22	0.975899	0.887555	0.978023	2.98	3.53	26.05	177.7	18.5	103.8	45.93	83.66	5.54		High	High	High	Peak Found	High	Peak Found	High	High	High	n/a	High		1.345e-05		0.0001615	4.99			53.05
FALSE	High	[K].AYLPVNESFGFTADLR.[S]			FALSE	0	1	2	68	AALF022392-PA	AALF022392-PA [772-787]	0	1799.9	1	0.835	0.485	0.581	0.975899	0.688277	0.978023	17.92	1.21	8.88	130.2	108.7	61.1	9.41	34.35	3.76		High	High	High	High	High	High	High	High	High	High	High	0	0	6.902e-09	3.632e-08	4.77	174.74	174.74	70.57
FALSE	High	[K].AVPMPDGLAEDIDNGDVNSRDDFK.[V]			FALSE	0	1	2	14	AALF022392-PA	AALF022392-PA [592-615]	1	2590.17	0	0.422	0.656	1.724	0.975899	0.8691	0.984808	16.96	6.96	103.17	147.4	62.2	90.4	4.71	74.38	25.1		High	High	High	High	High	High	High	High	High	n/a	High		0		1.035e-11	5.78			61.89
FALSE	High	[K].AVPMPDGLAEDIDNGDVNSR.[D]	1xOxidation [M4]		FALSE	0	1	2	28	AALF022392-PA	AALF022392-PA [592-611]	0	2100.95	0	0.022	0.802	37.075	7.93149e-08	0.995556	1.11282e-05	0.04	0.21	145.16	164.5	3.6	132	3.68	167.56	2.65		High	High	High	Not Found	High	High	Peak Found	Peak Found	Peak Found	High	High	0	0	5.161e-10	5.736e-09	3.85	161.72	161.72	62.62
FALSE	High	[K].AVPMPDGLAEDIDNGDVNSR.[D]			FALSE	0	1	2	40	AALF022392-PA	AALF022392-PA [592-611]	0	2084.96	0	0.954	0.672	0.673	0.987913	0.982836	0.978023	33.3	1.03	10.81	115.6	110.2	74.2	5.63	35.13	5.96		High	High	High	High	High	High	High	High	High	n/a	High		0		6.642e-10	5.95			62.67
FALSE	High	[R].YLAEKYDYDVTEAR.[K]			FALSE	0	1	2	65	AALF022392-PA	AALF022392-PA [620-633]	1	1735.82	4	0.752	0.705	0.946	0.975899	0.992064	0.994849	9.68	2.62	5.91	117.6	95.8	86.6	7.49	40.93	9.39		High	High	High	High	High	High	High	High	High	High	High	0	0	8.661e-10	1.051e-08	4.96	267.43	267.43	45.52
FALSE	High	[R].VLYASYITAAPR.[I]			FALSE	0	1	2	74	AALF022392-PA	AALF022392-PA [714-725]	0	1324.73	0	0.851	0.707	0.83	0.975899	0.992064	0.991553	36.99	11.37	11.54	117.3	99.8	82.9	12.16	58.68	4.91		High	High	High	High	High	High	High	High	High	High	High	0	0	4.308e-06	6.157e-06	3.67	145.52	145.52	57.51
FALSE	High	[K].GFLINLIDSPGHVDFSSEVTAALR.[V]			FALSE	0	1	2	26	AALF022392-PA	AALF022392-PA [101-124]	0	2558.32	0	0.277	0.654	2.359	0.975899	0.943704	0.97862	8.08	23.42	140.69	193.5	33.1	73.4	64.5	140.42	106.62		High	High	High	Peak Found	High	High	High	High	High	High	High	0	0	1.735e-10	1.712e-10	6.26	221.77	221.77	80.91
FALSE	High	[R].GHVFEEAQVAGTPMFVVK.[A]			FALSE	0	1	2	25	AALF022392-PA	AALF022392-PA [754-771]	0	1945.98	0	0.301	0.591	1.962	0.416536	0.921595	0.978023	8.01	4.31	103.89	155.8	48.7	95.5	2.81	92.79	9.24		High	High	High	High	High	High	High	High	High	n/a	High		0		3.596e-10	6.92			61.4
FALSE	High	[R].GHVFEEAQVAGTPMFVVK.[A]	1xOxidation [M14]		FALSE	0	1	2	48	AALF022392-PA	AALF022392-PA [754-771]	0	1961.98	0	0.013	0.645	31.804	0.000308859	0.898311	0.182831	0	1.2	143.43	189.3	2.5	108.2	9.52	163.8	20.32		High	High	High	Not Found	High	Not Found	High	High	High	High	High	0	0	1.949e-06	1.228e-06	5.55	147.12	147.12	57.33
FALSE	High	[R].NMSVIAHVDHGK.[S]	1xOxidation [M2]		FALSE	3.90586e-05	1	2	5	AALF022392-PA	AALF022392-PA [21-32]	0	1323.65	0	1.411	0.647	0.18	0.975899	0.980037	0.126337	58.69	33.73	3.93	32.6	244.9	22.5	131.45	100.39	44.22		Not Found	Peak Found	Peak Found	Not Found	Peak Found	High	Peak Found	Peak Found	Peak Found	High	High	1.375e-05	5.026e-06	6.929e-05	1.394e-05	2.69	57.17	57.17	28.27
FALSE	High	[R].SFVMYVLDPIYKVFDAIMNYK.[T]			FALSE	3.90586e-05	1	2	2	AALF022392-PA	AALF022392-PA [274-294]	1	2556.29	0	1.625	0.752	0.645	0.975899	0.995556	0.978023	41.91	57.6	17.39	80.5	161.2	58.3	13.73	38.9	82.83		Not Found	Peak Found	Not Found	High	Not Found	High	Peak Found	Not Found	Not Found	n/a	High		5.026e-06		1.959e-05	3.35			84.09
FALSE	High	[K].VFDAIMNYK.[T]	1xOxidation [M6]		FALSE	3.90586e-05	1	2	120	AALF022392-PA	AALF022392-PA [286-294]	0	1116.54	0	1.261	0.495	0.392	0.978808	0.558927	0.978023	98.21	5.07	11.04	110.2	136.2	53.6	8.57	73.4	40.95		High	High	High	High	High	High	High	High	High	High	High	8.815e-06	5.015e-05	2.877e-05	0.000559	3.07	156.61	156.61	51.84
FALSE	High	[R].IMGPNYTPGK.[K]	1xOxidation [M2]		FALSE	3.90586e-05	1	2	257	AALF022392-PA	AALF022392-PA [415-424]	0	1093.53	0	2.627	0.988	0.351	0.975899	0.999881	0.859947	10.72	24.18	9.01	62.4	175.9	61.7	27.66	38.97	20.67		High	High	High	High	High	High	High	High	High	High	High	0	2.853e-05	1.316e-05	0.0003299	2.8	159.36	159.36	36.07
FALSE	High	[K].EGVLAEENMR.[A]			FALSE	3.90586e-05	1	2	22	AALF022392-PA	AALF022392-PA [675-684]	0	1147.54	0	3.259	1.237	0.45	0.86449	0.998058	0.978023	118.96	27.43	28.14	52.4	170.8	76.8	38.42	109.1	70.04		High	Peak Found	High	High	Peak Found	High	High	Peak Found	Peak Found	n/a	High		5.026e-06		1.551e-05	3.17			41.22
FALSE	High	[R].RGHVFEEAQVAGTPMFVVK.[A]	1xOxidation [M15]		FALSE	7.32032e-05	1	2	6	AALF022392-PA	AALF022392-PA [753-771]	1	2118.08	0	0.391	0.298	1.711	0.975899	0.634427	0.996101	15.26	9.46	137.24	178.3	48.5	73.2	33.47	102.21	64.63		High	High	Peak Found	Not Found	Peak Found	Not Found	Peak Found	Not Found	Peak Found	High	High	1.375e-05	5.026e-06	8.299e-05	5.511e-05	4.88	103.7	103.7	52.51
FALSE	High	[R].LWGENFFNPK.[T]			FALSE	7.32032e-05	1	2	34	AALF022392-PA	AALF022392-PA [250-259]	0	1251.62	0	0.607	0.604	1.024	0.975899	0.936024	0.984808	22.72	1.52	98.88	128.7	93.5	77.8	13.65	58.99	28.43		High	High	High	High	High	High	High	High	High	High	High	1.375e-05	1.718e-05	7.53e-05	0.000196	3.31	112.79	112.79	65.88
FALSE	High	[K].GSVGFGSGLHGWAFTLKQFAEMYAAMFK.[I]			FALSE	7.32032e-05	1	2	1	AALF022392-PA	AALF022392-PA [213-240]	1	3038.47	0	9.102	2.897	0.318	0.197878		0.978023	110.97	106.07	1.97	24.5	222.6	53	74.29	103.25	38.61		Not Found	Not Found	Not Found	Peak Found	Not Found	High	Not Found	Not Found	Not Found	n/a	High		5.026e-06		5.309e-05	2.47			83.41
FALSE	High	[K].STLTDSLVSK.[A]			FALSE	0.000135127	1	2	100	AALF022392-PA	AALF022392-PA [33-42]	0	1050.57	0	2.185	0.686	0.314	0.975899	0.987142	0.686296	71.55	0.21	7.53	72.5	173.2	54.4	5.67	62.91	8		High	High	High	High	High	High	High	High	High	High	High	1.375e-05	8.735e-05	0.0001001	0.0008902	3.17	103.8	103.8	45.53
FALSE	High	[M].VNFTVDEIR.[S]			FALSE	0.000135127	1	1	55	AALF022392-PA	AALF022392-PA [2-10]	0	1092.57	1	0.975	0.778	0.895	0.983822	0.995556	0.999997	80.81	10.91	51.43	112.9	98.9	88.2	6.19	59.92	11.71		High	High	High	High	High	High	High	High	High	High	n/a	3.623e-05		0.0002474			131.7	131.7	53.45
FALSE	High	[K].STAISMYFELEDQDLVFITNPDQR.[D]			FALSE	0.000135127	1	2	4	AALF022392-PA	AALF022392-PA [72-95]	0	2832.34	0	0.039	0.442	17.163	0.909061	0.591541	0.978023	0.08	14.45	69.88	187	7.3	105.7	22.19	148.98	69.61		Peak Found	High	High	Not Found	Peak Found	Not Found	Peak Found	Peak Found	High	n/a	High		1.345e-05		9.585e-05	4.75			81.71
FALSE	High	[R].IMGPNYTPGK.[K]			FALSE	0.000135127	1	2	15	AALF022392-PA	AALF022392-PA [415-424]	0	1077.54	0	1.85	0.721	0.373	0.975899	0.984814	0.978023	63.35	3.31	11.19	69	168.3	62.7	37.72	75.04	13.33		High	High	High	High	High	High	High	High	High	n/a	High		0.0002433		0.003257	2.45			40.02
FALSE	High	[K].YDYDVTEAR.[K]			FALSE	0.000135127	1	2	48	AALF022392-PA	AALF022392-PA [625-633]	0	1131.5	0	2.538	0.756	0.284	0.975899	0.972787	0.414155	57.78	3.97	5.6	67.6	181.2	51.2	13.06	63.35	4.54		High	High	High	High	High	High	High	High	High	High	High	0.0001874	1.718e-05	0.001797	0.0002075	2.95	107.81	107.81	40.23
FALSE	High	[R].YLAEKYDYDVTEARK.[I]			FALSE	0.000135127	1	2	4	AALF022392-PA	AALF022392-PA [620-634]	2	1863.91	0	0.244	0.646	2.86	0.975899	0.991221	0.978023	3.32	15.71	11.18	186.9	15.6	97.5	59.11	93.95	44.4		Peak Found	Peak Found	High	Not Found	Not Found	Not Found	Peak Found	Peak Found	Peak Found	High	High	1.375e-05	1.345e-05	6.436e-05	0.0001106	3.02	87.52	87.52	40.33
FALSE	High	[K].VFDAIMNYK.[T]			FALSE	0.000164062	1	2	51	AALF022392-PA	AALF022392-PA [286-294]	0	1100.54	0	1.239	0.632	0.314	0.984844	0.960798	0.686739	2.71	8.55	1.04	101	135.5	63.5	5.87	27.07	29.45		High	High	High	High	High	High	High	High	High	n/a	High		2.514e-05		0.000276	3.06			58.19
FALSE	High	[R].IMGPNYTPGKKEDLYEK.[A]			FALSE	0.000164062	1	2	10	AALF022392-PA	AALF022392-PA [415-431]	2	1982.99	0	0.436	0.92	2.111	0.975899	0.995668	0.987063	20.61	8.97	68.74	129.4	60	110.6	42.04	90.47	18.23		High	Peak Found	High	Not Found	High	Peak Found	High	High	High	n/a	High		0.0001663		0.00189	3.33			40.47
FALSE	High	[R].IKPVLFMNK.[M]	1xOxidation [M7]		FALSE	0.000164062	1	2	93	AALF022392-PA	AALF022392-PA [155-163]	0	1105.64	2	0.549	0.49	0.894	0.975899	0.638874	0.983072	2.15	0.49	3.87	154.7	76.7	68.6	6.28	86.77	24.8		High	High	High	Not Found	High	High	High	High	High	High	High	3.623e-05	0.000104	0.0002237	0.001135	2.64	121.03	121.03	42.85
FALSE	High	[K].GVQYLNEIK.[D]			FALSE	0.000257809	1	2	67	AALF022392-PA	AALF022392-PA [654-662]	0	1063.58	1	2.22	0.667	0.291	0.975899	0.981772	0.561421	10.11	2.16	0.4	74.3	176.2	49.6	15.71	37.38	2.36		High	High	High	High	High	High	High	High	High	High	High	8.076e-05	0.004693	0.0007622	0.06721	2.71	119.49	119.49	47.69
FALSE	High	[K].EGLPDLSQYLDK.[L]			FALSE	0.000451133	1	2	2	AALF022392-PA	AALF022392-PA [832-843]	0	1377.69	0	0.099	0.911	9.167	0.975899	0.996116	0.978023	1.17	27.17	138.89	161.2	16	122.7	25.71	151.17	12.01		High	High	Peak Found	Not Found	Peak Found	Not Found	Peak Found	Peak Found	Peak Found	n/a	High		5.015e-05		0.0005764	2.32			67.89
[truncated: 51,491 more rows]
[truncated: 11 more columns]

## Sheet: PROTEINS
Protein FDR Confidence: Combined	Master	Protein Group IDs	Accession	Description	Sequence	Contaminant	Sum PEP Score	Coverage [%]	# Peptides	# PSMs	# Unique Peptides	# Protein Groups	# AAs	MW [kDa]	calc. pI	Score MS Amanda 2.0: MS Amanda 2.0	Score Sequest HT: Sequest HT	# Peptides (by Search Engine): MS Amanda 2.0	# Peptides (by Search Engine): Sequest HT	Biological Process	Cellular Component	Molecular Function	Pfam IDs	GO Accessions	Entrez Gene ID	# Razor Peptides	Abundance Ratio: (12H) / (CONTROL)	Abundance Ratio: (60H) / (CONTROL)	Abundance Ratio: (60H) / (12H)	Abundance Ratio (log2): (12H) / (CONTROL)	Abundance Ratio (log2): (60H) / (CONTROL)	Abundance Ratio (log2): (60H) / (12H)	Abundance Ratio P-Value: (12H) / (CONTROL)	Abundance Ratio P-Value: (60H) / (CONTROL)	Abundance Ratio P-Value: (60H) / (12H)	Abundance Ratio Adj. P-Value: (12H) / (CONTROL)	Abundance Ratio Adj. P-Value: (60H) / (CONTROL)	Abundance Ratio Adj. P-Value: (60H) / (12H)	Abundance: F1: Sample, CONTROL, 1	Abundance: F2: Sample, CONTROL, 2	Abundance: F3: Sample, CONTROL, 3	Abundance: F4: Sample, 12H, 1	Abundance: F5: Sample, 12H, 2	Abundance: F6: Sample, 12H, 3	Abundance: F7: Sample, 60H, 1	Abundance: F8: Sample, 60H, 2	Abundance: F9: Sample, 60H, 3	Found in Sample: [S1] F1: Sample, CONTROL, 1	Found in Sample: [S2] F2: Sample, CONTROL, 2
[truncated: 5,562 more rows]
[truncated: 11 more columns]

[truncated: 2 more sheets: 12H VS CONTROL, 60H VS CONTROL]
