# Supplementary material for: Impact of CHIKV Replication on the Global Proteome of Aedes albopictus Cells
Source: Proteomes. 2022 Nov 10;10(4):38. doi: 10.3390/proteomes10040038 (PMC9680348; doi:10.3390/proteomes10040038)
Supplement: Supplementary file 1 [file proteomes-10-00038-s001.zip › proteomes-1869526-supplementary/Supplementary Material/Supplementary information S1 Mass spectrometry data of CHIKV infected U4.4 cells.xlsx]

## Sheet: TTEST_12h_c
Accession	Description	CONTROL, 1	CONTROL, 2	CONTROL, 3	12H, 1	12H, 2	12H, 3	Student's T-test Significant 12H_CONTROL	Student's T-test significant	Mean	Std. dev.	-Log Student's T-test p-value 12H_CONTROL	Student's T-test Difference 12H_CONTROL	Student's T-test Test statistic 12H_CONTROL	Abundance Ratio: (12H) / (CONTROL)	Abundance Ratio: (60H) / (CONTROL)	Abundance Ratio: (60H) / (12H)	Abundance Ratio (log2): (12H) / (CONTROL)	Abundance Ratio (log2): (60H) / (CONTROL)	Abundance Ratio (log2): (60H) / (12H)	Found in Sample: [S1] F1: Sample, CONTROL, 1	Found in Sample: [S2] F2: Sample, CONTROL, 2	Found in Sample: [S3] F3: Sample, CONTROL, 3	Found in Sample: [S4] F4: Sample, 12H, 1	Found in Sample: [S5] F5: Sample, 12H, 2	Found in Sample: [S6] F6: Sample, 12H, 3	Found in Sample: [S7] F7: Sample, 60H, 1	Found in Sample: [S8] F8: Sample, 60H, 2	Found in Sample: [S9] F9: Sample, 60H, 3	Found in Sample Group: CONTROL	Found in Sample Group: 12H	Found in Sample Group: 60H
AALF010427-PA	transcript=AALF010427-RA | gene=AALF010427 | organism=Aedes_albopictus_Foshan | gene_product=amino acid transporter [Source:Projected from Aedes aegypti lvpagwg (AAEL001114) VB Community Annotation] | transcript_product=amino acid transporter [Source:Projected from Aedes aegypti lvpagwg (AAEL001114) VB Community Annotation] | location=JXUM01S000244:83720-87090(-) | protein_length=788 | sequence_S…	-1.4491	-0.325653	-0.687775	0.771383	0.325653	1.27277	+	12H_CONTROL	17.4292	0.608329	1.70036	1.61078	3.75063	12.436	6.089	0.518	3.64	2.61	-0.95	Not Found	Not Found	Peak Found	High	Peak Found	Peak Found	Peak Found	Peak Found	Peak Found	Peak Found	High	Peak Found
AALF024142-PA	transcript=AALF024142-RA | gene=AALF024142 | organism=Aedes_albopictus_Foshan | gene_product=amino acid transporter [Source:Projected from Aedes aegypti (AAEL001114) VB Community Annotation] | transcript_product=amino acid transporter [Source:Projected from Aedes aegypti (AAEL001114) VB Community Annotation] | location=JXUM01S000759:169458-174275(-) | protein_length=706 | sequence_SO=supercontig …	-0.61211	-0.890549	-0.527641	0.99178	0.527641	1.51387	+	12H_CONTROL	17.319	0.584201	2.28188	1.68786	5.52974	12.436	6.089	0.518	3.64	2.61	-0.95	Not Found	Not Found	Peak Found	High	Peak Found	Peak Found	Peak Found	Peak Found	Peak Found	Peak Found	High	Peak Found
AALF025396-PA	transcript=AALF025396-RA | gene=AALF025396 | organism=Aedes_albopictus_Foshan | gene_product=Tubulin alpha chain [Source:UniProtKB/TrEMBL;Acc:A0A182HAM9] | transcript_product=Tubulin alpha chain [Source:UniProtKB/TrEMBL;Acc:A0A182HAM9] | location=JXUM01S006567:47200-49315(+) | protein_length=450 | sequence_SO=supercontig | SO=protein_coding_gene | is_pseudo=false	-0.205886	-0.354802	-0.32455	1.55397	0.205886	1.50638	+	12H_CONTROL	21.3684	1.52225	1.44814	1.38382	3.11689	8.285	1.495	0.18	3.05	0.58	-2.47	High	High	High	High	High	High	High	High	High	High	High	High
E2_del9	E2_del9	-0.424451	-0.552944	-0.556374	0.424451	1.69266	1.0767	+	12H_CONTROL	19.8592	2.46258	1.88908	1.57586	4.27392	6.734	2.029	0.315	2.75	1.02	-1.67	Peak Found	Peak Found	Peak Found	High	High	High	High	High	High	Peak Found	High	High
AALF020966-PA	transcript=AALF020966-RA | gene=AALF020966 | organism=Aedes_albopictus_Foshan | gene_product=n-acetyltransferase [Source:Projected from Aedes aegypti (AAEL009373) VB Community Annotation] | transcript_product=n-acetyltransferase [Source:Projected from Aedes aegypti (AAEL009373) VB Community Annotation] | location=JXUM01S000065:435513-436103(+) | protein_length=173 | sequence_SO=supercontig | SO=p…	-1.09111	-0.442464	-0.651297	0.442464	1.2469	1.19957	+	12H_CONTROL	20.521	0.695239	2.19574	1.69127	5.23273	6.682	3.066	0.471	2.74	1.62	-1.09	High	High	Peak Found	High	High	High	High	High	High	High	High	High
AALF011843-PA	transcript=AALF011843-RA | gene=AALF011843 | organism=Aedes_albopictus_Foshan | gene_product=zinc finger protein [Source:Projected from Aedes aegypti (AAEL012938) VB Community Annotation] | transcript_product=zinc finger protein [Source:Projected from Aedes aegypti (AAEL012938) VB Community Annotation] | location=JXUM01S002563:14379-19988(+) | protein_length=685 | sequence_SO=supercontig | SO=pro…	-0.849187	-0.509512	-0.385669	0.385669	1.44504	1.27815	+	12H_CONTROL	17.9202	2.26106	1.97673	1.61774	4.53335	6.079	7.815	1.401	2.6	2.97	0.49	High	Peak Found	Peak Found	High	High	Peak Found	Peak Found	High	Peak Found	High	High	High
AALF000824-PA	transcript=AALF000824-RA | gene=AALF000824 | organism=Aedes_albopictus_Foshan | gene_product=unspecified product | transcript_product=unspecified product | location=JXUM01S001071:127885-149377(-) | protein_length=2222 | sequence_SO=supercontig | SO=protein_coding_gene | is_pseudo=false	-1.50165	-0.48753	-1.09627	0.48753	0.650716	0.802761	+	12H_CONTROL	16.2732	1.32798	2.25398	1.67549	5.4321	5.091	7.235	1.421	2.35	2.86	0.51	Peak Found	Not Found	Peak Found	Peak Found	Not Found	Peak Found	High	High	High	Peak Found	Peak Found	High
AALF015483-PA	transcript=AALF015483-RA | gene=AALF015483 | organism=Aedes_albopictus_Foshan | gene_product=unspecified product | transcript_product=unspecified product | location=JXUM01S000388:261218-262034(+) | protein_length=252 | sequence_SO=supercontig | SO=protein_coding_gene | is_pseudo=false	-0.239678	-1.4442	-1.22047	0.239678	0.720139	0.889524	+	12H_CONTROL	19.3553	0.924644	1.71552	1.58456	3.79101	4.999	3.774	1.176	2.32	1.92	0.23	Peak Found	Peak Found	High	Peak Found	Peak Found	High	Peak Found	High	High	High	High	High
NSP1_del9	NSP1_del9	-1.12262	-0.284218	-1.43686	0.284218	0.937905	0.796211	+	12H_CONTROL	18.564	3.13325	1.82117	1.62067	4.0803	4.778	11.495	2.406	2.26	3.52	1.27	Peak Found	Not Found	Peak Found	High	High	High	High	High	High	Peak Found	High	High
AALF007395-PA	transcript=AALF007395-RA | gene=AALF007395 | organism=Aedes_albopictus_Foshan | gene_product=Putative iron binding protein involved in fe-s cluster formation [Source:UniProtKB/TrEMBL;Acc:A0A023EGV5] | transcript_product=Putative iron binding protein involved in fe-s cluster formation [Source:UniProtKB/TrEMBL;Acc:A0A023EGV5] | location=JXUM01S001701:141393-141845(+) | protein_length=150 | sequence…	-0.862327	-0.727977	-0.632406	0.632406	1.03308	1.36356	+	12H_CONTROL	20.871	0.857009	2.85689	1.75059	7.89763	3.928	2.359	0.551	1.97	1.24	-0.86	High	High	High	High	High	High	High	High	High	High	High	High
AALF022452-PA	transcript=AALF022452-RA | gene=AALF022452 | organism=Aedes_albopictus_Foshan | gene_product=unspecified product | transcript_product=unspecified product | location=JXUM01S005564:5162-12704(-) | protein_length=447 | sequence_SO=supercontig | SO=protein_coding_gene | is_pseudo=false	-1.05319	-0.564188	-0.508509	0.508509	1.06597	1.38529	+	12H_CONTROL	21.6097	0.902957	2.26869	1.69522	5.48342	3.927	0.427	0.14	1.97	-1.23	-2.83	High	High	High	High	High	High	Peak Found	Peak Found	High	High	High	High
AALF022710-PA	transcript=AALF022710-RA | gene=AALF022710 | organism=Aedes_albopictus_Foshan | gene_product=unspecified product | transcript_product=unspecified product | location=JXUM01S005704:67847-102483(-) | protein_length=494 | sequence_SO=supercontig | SO=protein_coding_gene | is_pseudo=false	-1.05319	-0.564188	-0.508509	0.508509	1.06597	1.38529	+	12H_CONTROL	21.6097	0.902957	2.26869	1.69522	5.48342	3.927	0.427	0.14	1.97	-1.23	-2.83	High	High	High	High	High	High	Peak Found	Peak Found	High	High	High	High
AALF020465-PA	transcript=AALF020465-RA | gene=AALF020465 | organism=Aedes_albopictus_Foshan | gene_product=unspecified product | transcript_product=unspecified product | location=JXUM01S004883:16033-33749(+) | protein_length=549 | sequence_SO=supercontig | SO=protein_coding_gene | is_pseudo=false	-1.33605	-0.133869	-1.44196	0.655719	0.133869	0.818482	+	12H_CONTROL	17.8212	0.733017	1.49203	1.50665	3.22235	3.785	1.136	0.437	1.92	0.18	-1.19	Peak Found	Peak Found	Peak Found	High	High	High	Not Found	Peak Found	Peak Found	Peak Found	High	Peak Found
AALF025639-PA	transcript=AALF025639-RA | gene=AALF025639 | organism=Aedes_albopictus_Foshan | gene_product=unspecified product | transcript_product=unspecified product | location=JXUM01S006668:2555-3283(+) | protein_length=242 | sequence_SO=supercontig | SO=protein_coding_gene | is_pseudo=false	-0.803266	-0.337221	-1.15132	1.07004	0.337221	1.28717	+	12H_CONTROL	19.1595	0.725309	1.95596	1.66208	4.47087	3.521	1.887	0.603	1.82	0.92	-0.73	High	High	High	High	High	High	High	High	High	High	High	High
AALF020908-PA	transcript=AALF020908-RA | gene=AALF020908 | organism=Aedes_albopictus_Foshan | gene_product=sulfite reductase [Source:Projected from Aedes aegypti lvpagwg (AAEL014252) VB Community Annotation] | transcript_product=sulfite reductase [Source:Projected from Aedes aegypti lvpagwg (AAEL014252) VB Community Annotation] | location=JXUM01S005036:52511-64657(+) | protein_length=572 | sequence_SO=supercon…	-0.803266	-0.337221	-1.15132	1.07004	0.337221	1.28717	+	12H_CONTROL	19.1595	0.725309	1.95596	1.66208	4.47087	3.521	1.887	0.603	1.82	0.92	-0.73	High	High	High	High	High	High	High	High	High	High	High	High
AALF002635-PA	transcript=AALF002635-RA | gene=AALF002635 | organism=Aedes_albopictus_Foshan | gene_product=unspecified product | transcript_product=unspecified product | location=JXUM01S001219:29144-30640(+) | protein_length=418 | sequence_SO=supercontig | SO=protein_coding_gene | is_pseudo=false	-0.112585	-1.4205	-1.06256	0.793232	0.112585	1.0948	+	12H_CONTROL	18.5928	1.01861	1.46169	1.53209	3.14924	3.34	0.911	0.165	1.74	-0.13	-2.6	Peak Found	Not Found	Peak Found	High	Peak Found	Peak Found	Not Found	Peak Found	Peak Found	Peak Found	High	Peak Found
AALF014911-PA	transcript=AALF014911-RA | gene=AALF014911 | organism=Aedes_albopictus_Foshan | gene_product=unspecified product | transcript_product=unspecified product | location=JXUM01S003334:70975-106701(+) | protein_length=611 | sequence_SO=supercontig | SO=protein_coding_gene | is_pseudo=false	-0.388088	-1.01179	-0.382675	1.63493	0.382675	0.927256	+	12H_CONTROL	19.1696	1.11098	1.70641	1.5758	3.7667	3.291	1.41	0.466	1.72	0.5	-1.1	Peak Found	Peak Found	High	High	High	Peak Found	High	Peak Found	Peak Found	High	High	High
AALF014497-PA	transcript=AALF014497-RA | gene=AALF014497 | organism=Aedes_albopictus_Foshan | gene_product=unspecified product | transcript_product=unspecified product | location=JXUM01S000357:21892-53118(-) | protein_length=558 | sequence_SO=supercontig | SO=protein_coding_gene | is_pseudo=false	-0.388088	-1.01179	-0.382675	1.63493	0.382675	0.927256	+	12H_CONTROL	19.1696	1.11098	1.70641	1.5758	3.7667	3.291	1.41	0.466	1.72	0.5	-1.1	Peak Found	Peak Found	High	High	High	Peak Found	High	Peak Found	Peak Found	High	High	High
AALF011172-PA	transcript=AALF011172-RA | gene=AALF011172 | organism=Aedes_albopictus_Foshan | gene_product=Annexin [Source:UniProtKB/TrEMBL;Acc:A0A182GJT7] | transcript_product=Annexin [Source:UniProtKB/TrEMBL;Acc:A0A182GJT7] | location=JXUM01S002421:15424-16651(+) | protein_length=321 | sequence_SO=supercontig | SO=protein_coding_gene | is_pseudo=false	-0.600176	-0.998351	-0.838166	0.943937	0.600176	1.29974	+	12H_CONTROL	18.9582	0.678971	2.7856	1.76018	7.56293	3.283	0.78	0.215	1.71	-0.36	-2.22	High	Peak Found	High	High	High	High	High	Peak Found	Peak Found	High	High	High
AALF027745-PA	transcript=AALF027745-RA | gene=AALF027745 | organism=Aedes_albopictus_Foshan | gene_product=microtubule-associated protein [Source:Projected from Aedes aegypti (AAEL009847) VB Community Annotation] | transcript_product=microtubule-associated protein [Source:Projected from Aedes aegypti (AAEL009847) VB Community Annotation] | location=JXUM01S000951:303388-336414(+) | protein_length=4562 | sequenc…	-0.92828	-0.527752	-1.0321	0.527752	0.678586	1.43372	+	12H_CONTROL	21.3242	0.612375	2.22948	1.70939	5.34749	3.269	2.027	0.645	1.71	1.02	-0.63	Peak Found	Peak Found	Peak Found	Peak Found	Peak Found	Peak Found	High	Peak Found	Peak Found	Peak Found	Peak Found	High
AALF021583-PA	transcript=AALF021583-RA | gene=AALF021583 | organism=Aedes_albopictus_Foshan | gene_product=unspecified product | transcript_product=unspecified product | location=JXUM01S000625:44128-47815(+) | protein_length=662 | sequence_SO=supercontig | SO=protein_coding_gene | is_pseudo=false	-0.677435	-1.48979	-0.542827	0.639302	0.542827	1.15047	+	12H_CONTROL	18.1831	0.848875	2.06057	1.68088	4.79209	3.251	2.3	0.661	1.7	1.2	-0.6	Peak Found	Peak Found	Peak Found	Peak Found	Peak Found	High	Peak Found	High	Peak Found	Peak Found	High	High
AALF014166-PA	transcript=AALF014166-RA | gene=AALF014166 | organism=Aedes_albopictus_Foshan | gene_product=Actin-related protein [Source:Projected from Aedes aegypti (AAEL002822) UniProtKB/Swiss-Prot;Acc:Q17GZ9] | transcript_product=Actin-related protein [Source:Projected from Aedes aegypti (AAEL002822) UniProtKB/Swiss-Prot;Acc:Q17GZ9] | location=JXUM01S003156:17488-20358(+) | protein_length=662 | sequence_SO=…	-0.677435	-1.48979	-0.542827	0.639302	0.542827	1.15047	+	12H_CONTROL	18.1831	0.848875	2.06057	1.68088	4.79209	3.251	2.3	0.661	1.7	1.2	-0.6	Peak Found	Peak Found	Peak Found	Peak Found	Peak Found	High	Peak Found	High	Peak Found	Peak Found	High	High
AALF015696-PA	transcript=AALF015696-RA | gene=AALF015696 | organism=Aedes_albopictus_Foshan | gene_product=unspecified product | transcript_product=unspecified product | location=JXUM01S000406:339032-371326(-) | protein_length=534 | sequence_SO=supercontig | SO=protein_coding_gene | is_pseudo=false	-0.46959	-0.285459	-0.679052	1.68366	0.285459	1.14922	+	12H_CONTROL	18.4697	0.787047	1.63829	1.51748	3.58818	3.254	1.341	0.235	1.7	0.42	-2.09	High	High	Peak Found	High	High	Peak Found	Peak Found	Not Found	Peak Found	High	High	Peak Found
AALF010544-PA	transcript=AALF010544-RA | gene=AALF010544 | organism=Aedes_albopictus_Foshan | gene_product=unspecified product | transcript_product=unspecified product | location=JXUM01S000253:30025-37922(-) | protein_length=428 | sequence_SO=supercontig | SO=protein_coding_gene | is_pseudo=false	-0.46959	-0.285459	-0.679052	1.68366	0.285459	1.14922	+	12H_CONTROL	18.4697	0.787047	1.63829	1.51748	3.58818	3.254	1.341	0.235	1.7	0.42	-2.09	High	High	Peak Found	High	High	Peak Found	Peak Found	Not Found	Peak Found	High	High	Peak Found
AALF020954-PA	transcript=AALF020954-RA | gene=AALF020954 | organism=Aedes_albopictus_Foshan | gene_product=unspecified product | transcript_product=unspecified product | location=JXUM01S000065:69215-99079(+) | protein_length=641 | sequence_SO=supercontig | SO=protein_coding_gene | is_pseudo=false	-0.540215	-0.302183	-1.58863	0.826211	0.302183	1.14855	+	12H_CONTROL	19.6811	0.555166	1.55177	1.56932	3.36902	3.1	1.217	0.298	1.63	0.28	-1.75	High	High	High	High	High	High	High	High	High	High	High	High
AALF009332-PA	transcript=AALF009332-RA | gene=AALF009332 | organism=Aedes_albopictus_Foshan | gene_product=unspecified product | transcript_product=unspecified product | location=JXUM01S002045:8731-22684(+) | protein_length=227 | sequence_SO=supercontig | SO=protein_coding_gene | is_pseudo=false	-1.16429	-0.386547	-1.17503	1.04895	0.386547	0.929849	+	12H_CONTROL	18.0914	0.637529	2.16309	1.69707	5.12355	3.043	2.645	0.871	1.61	1.4	-0.2	Peak Found	Peak Found	Peak Found	High	Peak Found	Peak Found	High	High	High	Peak Found	High	High
AALF006820-PA	transcript=AALF006820-RA | gene=AALF006820 | organism=Aedes_albopictus_Foshan | gene_product=unspecified product | transcript_product=unspecified product | location=JXUM01S001630:150943-163960(+) | protein_length=287 | sequence_SO=supercontig | SO=protein_coding_gene | is_pseudo=false	-1.16429	-0.386547	-1.17503	1.04895	0.386547	0.929849	+	12H_CONTROL	18.0914	0.637529	2.16309	1.69707	5.12355	3.043	2.645	0.871	1.61	1.4	-0.2	Peak Found	Peak Found	Peak Found	High	Peak Found	Peak Found	High	High	High	Peak Found	High	High
AALF028004-PA	transcript=AALF028004-RA | gene=AALF028004 | organism=Aedes_albopictus_Foshan | gene_product=Battenin [Source:UniProtKB/TrEMBL;Acc:A0A182HEL9] | transcript_product=Battenin [Source:UniProtKB/TrEMBL;Acc:A0A182HEL9] | location=JXUM01S007705:60083-61143(-) | protein_length=209 | sequence_SO=supercontig | SO=protein_coding_gene | is_pseudo=false	-0.625756	-0.451726	-0.640019	0.451726	1.08236	1.61839	+	12H_CONTROL	19.2109	0.713281	2.04364	1.62333	4.73899	3.001	0.937	0.312	1.59	-0.09	-1.68	High	High	High	Peak Found	Peak Found	Peak Found	Peak Found	Peak Found	High	High	Peak Found	High
AALF023682-PA	transcript=AALF023682-RA | gene=AALF023682 | organism=Aedes_albopictus_Foshan | gene_product=unspecified product | transcript_product=unspecified product | location=JXUM01S006001:33133-34962(-) | protein_length=429 | sequence_SO=supercontig | SO=protein_coding_gene | is_pseudo=false	-0.942664	-0.210409	-0.532777	1.4857	0.210409	1.23761	+	12H_CONTROL	19.3803	0.74933	1.59078	1.53986	3.46681	3.01	1.387	0.461	1.59	0.47	-1.12	Peak Found	Peak Found	Peak Found	High	High	Peak Found	Peak Found	Peak Found	High	Peak Found	High	High
AALF009221-PA	transcript=AALF009221-RA | gene=AALF009221 | organism=Aedes_albopictus_Foshan | gene_product=unspecified product | transcript_product=unspecified product | location=JXUM01S075720:5878-7290(+) | protein_length=470 | sequence_SO=supercontig | SO=protein_coding_gene | is_pseudo=false	-0.942664	-0.210409	-0.532777	1.4857	0.210409	1.23761	+	12H_CONTROL	19.3803	0.74933	1.59078	1.53986	3.46681	3.01	1.387	0.461	1.59	0.47	-1.12	Peak Found	Peak Found	Peak Found	High	High	Peak Found	Peak Found	Peak Found	High	Peak Found	High	High
AALF007074-PA	transcript=AALF007074-RA | gene=AALF007074 | organism=Aedes_albopictus_Foshan | gene_product=unspecified product | transcript_product=unspecified product | location=JXUM01S013013:10255-15833(+) | protein_length=130 | sequence_SO=supercontig | SO=protein_coding_gene | is_pseudo=false	-1.11417	-0.373191	-0.837554	0.785851	0.373191	1.47004	+	12H_CONTROL	24.3308	0.51724	1.8903	1.65133	4.27746	2.972	0.834	0.298	1.57	-0.26	-1.75	High	High	High	High	High	High	High	High	High	High	High	High
AALF001269-PA	transcript=AALF001269-RA | gene=AALF001269 | organism=Aedes_albopictus_Foshan | gene_product=unspecified product | transcript_product=unspecified product | location=JXUM01S008683:21040-35542(+) | protein_length=446 | sequence_SO=supercontig | SO=protein_coding_gene | is_pseudo=false	-0.549417	-0.204146	-0.782298	1.48495	0.204146	1.34079	+	12H_CONTROL	17.0297	0.598984	1.59236	1.52192	3.47082	2.898	0.621	0.159	1.54	-0.69	-2.65	Not Found	Peak Found	Peak Found	High	Peak Found	Peak Found	Peak Found	Peak Found	Not Found	Peak Found	High	Peak Found
AALF025390-PA	transcript=AALF025390-RA | gene=AALF025390 | organism=Aedes_albopictus_Foshan | gene_product=unspecified product | transcript_product=unspecified product | location=JXUM01S006573:44936-48604(+) | protein_length=307 | sequence_SO=supercontig | SO=protein_coding_gene | is_pseudo=false	-0.483834	-1.53498	-0.712505	0.702539	0.483834	1.08371	+	12H_CONTROL	18.1163	0.70565	1.99158	1.66713	4.5784	2.889	1.356	0.501	1.53	0.44	-1	Peak Found	High	High	High	High	High	Peak Found	Peak Found	High	High	High	High
AALF002936-PA	transcript=AALF002936-RA | gene=AALF002936 | organism=Aedes_albopictus_Foshan | gene_product=unspecified product | transcript_product=unspecified product | location=JXUM01S001239:56779-57502(-) | protein_length=196 | sequence_SO=supercontig | SO=protein_coding_gene | is_pseudo=false	-0.526878	-0.512476	-0.730414	1.45265	0.512476	1.24637	+	12H_CONTROL	20.5155	0.641357	2.31589	1.66042	5.65066	2.89	0.904	0.358	1.53	-0.15	-1.48	High	High	High	High	High	High	High	High	High	High	High	High
AALF019606-PA	transcript=AALF019606-RA | gene=AALF019606 | organism=Aedes_albopictus_Foshan | gene_product=unspecified product | transcript_product=unspecified product | location=JXUM01S004631:11302-42140(-) | protein_length=126 | sequence_SO=supercontig | SO=protein_coding_gene | is_pseudo=false	-1.44953	-0.572634	-0.599424	0.739604	0.572634	1.15616	+	12H_CONTROL	22.2403	0.506213	2.13987	1.69666	5.04695	2.861	1.528	0.506	1.52	0.61	-0.98	High	High	High	High	High	High	High	High	High	High	High	High
AALF006101-PA	transcript=AALF006101-RA | gene=AALF006101 | organism=Aedes_albopictus_Foshan | gene_product=unspecified product | transcript_product=unspecified product | location=JXUM01S012059:8585-20185(-) | protein_length=401 | sequence_SO=supercontig | SO=protein_coding_gene | is_pseudo=false	-1.22555	-0.292151	-0.926079	1.1098	0.292151	1.11268	+	12H_CONTROL	18.6621	0.616297	1.88561	1.6528	4.26388	2.868	1.308	0.437	1.52	0.39	-1.19	High	High	High	High	High	High	Peak Found	High	Peak Found	High	High	High
AALF023336-PA	transcript=AALF023336-RA | gene=AALF023336 | organism=Aedes_albopictus_Foshan | gene_product=unspecified product | transcript_product=unspecified product | location=JXUM01S005846:61020-63707(-) | protein_length=291 | sequence_SO=supercontig | SO=protein_coding_gene | is_pseudo=false	-1.22555	-0.292151	-0.926079	1.1098	0.292151	1.11268	+	12H_CONTROL	18.6621	0.616297	1.88561	1.6528	4.26388	2.868	1.308	0.437	1.52	0.39	-1.19	High	High	High	High	High	High	Peak Found	High	Peak Found	High	High	High
AALF020853-PA	transcript=AALF020853-RA | gene=AALF020853 | organism=Aedes_albopictus_Foshan | gene_product=unspecified product | transcript_product=unspecified product | location=JXUM01S005012:10932-12210(-) | protein_length=323 | sequence_SO=supercontig | SO=protein_coding_gene | is_pseudo=false	-0.179203	-0.492866	-0.882705	1.3401	0.179203	1.45527	+	12H_CONTROL	19.2341	0.531147	1.52978	1.50978	3.3146	2.839	1.419	0.563	1.51	0.51	-0.83	Not Found	Not Found	Not Found	Not Found	Not Found	Not Found	Not Found	Not Found	Not Found	Not Found	Not Found	Not Found
AALF027208-PA	transcript=AALF027208-RA | gene=AALF027208 | organism=Aedes_albopictus_Foshan | gene_product=aldo-keto reductase [Source:Projected from Aedes aegypti (AAEL009134) VB Community Annotation] | transcript_product=aldo-keto reductase [Source:Projected from Aedes aegypti (AAEL009134) VB Community Annotation] | location=JXUM01S007379:39954-41216(-) | protein_length=323 | sequence_SO=supercontig | SO=pro…	-0.179203	-0.492866	-0.882705	1.3401	0.179203	1.45527	+	12H_CONTROL	19.2341	0.531147	1.52978	1.50978	3.3146	2.839	1.419	0.563	1.51	0.51	-0.83	Not Found	Not Found	Not Found	Not Found	Not Found	Not Found	Not Found	Not Found	Not Found	Not Found	Not Found	Not Found
AALF008264-PA	transcript=AALF008264-RA | gene=AALF008264 | organism=Aedes_albopictus_Foshan | gene_product=unspecified product | transcript_product=unspecified product | location=JXUM01S001842:250491-251013(-) | protein_length=89 | sequence_SO=supercontig | SO=protein_coding_gene | is_pseudo=false	-1.14966	-0.392631	-0.837662	0.917601	0.392631	1.35141	+	12H_CONTROL	23.9685	0.529049	2.04769	1.68053	4.75165	2.824	0.71	0.278	1.5	-0.49	-1.85	High	High	High	High	High	High	High	High	High	High	High	High
AALF016114-PA	transcript=AALF016114-RA | gene=AALF016114 | organism=Aedes_albopictus_Foshan | gene_product=exostosin-2 [Source:Projected from Aedes aegypti (AAEL000483) VB Community Annotation] | transcript_product=exostosin-2 [Source:Projected from Aedes aegypti (AAEL000483) VB Community Annotation] | location=JXUM01S000426:295086-298067(-) | protein_length=947 | sequence_SO=supercontig | SO=protein_coding_ge…	-1.10548	-0.328342	-0.627066	1.47386	0.328342	0.998403	+	12H_CONTROL	19.6526	0.627631	1.80345	1.6205	4.03078	2.83	1.385	0.489	1.5	0.47	-1.03	High	High	Peak Found	High	High	High	Peak Found	Peak Found	High	High	High	High
AALF007309-PA	transcript=AALF007309-RA | gene=AALF007309 | organism=Aedes_albopictus_Foshan | gene_product=unspecified product | transcript_product=unspecified product | location=JXUM01S001690:181365-182090(-) | protein_length=130 | sequence_SO=supercontig | SO=protein_coding_gene | is_pseudo=false	-0.862228	-0.293589	-1.43305	1.2052	0.293589	0.7603	+	12H_CONTROL	21.4491	0.612839	1.73231	1.61598	3.83605	2.837	1.298	0.768	1.5	0.38	-0.38	High	High	High	High	High	High	High	High	Peak Found	High	High	High
AALF025699-PA	transcript=AALF025699-RA | gene=AALF025699 | organism=Aedes_albopictus_Foshan | gene_product=unspecified product | transcript_product=unspecified product | location=JXUM01S006695:14999-15411(-) | protein_length=120 | sequence_SO=supercontig | SO=protein_coding_gene | is_pseudo=false	-1.15608	-0.447049	-0.626218	0.979954	0.447049	1.38251	+	12H_CONTROL	17.1864	0.608531	2.08672	1.67962	4.87502	2.801	1.4	0.409	1.49	0.49	-1.29	Peak Found	Peak Found	Peak Found	High	Peak Found	Peak Found	Peak Found	Peak Found	Peak Found	Peak Found	High	Peak Found
AALF011313-PA	transcript=AALF011313-RA | gene=AALF011313 | organism=Aedes_albopictus_Foshan | gene_product=unspecified product | transcript_product=unspecified product | location=JXUM01S002441:197409-197821(-) | protein_length=120 | sequence_SO=supercontig | SO=protein_coding_gene | is_pseudo=false	-1.15608	-0.447049	-0.626218	0.979954	0.447049	1.38251	+	12H_CONTROL	17.1864	0.608531	2.08672	1.67962	4.87502	2.801	1.4	0.409	1.49	0.49	-1.29	Peak Found	Peak Found	Peak Found	High	Peak Found	Peak Found	Peak Found	Peak Found	Peak Found	Peak Found	High	Peak Found
AALF018648-PA	transcript=AALF018648-RA | gene=AALF018648 | organism=Aedes_albopictus_Foshan | gene_product=unspecified product | transcript_product=unspecified product | location=JXUM01S004390:120010-121384(-) | protein_length=374 | sequence_SO=supercontig | SO=protein_coding_gene | is_pseudo=false	-0.300637	-1.31033	-0.807334	0.994327	0.300637	1.20905	+	12H_CONTROL	19.0063	0.606772	1.82843	1.64077	4.10068	2.803	1.79	0.639	1.49	0.84	-0.65	Peak Found	Peak Found	High	Peak Found	Peak Found	Peak Found	Peak Found	Peak Found	Peak Found	High	Peak Found	Peak Found
AALF000498-PA	transcript=AALF000498-RA | gene=AALF000498 | organism=Aedes_albopictus_Foshan | gene_product=unspecified product | transcript_product=unspecified product | location=JXUM01S008306:8327-12860(+) | protein_length=305 | sequence_SO=supercontig | SO=protein_coding_gene | is_pseudo=false	-0.327381	-0.84413	-0.777547	1.29094	0.327381	1.34238	+	12H_CONTROL	18.3889	0.569596	1.94873	1.63659	4.44926	2.772	1.017	0.367	1.47	0.02	-1.45	High	Peak Found	Peak Found	High	High	High	Peak Found	Peak Found	Peak Found	High	High	Peak Found
AALF006747-PA	transcript=AALF006747-RA | gene=AALF006747 | organism=Aedes_albopictus_Foshan | gene_product=Glutamyl-tRNA(Gln) amidotransferase subunit A, mitochondrial [Source:UniProtKB/TrEMBL;Acc:A0A182GB41] | transcript_product=Glutamyl-tRNA(Gln) amidotransferase subunit A, mitochondrial [Source:UniProtKB/TrEMBL;Acc:A0A182GB41] | location=JXUM01S001615:114172-115466(-) | protein_length=400 | sequence_SO=supe…	-0.789833	-0.571334	-0.935915	1.36099	0.571334	0.997546	+	12H_CONTROL	18.8129	0.615051	2.64171	1.74232	6.9254	2.737	1.31	0.507	1.45	0.39	-0.98	High	High	High	High	High	High	High	High	High	High	High	High
AALF028091-PA	transcript=AALF028091-RA | gene=AALF028091 | organism=Aedes_albopictus_Foshan | gene_product=unspecified product | transcript_product=unspecified product | location=JXUM01S000103:347001-359253(+) | protein_length=1067 | sequence_SO=supercontig | SO=protein_coding_gene | is_pseudo=false	-1.39701	-0.280504	-1.48384	0.511212	0.280504	0.654113	+	12H_CONTROL	18.2872	0.603806	1.72484	1.53573	3.81595	2.736	1	0.358	1.45	0	-1.48	Peak Found	Peak Found	Peak Found	High	Peak Found	High	Not Found	Peak Found	Peak Found	Peak Found	High	Peak Found
AALF015441-PA	transcript=AALF015441-RA | gene=AALF015441 | organism=Aedes_albopictus_Foshan | gene_product=cytochrome P450 [Source:Projected from Aedes aegypti (AAEL009131) VB Community Annotation] | transcript_product=cytochrome P450 [Source:Projected from Aedes aegypti (AAEL009131) VB Community Annotation] | location=JXUM01S003515:240474-242205(+) | protein_length=472 | sequence_SO=supercontig | SO=protein_c…	-0.305569	-0.405886	-0.499183	1.55163	0.305569	1.4113	+	12H_CONTROL	18.6884	0.623331	1.70064	1.49305	3.75138	2.74	1.234	0.45	1.45	0.3	-1.15	Peak Found	Peak Found	Peak Found	Peak Found	Peak Found	Peak Found	High	Peak Found	Peak Found	Peak Found	Peak Found	High
AALF016308-PA	transcript=AALF016308-RA | gene=AALF016308 | organism=Aedes_albopictus_Foshan | gene_product=Putative unc-50 protein [Source:UniProtKB/TrEMBL;Acc:A0A023EM42] | transcript_product=Putative unc-50 protein [Source:UniProtKB/TrEMBL;Acc:A0A023EM42] | location=JXUM01S003742:47611-49111(-) | protein_length=273 | sequence_SO=supercontig | SO=protein_coding_gene | is_pseudo=false	-1.22225	-0.190028	-0.543697	0.736162	0.190028	1.61132	+	12H_CONTROL	21.6212	0.594112	1.36421	1.49783	2.9203	2.707	2.067	0.664	1.44	1.05	-0.59	High	High	High	High	High	High	High	High	High	High	High	High
AALF012286-PA	transcript=AALF012286-RA | gene=AALF012286 | organism=Aedes_albopictus_Foshan | gene_product=unspecified product | transcript_product=unspecified product | location=JXUM01S002687:2877-3878(-) | protein_length=215 | sequence_SO=supercontig | SO=protein_coding_gene | is_pseudo=false	-0.727914	-0.0750631	-0.817299	1.12509	0.0750631	1.58905	+	12H_CONTROL	17.1682	0.480248	1.35934	1.46982	2.90908	2.674	0.805	0.396	1.42	-0.31	-1.34	High	Peak Found	Peak Found	High	High	High	Peak Found	High	Peak Found	High	High	High
AALF011026-PA	transcript=AALF011026-RA | gene=AALF011026 | organism=Aedes_albopictus_Foshan | gene_product=unspecified product | transcript_product=unspecified product | location=JXUM01S002390:87152-87535(+) | protein_length=127 | sequence_SO=supercontig | SO=protein_coding_gene | is_pseudo=false	-1.03745	-0.546929	-0.766467	0.943374	0.546929	1.35941	+	12H_CONTROL	23.3811	0.545529	2.49489	1.73352	6.32377	2.682	1.156	0.456	1.42	0.21	-1.13	Peak Found	Peak Found	Peak Found	Peak Found	Peak Found	Peak Found	Peak Found	High	Peak Found	Peak Found	Peak Found	High
AALF009770-PA	transcript=AALF009770-RA | gene=AALF009770 | organism=Aedes_albopictus_Foshan | gene_product=RNA-binding protein 8A [Source:UniProtKB/TrEMBL;Acc:A0A182GH26] | transcript_product=RNA-binding protein 8A [Source:UniProtKB/TrEMBL;Acc:A0A182GH26] | location=JXUM01S000223:276305-276802(+) | protein_length=165 | sequence_SO=supercontig | SO=protein_coding_gene | is_pseudo=false	-0.941743	-0.428094	-1.23214	0.428094	0.718294	1.30862	+	12H_CONTROL	22.2125	0.343034	2.069	1.68566	4.81871	2.656	1.427	0.566	1.41	0.51	-0.82	High	High	High	High	High	High	High	High	High	High	High	High
AALF022441-PA	transcript=AALF022441-RA | gene=AALF022441 | organism=Aedes_albopictus_Foshan | gene_product=unspecified product | transcript_product=unspecified product | location=JXUM01S005562:59134-65882(+) | protein_length=493 | sequence_SO=supercontig | SO=protein_coding_gene | is_pseudo=false	-1.15093	-0.192372	-0.925232	0.192372	1.08097	1.25571	+	12H_CONTROL	17.8519	0.526279	1.66164	1.59919	3.64876	2.659	1.247	0.488	1.41	0.32	-1.03	Peak Found	Peak Found	Peak Found	High	Peak Found	Peak Found	Peak Found	Peak Found	Peak Found	Peak Found	High	Peak Found
AALF013928-PA	transcript=AALF013928-RA | gene=AALF013928 | organism=Aedes_albopictus_Foshan | gene_product=unspecified product | transcript_product=unspecified product | location=JXUM01S000339:164182-169719(-) | protein_length=243 | sequence_SO=supercontig | SO=protein_coding_gene | is_pseudo=false	-1.03821	-1.34936	-0.489814	0.806946	0.489814	0.985054	+	12H_CONTROL	18.3103	0.776912	2.39218	1.71974	5.92985	2.656	1.406	0.454	1.41	0.49	-1.14	Peak Found	Peak Found	Peak Found	High	High	Peak Found	Peak Found	Peak Found	Peak Found	Peak Found	High	Peak Found
AALF007582-PA	transcript=AALF007582-RA | gene=AALF007582 | organism=Aedes_albopictus_Foshan | gene_product=unspecified product | transcript_product=unspecified product | location=JXUM01S000189:239938-241993(-) | protein_length=407 | sequence_SO=supercontig | SO=protein_coding_gene | is_pseudo=false	-1.30814	-0.617154	-0.478163	0.799111	0.478163	1.34612	+	12H_CONTROL	20.3886	0.456571	2.0137	1.67562	4.64612	2.627	1.415	0.478	1.39	0.5	-1.07	Peak Found	Peak Found	Peak Found	High	High	High	High	High	High	Peak Found	High	High
AALF015332-PA	transcript=AALF015332-RA | gene=AALF015332 | organism=Aedes_albopictus_Foshan | gene_product=acyl-coa dehydrogenase [Source:Projected from Aedes aegypti (AAEL004127) VB Community Annotation] | transcript_product=acyl-coa dehydrogenase [Source:Projected from Aedes aegypti (AAEL004127) VB Community Annotation] | location=JXUM01S003466:38440-40403(+) | protein_length=407 | sequence_SO=supercontig | …	-1.30814	-0.617154	-0.478163	0.799111	0.478163	1.34612	+	12H_CONTROL	20.3886	0.456571	2.0137	1.67562	4.64612	2.627	1.415	0.478	1.39	0.5	-1.07	Peak Found	Peak Found	Peak Found	High	High	High	High	High	High	Peak Found	High	High
AALF004520-PA	transcript=AALF004520-RA | gene=AALF004520 | organism=Aedes_albopictus_Foshan | gene_product=unspecified product | transcript_product=unspecified product | location=JXUM01S000152:238061-247860(+) | protein_length=485 | sequence_SO=supercontig | SO=protein_coding_gene | is_pseudo=false	-0.834888	-0.432545	-0.914323	1.44132	0.432545	1.00766	+	12H_CONTROL	18.8944	0.581273	2.16964	1.68776	5.1453	2.604	1.673	0.642	1.38	0.74	-0.64	High	High	Peak Found	High	High	High	High	High	High	High	High	High
AALF003837-PA	transcript=AALF003837-RA | gene=AALF003837 | organism=Aedes_albopictus_Foshan | gene_product=adenylate cyclase [Source:Projected from Aedes aegypti (AAEL001699) VB Community Annotation] | transcript_product=adenylate cyclase [Source:Projected from Aedes aegypti (AAEL001699) VB Community Annotation] | location=JXUM01S000145:62772-78141(-) | protein_length=485 | sequence_SO=supercontig | SO=protein…	-0.834888	-0.432545	-0.914323	1.44132	0.432545	1.00766	+	12H_CONTROL	18.8944	0.581273	2.16964	1.68776	5.1453	2.604	1.673	0.642	1.38	0.74	-0.64	High	High	Peak Found	High	High	High	High	High	High	High	High	High
AALF008762-PA	transcript=AALF008762-RA | gene=AALF008762 | organism=Aedes_albopictus_Foshan | gene_product=nuclear movement protein nudc [Source:Projected from Aedes aegypti (AAEL001682) VB Community Annotation] | transcript_product=nuclear movement protein nudc [Source:Projected from Aedes aegypti (AAEL001682) VB Community Annotation] | location=JXUM01S000214:368459-369633(-) | protein_length=325 | sequence_S…	-1.47129	-1.25522	-0.507472	0.678632	0.507472	0.53306	+	12H_CONTROL	17.1238	0.924034	2.29111	1.65105	5.56236	2.593	1.502	0.499	1.37	0.59	-1	Peak Found	High	Peak Found	High	High	High	High	Peak Found	High	High	High	High
AALF013979-PA	transcript=AALF013979-RA | gene=AALF013979 | organism=Aedes_albopictus_Foshan | gene_product=unspecified product | transcript_product=unspecified product | location=JXUM01S003100:155808-157412(+) | protein_length=312 | sequence_SO=supercontig | SO=protein_coding_gene | is_pseudo=false	-0.597491	-0.471297	-0.364853	1.69338	0.364853	1.13451	+	12H_CONTROL	14.4942	0.732363	1.77227	1.54213	3.94464	2.569	0.987	0.304	1.36	-0.02	-1.72	Peak Found	Peak Found	Peak Found	High	High	High	Peak Found	Peak Found	Peak Found	Peak Found	High	Peak Found
AALF016668-PA	transcript=AALF016668-RA | gene=AALF016668 | organism=Aedes_albopictus_Foshan | gene_product=unspecified product | transcript_product=unspecified product | location=JXUM01S000041:245737-266773(+) | protein_length=393 | sequence_SO=supercontig | SO=protein_coding_gene | is_pseudo=false	-1.36788	-1.2476	-0.143804	0.666192	0.143804	1.04269	+	12H_CONTROL	20.1946	0.960276	1.51575	1.53733	3.28014	2.538	0.199	0.077	1.34	-2.33	-3.7	High	High	Peak Found	High	High	High	Peak Found	Peak Found	Peak Found	High	High	Peak Found
AALF008036-PA	transcript=AALF008036-RA | gene=AALF008036 | organism=Aedes_albopictus_Foshan | gene_product=unspecified product | transcript_product=unspecified product | location=JXUM01S000196:281518-287999(+) | protein_length=170 | sequence_SO=supercontig | SO=protein_coding_gene | is_pseudo=false	-0.851878	-0.517825	-0.607028	1.23964	0.517825	1.35382	+	12H_CONTROL	18.6069	0.546226	2.42529	1.69601	6.0545	2.522	1.491	0.591	1.33	0.58	-0.76	High	High	High	Peak Found	High	High	Peak Found	High	High	High	High	High
AALF013248-PA	transcript=AALF013248-RA | gene=AALF013248 | organism=Aedes_albopictus_Foshan | gene_product=unspecified product | transcript_product=unspecified product | location=JXUM01S000314:352156-372634(-) | protein_length=354 | sequence_SO=supercontig | SO=protein_coding_gene | is_pseudo=false	-1.17804	-0.422607	-0.491723	0.49438	1.66398	0.422607	+	12H_CONTROL	15.4697	0.669388	1.53235	1.55778	3.32094	2.521	1.87	0.95	1.33	0.9	-0.07	Peak Found	Peak Found	High	Not Found	Not Found	Peak Found	High	High	High	High	Peak Found	High
AALF006785-PA	transcript=AALF006785-RA | gene=AALF006785 | organism=Aedes_albopictus_Foshan | gene_product=unspecified product | transcript_product=unspecified product | location=JXUM01S001625:105641-142830(+) | protein_length=573 | sequence_SO=supercontig | SO=protein_coding_gene | is_pseudo=false	-0.728587	-0.261371	-0.304118	1.63984	1.24538	0.261371	+	12H_CONTROL	15.4697	1.08232	1.56168	1.48022	3.39372	2.521	1.87	0.95	1.33	0.9	-0.07	Peak Found	Peak Found	High	Not Found	Not Found	Peak Found	High	High	High	High	Peak Found	High
AALF008344-PA	transcript=AALF008344-RA | gene=AALF008344 | organism=Aedes_albopictus_Foshan | gene_product=Putative dna-binding protein c1d involved in regulation of double-strand break repair [Source:UniProtKB/TrEMBL;Acc:A0A023EH30] | transcript_product=Putative dna-binding protein c1d involved in regulation of double-strand break repair [Source:UniProtKB/TrEMBL;Acc:A0A023EH30] | location=JXUM01S001840:37879-…	-1.58744	-0.558184	-0.734515	0.558184	0.731078	0.884814	+	12H_CONTROL	18.9519	0.660912	2.15054	1.68474	5.08203	2.52	2.84	0.986	1.33	1.51	-0.02	Peak Found	Peak Found	Peak Found	High	Peak Found	High	High	High	High	Peak Found	High	High
AALF012590-PA	transcript=AALF012590-RA | gene=AALF012590 | organism=Aedes_albopictus_Foshan | gene_product=unspecified product | transcript_product=unspecified product | location=JXUM01S002755:100972-101844(-) | protein_length=290 | sequence_SO=supercontig | SO=protein_coding_gene | is_pseudo=false	-0.634198	-0.388248	-0.696141	0.388248	1.04986	1.64606	+	12H_CONTROL	19.6541	0.49612	1.88651	1.60092	4.26647	2.504	0.452	0.181	1.32	-1.14	-2.47	High	High	High	Peak Found	High	High	Peak Found	Not Found	Peak Found	High	High	Peak Found
AALF022976-PA	transcript=AALF022976-RA | gene=AALF022976 | organism=Aedes_albopictus_Foshan | gene_product=unspecified product | transcript_product=unspecified product | location=JXUM01S005738:106813-107395(-) | protein_length=108 | sequence_SO=supercontig | SO=protein_coding_gene | is_pseudo=false	-0.358507	-0.553574	-0.508998	1.50004	0.358507	1.38828	+	12H_CONTROL	19.6019	0.555777	1.87291	1.55597	4.22725	2.493	0.894	0.358	1.32	-0.16	-1.48	High	High	Peak Found	High	High	High	High	High	High	High	High	High
AALF002514-PA	transcript=AALF002514-RA | gene=AALF002514 | organism=Aedes_albopictus_Foshan | gene_product=flavohemoprotein B5/b5r [Source:Projected from Aedes aegypti (AAEL005478) VB Community Annotation] | transcript_product=flavohemoprotein B5/b5r [Source:Projected from Aedes aegypti (AAEL005478) VB Community Annotation] | location=JXUM01S000128:123138-149891(-) | protein_length=602 | sequence_SO=superconti…	-0.828984	-0.991262	-0.535721	1.54419	0.609646	0.535721	+	12H_CONTROL	17.8425	0.973443	2.06106	1.68184	4.79364	2.471	1.009	0.702	1.31	0.01	-0.51	High	Peak Found	High	High	High	High	Peak Found	Peak Found	High	High	High	High
AALF024777-PA	transcript=AALF024777-RA | gene=AALF024777 | organism=Aedes_albopictus_Foshan | gene_product=unspecified product | transcript_product=unspecified product | location=JXUM01S006359:7810-9920(-) | protein_length=479 | sequence_SO=supercontig | SO=protein_coding_gene | is_pseudo=false	-1.33115	-0.447414	-0.13683	0.13683	1.13538	1.30435	+	12H_CONTROL	17.5636	0.702108	1.36951	1.49732	2.93254	2.42	1.294	0.405	1.28	0.37	-1.3	Not Found	Peak Found	Peak Found	High	Peak Found	High	Peak Found	Peak Found	Peak Found	Peak Found	High	Peak Found
AALF013431-PA	transcript=AALF013431-RA | gene=AALF013431 | organism=Aedes_albopictus_Foshan | gene_product=unspecified product | transcript_product=unspecified product | location=JXUM01S002966:132263-141601(-) | protein_length=385 | sequence_SO=supercontig | SO=protein_coding_gene | is_pseudo=false	-1.65016	-0.5041	-0.16141	0.953669	0.16141	1.03017	+	12H_CONTROL	18.8298	0.853433	1.3165	1.48697	2.81136	2.429	1.287	0.382	1.28	0.36	-1.39	Not Found	High	Peak Found	High	High	Peak Found	Peak Found	High	Peak Found	High	High	High
AALF027156-PA	transcript=AALF027156-RA | gene=AALF027156 | organism=Aedes_albopictus_Foshan | gene_product=Serine--pyruvate aminotransferase [Source:UniProtKB/TrEMBL;Acc:A0A182HDE9] | transcript_product=Serine--pyruvate aminotransferase [Source:UniProtKB/TrEMBL;Acc:A0A182HDE9] | location=JXUM01S007355:22966-24294(-) | protein_length=400 | sequence_SO=supercontig | SO=protein_coding_gene | is_pseudo=false	-0.783377	-0.682777	-0.36361	1.33819	0.36361	1.36563	+	12H_CONTROL	18.0032	0.585477	2.00667	1.6324	4.62452	2.421	1.21	0.388	1.28	0.28	-1.36	Peak Found	Peak Found	Peak Found	High	Peak Found	High	Peak Found	Peak Found	Peak Found	Peak Found	High	Peak Found
AALF002881-PA	transcript=AALF002881-RA | gene=AALF002881 | organism=Aedes_albopictus_Foshan | gene_product=unspecified product | transcript_product=unspecified product | location=JXUM01S009649:28650-29513(-) | protein_length=221 | sequence_SO=supercontig | SO=protein_coding_gene | is_pseudo=false	-0.647847	-0.720698	-0.505667	0.505667	0.637424	1.7729	+	12H_CONTROL	21.0025	0.442106	1.7638	1.59674	3.92145	2.413	0.689	0.275	1.27	-0.54	-1.86	High	High	High	High	High	High	High	High	High	High	High	High
AALF010132-PA	transcript=AALF010132-RA | gene=AALF010132 | organism=Aedes_albopictus_Foshan | gene_product=unspecified product | transcript_product=unspecified product | location=JXUM01S002198:52270-65274(+) | protein_length=1681 | sequence_SO=supercontig | SO=protein_coding_gene | is_pseudo=false	-0.483885	-0.12243	-0.536423	1.2825	0.12243	1.67432	+	12H_CONTROL	22.7797	0.455035	1.35936	1.40733	2.90914	2.389	1.199	0.475	1.26	0.26	-1.07	High	High	High	High	High	High	High	High	High	High	High	High
AALF023338-PA	transcript=AALF023338-RA | gene=AALF023338 | organism=Aedes_albopictus_Foshan | gene_product=unspecified product | transcript_product=unspecified product | location=JXUM01S005846:78815-88298(+) | protein_length=684 | sequence_SO=supercontig | SO=protein_coding_gene | is_pseudo=false	-1.53122	-1.19752	-0.313322	0.313322	0.491268	0.885225	+	12H_CONTROL	18.7134	0.787772	1.76917	1.57729	3.93614	2.395	0.907	0.352	1.26	-0.14	-1.51	Peak Found	Peak Found	Peak Found	High	High	Peak Found	Peak Found	Peak Found	Peak Found	Peak Found	High	Peak Found
AALF007372-PA	transcript=AALF007372-RA | gene=AALF007372 | organism=Aedes_albopictus_Foshan | gene_product=unspecified product | transcript_product=unspecified product | location=JXUM01S001698:238788-248273(-) | protein_length=379 | sequence_SO=supercontig | SO=protein_coding_gene | is_pseudo=false	-1.1753	-0.602357	-0.220375	1.33638	0.220375	1.17166	+	12H_CONTROL	20.7757	0.715553	1.61987	1.57548	3.54083	2.394	2.081	0.772	1.26	1.06	-0.37	High	Peak Found	High	High	High	High	High	High	High	High	High	High
AALF028628-PA	transcript=AALF028628-RA | gene=AALF028628 | organism=Aedes_albopictus_Foshan | gene_product=Tetraspanin [Source:UniProtKB/TrEMBL;Acc:A0A182HFJ1] | transcript_product=Tetraspanin [Source:UniProtKB/TrEMBL;Acc:A0A182HFJ1] | location=JXUM01S001017:43259-66302(-) | protein_length=251 | sequence_SO=supercontig | SO=protein_coding_gene | is_pseudo=false	-0.956282	-0.457689	-0.837546	1.40438	0.457689	0.996397	+	12H_CONTROL	20.4573	0.541223	2.2584	1.70333	5.44748	2.388	1.136	0.476	1.26	0.18	-1.07	High	High	Peak Found	High	High	High	High	High	High	High	High	High
AALF004775-PA	transcript=AALF004775-RA | gene=AALF004775 | organism=Aedes_albopictus_Foshan | gene_product=Tetraspanin [Source:UniProtKB/TrEMBL;Acc:A0A182G7R8] | transcript_product=Tetraspanin [Source:UniProtKB/TrEMBL;Acc:A0A182G7R8] | location=JXUM01S001394:38582-67564(-) | protein_length=240 | sequence_SO=supercontig | SO=protein_coding_gene | is_pseudo=false	-0.956282	-0.457689	-0.837546	1.40438	0.457689	0.996397	+	12H_CONTROL	20.4573	0.541223	2.2584	1.70333	5.44748	2.388	1.136	0.476	1.26	0.18	-1.07	High	High	Peak Found	High	High	High	High	High	High	High	High	High
AALF012284-PA	transcript=AALF012284-RA | gene=AALF012284 | organism=Aedes_albopictus_Foshan | gene_product=unspecified product | transcript_product=unspecified product | location=JXUM01S002695:156113-189256(-) | protein_length=1028 | sequence_SO=supercontig | SO=protein_coding_gene | is_pseudo=false	-0.492453	-0.11136	-0.437146	1.29159	0.11136	1.69511	+	12H_CONTROL	19.6676	0.380081	1.31888	1.37967	2.81675	2.385	1.715	0.874	1.25	0.78	-0.19	High	Peak Found	High	High	High	Peak Found	Peak Found	High	High	High	High	High
AALF022155-PA	transcript=AALF022155-RA | gene=AALF022155 | organism=Aedes_albopictus_Foshan | gene_product=unspecified product | transcript_product=unspecified product | location=JXUM01S000658:307481-320379(-) | protein_length=2281 | sequence_SO=supercontig | SO=protein_coding_gene | is_pseudo=false	-1.06562	-0.428355	-0.523559	1.09063	0.428355	1.42615	+	12H_CONTROL	19.5762	0.512616	2.02236	1.65422	4.67286	2.378	1.153	0.538	1.25	0.21	-0.9	Peak Found	High	High	High	High	High	High	Peak Found	Peak Found	High	High	High
AALF026819-PA	transcript=AALF026819-RA | gene=AALF026819 | organism=Aedes_albopictus_Foshan | gene_product=unspecified product | transcript_product=unspecified product | location=JXUM01S000092:676983-677423(-) | protein_length=146 | sequence_SO=supercontig | SO=protein_coding_gene | is_pseudo=false	-1.29536	-0.32182	-0.495714	0.32182	1.53266	0.7212	+	12H_CONTROL	19.0634	0.808811	1.54688	1.56286	3.35689	2.374	1.267	0.448	1.25	0.34	-1.16	Peak Found	Peak Found	High	High	High	Peak Found	Peak Found	High	High	High	High	High
AALF027934-PA	transcript=AALF027934-RA | gene=AALF027934 | organism=Aedes_albopictus_Foshan | gene_product=unspecified product | transcript_product=unspecified product | location=JXUM01S007665:39398-65121(+) | protein_length=418 | sequence_SO=supercontig | SO=protein_coding_gene | is_pseudo=false	-0.706304	-0.516387	-0.459645	1.12616	0.459645	1.5949	+	12H_CONTROL	17.8738	0.482135	2.06307	1.62101	4.79998	2.385	1.231	0.443	1.25	0.3	-1.17	Peak Found	Peak Found	Peak Found	High	Peak Found	Peak Found	Peak Found	Peak Found	Peak Found	Peak Found	High	Peak Found
AALF020021-PA	transcript=AALF020021-RA | gene=AALF020021 | organism=Aedes_albopictus_Foshan | gene_product=unspecified product | transcript_product=unspecified product | location=JXUM01S000557:2286-4428(+) | protein_length=686 | sequence_SO=supercontig | SO=protein_coding_gene | is_pseudo=false	-0.551281	-0.743376	-0.205721	0.205721	0.964809	1.76861	+	12H_CONTROL	18.8661	0.560653	1.43969	1.47984	3.0968	2.364	0.657	0.3	1.24	-0.61	-1.74	Peak Found	Peak Found	Peak Found	High	Peak Found	High	Peak Found	Peak Found	Peak Found	Peak Found	High	Peak Found
AALF008331-PA	transcript=AALF008331-RA | gene=AALF008331 | organism=Aedes_albopictus_Foshan | gene_product=unspecified product | transcript_product=unspecified product | location=JXUM01S001846:87354-89490(-) | protein_length=684 | sequence_SO=supercontig | SO=protein_coding_gene | is_pseudo=false	-0.551281	-0.743376	-0.205721	0.205721	0.964809	1.76861	+	12H_CONTROL	18.8661	0.560653	1.43969	1.47984	3.0968	2.364	0.657	0.3	1.24	-0.61	-1.74	Peak Found	Peak Found	Peak Found	High	Peak Found	High	Peak Found	Peak Found	Peak Found	Peak Found	High	Peak Found
AALF010007-PA	transcript=AALF010007-RA | gene=AALF010007 | organism=Aedes_albopictus_Foshan | gene_product=Putative neuroproteinsis [Source:UniProtKB/TrEMBL;Acc:A0A023EKU0] | transcript_product=Putative neuroproteinsis [Source:UniProtKB/TrEMBL;Acc:A0A023EKU0] | location=JXUM01S002171:43775-108929(-) | protein_length=241 | sequence_SO=supercontig | SO=protein_coding_gene | is_pseudo=false	-1.10456	-0.534653	-0.124976	1.23055	0.124976	1.39592	+	12H_CONTROL	20.2867	0.542715	1.42986	1.50521	3.07351	2.34	0.74	0.413	1.23	-0.43	-1.27	High	High	High	High	High	High	High	Peak Found	High	High	High	High
AALF005020-PA	transcript=AALF005020-RA | gene=AALF005020 | organism=Aedes_albopictus_Foshan | gene_product=unspecified product | transcript_product=unspecified product | location=JXUM01S001422:69292-73443(+) | protein_length=290 | sequence_SO=supercontig | SO=protein_coding_gene | is_pseudo=false	-0.89322	-0.493578	-0.274469	0.274469	0.860721	1.75129	+	12H_CONTROL	20.4285	0.470568	1.50472	1.51592	3.25321	2.35	1.548	0.714	1.23	0.63	-0.49	High	High	High	High	High	High	High	High	High	High	High	High
AALF017036-PA	transcript=AALF017036-RA | gene=AALF017036 | organism=Aedes_albopictus_Foshan | gene_product=unspecified product | transcript_product=unspecified product | location=JXUM01S003936:27339-28499(+) | protein_length=386 | sequence_SO=supercontig | SO=protein_coding_gene | is_pseudo=false	-0.55109	-0.348293	-0.350151	1.62765	0.348293	1.29685	+	12H_CONTROL	18.2772	0.584252	1.74583	1.50744	3.87257	2.339	0.731	0.322	1.23	-0.45	-1.64	High	High	High	High	High	High	Peak Found	Peak Found	Peak Found	High	High	Peak Found
AALF016021-PA	transcript=AALF016021-RA | gene=AALF016021 | organism=Aedes_albopictus_Foshan | gene_product=unspecified product | transcript_product=unspecified product | location=JXUM01S000410:432319-460495(-) | protein_length=357 | sequence_SO=supercontig | SO=protein_coding_gene | is_pseudo=false	-0.711619	-0.313711	-1.12915	0.313711	1.23059	1.22778	+	12H_CONTROL	21.3717	0.383456	1.88456	1.64219	4.26083	2.324	1.3	0.63	1.22	0.38	-0.67	High	High	High	High	High	High	High	High	High	High	High	High
AALF003105-PA	transcript=AALF003105-RA | gene=AALF003105 | organism=Aedes_albopictus_Foshan | gene_product=unspecified product | transcript_product=unspecified product | location=JXUM01S001242:80010-99064(+) | protein_length=357 | sequence_SO=supercontig | SO=protein_coding_gene | is_pseudo=false	-0.711619	-0.313711	-1.12915	0.313711	1.23059	1.22778	+	12H_CONTROL	21.3717	0.383456	1.88456	1.64219	4.26083	2.324	1.3	0.63	1.22	0.38	-0.67	High	High	High	High	High	High	High	High	High	High	High	High
AALF007632-PA	transcript=AALF007632-RA | gene=AALF007632 | organism=Aedes_albopictus_Foshan | gene_product=unspecified product | transcript_product=unspecified product | location=JXUM01S001725:272569-273646(-) | protein_length=335 | sequence_SO=supercontig | SO=protein_coding_gene | is_pseudo=false	-0.778985	-0.786085	-0.301772	0.301772	1.42014	1.25552	+	12H_CONTROL	18.1628	0.60679	1.86641	1.61476	4.20858	2.311	1.794	0.777	1.21	0.84	-0.36	High	High	High	High	High	High	High	High	High	High	High	High
AALF000726-PA	transcript=AALF000726-RA | gene=AALF000726 | organism=Aedes_albopictus_Foshan | gene_product=unspecified product | transcript_product=unspecified product | location=JXUM01S000562:656507-657583(+) | protein_length=335 | sequence_SO=supercontig | SO=protein_coding_gene | is_pseudo=false	-0.778985	-0.786085	-0.301772	0.301772	1.42014	1.25552	+	12H_CONTROL	18.1628	0.60679	1.86641	1.61476	4.20858	2.311	1.794	0.777	1.21	0.84	-0.36	High	High	High	High	High	High	High	High	High	High	High	High
AALF026901-PA	transcript=AALF026901-RA | gene=AALF026901 | organism=Aedes_albopictus_Foshan | gene_product=sdk-P1 [Source:Projected from Aedes aegypti (AAEL001467) VB Community Annotation] | transcript_product=sdk-P1 [Source:Projected from Aedes aegypti (AAEL001467) VB Community Annotation] | location=JXUM01S000929:267239-307214(-) | protein_length=2181 | sequence_SO=supercontig | SO=protein_coding_gene | is_p…	-0.937614	-0.767586	-0.956661	0.767586	0.77747	1.19283	+	12H_CONTROL	20.5137	0.359699	3.53056	1.79992	11.8047	2.301	0.989	0.403	1.2	-0.02	-1.31	High	Peak Found	High	High	High	High	High	Peak Found	High	High	High	High
AALF020341-PA	transcript=AALF020341-RA | gene=AALF020341 | organism=Aedes_albopictus_Foshan | gene_product=unspecified product | transcript_product=unspecified product | location=JXUM01S004843:75709-77055(+) | protein_length=448 | sequence_SO=supercontig | SO=protein_coding_gene | is_pseudo=false	-0.714001	-0.202127	-0.508627	1.59047	0.202127	1.27287	+	12H_CONTROL	18.9534	0.52667	1.54791	1.49674	3.35944	2.3	0.807	0.351	1.2	-0.31	-1.51	High	High	High	High	High	High	High	High	High	High	High	High
AALF004979-PA	transcript=AALF004979-RA | gene=AALF004979 | organism=Aedes_albopictus_Foshan | gene_product=unspecified product | transcript_product=unspecified product | location=JXUM01S011117:11989-21372(+) | protein_length=166 | sequence_SO=supercontig | SO=protein_coding_gene | is_pseudo=false	-0.76426	-0.393616	-0.548572	1.4351	0.393616	1.32121	+	12H_CONTROL	24.5476	0.501358	2.02033	1.61879	4.66657	2.299	1.126	0.49	1.2	0.17	-1.03	High	High	High	High	High	High	High	High	High	High	High	High
AALF002599-PA	transcript=AALF002599-RA | gene=AALF002599 | organism=Aedes_albopictus_Foshan | gene_product=unspecified product | transcript_product=unspecified product | location=JXUM01S009480:17104-21232(-) | protein_length=274 | sequence_SO=supercontig | SO=protein_coding_gene | is_pseudo=false	-0.902916	-0.473638	-1.06435	0.473638	0.66127	1.47172	+	12H_CONTROL	18.7834	0.368098	2.05084	1.68251	4.76152	2.292	0.779	0.393	1.2	-0.36	-1.35	Peak Found	Peak Found	High	High	High	High	Peak Found	Peak Found	Peak Found	High	High	Peak Found
AALF008411-PA	transcript=AALF008411-RA | gene=AALF008411 | organism=Aedes_albopictus_Foshan | gene_product=myotubularin [Source:Projected from Aedes aegypti lvpagwg (AAEL003083) VB Community Annotation] | transcript_product=myotubularin [Source:Projected from Aedes aegypti lvpagwg (AAEL003083) VB Community Annotation] | location=JXUM01S000201:196073-247630(+) | protein_length=664 | sequence_SO=supercontig | SO…	-1.63535	-0.33158	-0.859959	0.842648	0.33158	0.810032	+	12H_CONTROL	17.2019	0.56104	1.74944	1.60372	3.88235	2.298	0.684	0.298	1.2	-0.55	-1.75	Peak Found	Peak Found	Peak Found	High	Peak Found	High	Peak Found	Peak Found	Peak Found	Peak Found	High	Peak Found
AALF012046-PA	transcript=AALF012046-RA | gene=AALF012046 | organism=Aedes_albopictus_Foshan | gene_product=myotubularin [Source:Projected from Aedes aegypti (AAEL003083) VB Community Annotation] | transcript_product=myotubularin [Source:Projected from Aedes aegypti (AAEL003083) VB Community Annotation] | location=JXUM01S000285:379981-421823(+) | protein_length=664 | sequence_SO=supercontig | SO=protein_coding_…	-1.63535	-0.33158	-0.859959	0.842648	0.33158	0.810032	+	12H_CONTROL	17.2019	0.56104	1.74944	1.60372	3.88235	2.298	0.684	0.298	1.2	-0.55	-1.75	Peak Found	Peak Found	Peak Found	High	Peak Found	High	Peak Found	Peak Found	Peak Found	Peak Found	High	Peak Found
AALF006714-PA	transcript=AALF006714-RA | gene=AALF006714 | organism=Aedes_albopictus_Foshan | gene_product=Signal recognition particle 9 kDa protein [Source:UniProtKB/TrEMBL;Acc:A0A023EB70] | transcript_product=Signal recognition particle 9 kDa protein [Source:UniProtKB/TrEMBL;Acc:A0A023EB70] | location=JXUM01S001614:218384-218620(+) | protein_length=78 | sequence_SO=supercontig | SO=protein_coding_gene | is_p…	-1.00691	-0.480688	-0.415147	1.45133	0.415147	1.14194	+	12H_CONTROL	19.3741	0.592803	1.98259	1.63705	4.55108	2.276	0.878	0.386	1.19	-0.19	-1.37	High	High	High	High	High	High	High	High	Peak Found	High	High	High
AALF004974-PA	transcript=AALF004974-RA | gene=AALF004974 | organism=Aedes_albopictus_Foshan | gene_product=unspecified product | transcript_product=unspecified product | location=JXUM01S001417:286999-287584(-) | protein_length=152 | sequence_SO=supercontig | SO=protein_coding_gene | is_pseudo=false	-0.552536	-0.650304	-0.301941	1.49842	0.301941	1.35802	+	12H_CONTROL	22.2644	0.55544	1.78126	1.55439	3.96934	2.274	1.211	0.533	1.19	0.28	-0.91	Peak Found	Peak Found	Peak Found	High	Peak Found	Peak Found	Peak Found	Peak Found	Peak Found	Peak Found	High	Peak Found
AALF026658-PA	transcript=AALF026658-RA | gene=AALF026658 | organism=Aedes_albopictus_Foshan | gene_product=D-aminoacyl-tRNA deacylase [Source:UniProtKB/TrEMBL;Acc:A0A182HCM8] | transcript_product=D-aminoacyl-tRNA deacylase [Source:UniProtKB/TrEMBL;Acc:A0A182HCM8] | location=JXUM01S000891:164697-207125(-) | protein_length=419 | sequence_SO=supercontig | SO=protein_coding_gene | is_pseudo=false	-0.860316	-0.766483	-0.914306	0.775668	0.766483	1.28345	+	12H_CONTROL	24.9066	0.344908	3.27587	1.7889	10.1534	2.27	1.127	0.479	1.18	0.17	-1.06	High	High	High	High	High	High	High	High	High	High	High	High
AALF021709-PA	transcript=AALF021709-RA | gene=AALF021709 | organism=Aedes_albopictus_Foshan | gene_product=unspecified product | transcript_product=unspecified product | location=JXUM01S005288:79888-80220(+) | protein_length=110 | sequence_SO=supercontig | SO=protein_coding_gene | is_pseudo=false	-0.831742	-0.63923	-0.599817	1.49147	0.599817	0.977527	+	12H_CONTROL	20.1538	0.577865	2.51139	1.7132	6.38905	2.258	0.541	0.236	1.17	-0.89	-2.08	High	High	High	High	High	High	High	High	High	High	High	High
AALF006301-PA	transcript=AALF006301-RA | gene=AALF006301 | organism=Aedes_albopictus_Foshan | gene_product=testis specific leucine rich repeat protein [Source:Projected from Aedes aegypti (AAEL004711) VB Community Annotation] | transcript_product=testis specific leucine rich repeat protein [Source:Projected from Aedes aegypti (AAEL004711) VB Community Annotation] | location=JXUM01S000171:611165-612804(+) | pro…	-0.717072	-0.790717	-0.355149	0.355149	0.561446	1.81469	+	12H_CONTROL	23.6747	0.420085	1.49136	1.53141	3.22072	2.258	1.354	0.588	1.17	0.44	-0.77	Peak Found	High	High	High	High	Peak Found	Peak Found	Peak Found	Peak Found	High	High	Peak Found
AALF020790-PA	transcript=AALF020790-RA | gene=AALF020790 | organism=Aedes_albopictus_Foshan | gene_product=unspecified product | transcript_product=unspecified product | location=JXUM01S004988:70479-78617(-) | protein_length=280 | sequence_SO=supercontig | SO=protein_coding_gene | is_pseudo=false	-0.787668	-0.827555	-0.318665	0.318665	0.87232	1.65248	+	12H_CONTROL	18.9473	0.460209	1.71582	1.59245	3.7918	2.251	0.766	0.381	1.17	-0.38	-1.39	High	High	High	Peak Found	High	Peak Found	Peak Found	Peak Found	Peak Found	High	High	Peak Found
AALF014817-PA	transcript=AALF014817-RA | gene=AALF014817 | organism=Aedes_albopictus_Foshan | gene_product=formin 1,2/cappuccino [Source:Projected from Aedes aegypti lvpagwg (AAEL003162) VB Community Annotation] | transcript_product=formin 1,2/cappuccino [Source:Projected from Aedes aegypti lvpagwg (AAEL003162) VB Community Annotation] | location=JXUM01S000371:349993-384159(+) | protein_length=1157 | sequence_…	-1.19166	-0.487313	-0.200516	0.692464	0.200516	1.6681	+	12H_CONTROL	21.5007	0.439345	1.32673	1.48019	2.83455	2.214	1.014	0.58	1.15	0.02	-0.79	High	High	High	High	High	High	Peak Found	High	High	High	High	High
AALF002516-PA	transcript=AALF002516-RA | gene=AALF002516 | organism=Aedes_albopictus_Foshan | gene_product=unspecified product | transcript_product=unspecified product | location=JXUM01S000128:312045-312695(-) | protein_length=216 | sequence_SO=supercontig | SO=protein_coding_gene | is_pseudo=false	-0.593171	-1.20287	-0.301086	0.301086	1.42806	0.990246	+	12H_CONTROL	17.5797	0.534019	1.72025	1.60551	3.80366	2.22	0.611	0.249	1.15	-0.71	-2	Peak Found	Peak Found	Peak Found	High	Peak Found	Peak Found	Not Found	Not Found	Peak Found	Peak Found	High	Peak Found
AALF026069-PA	transcript=AALF026069-RA | gene=AALF026069 | organism=Aedes_albopictus_Foshan | gene_product=Putative sentrin-specific protease 8 [Source:UniProtKB/TrEMBL;Acc:A0A023EJW9] | transcript_product=Putative sentrin-specific protease 8 [Source:UniProtKB/TrEMBL;Acc:A0A023EJW9] | location=JXUM01S000849:177058-177708(-) | protein_length=216 | sequence_SO=supercontig | SO=protein_coding_gene | is_pseudo=fal…	-0.593171	-1.20287	-0.301086	0.301086	1.42806	0.990246	+	12H_CONTROL	17.5797	0.534019	1.72025	1.60551	3.80366	2.22	0.611	0.249	1.15	-0.71	-2	Peak Found	Peak Found	Peak Found	High	Peak Found	Peak Found	Not Found	Not Found	Peak Found	Peak Found	High	Peak Found
AALF015406-PA	transcript=AALF015406-RA | gene=AALF015406 | organism=Aedes_albopictus_Foshan | gene_product=unspecified product | transcript_product=unspecified product | location=JXUM01S003494:133395-134631(+) | protein_length=318 | sequence_SO=supercontig | SO=protein_coding_gene | is_pseudo=false	-0.432439	-0.984722	-0.526281	0.432439	1.37075	1.2249	+	12H_CONTROL	19.1032	0.649002	2.09644	1.65718	4.90612	2.209	0.933	0.407	1.14	-0.1	-1.3	Peak Found	Peak Found	Peak Found	High	High	High	Peak Found	Peak Found	Peak Found	Peak Found	High	Peak Found
AALF023621-PA	transcript=AALF023621-RA | gene=AALF023621 | organism=Aedes_albopictus_Foshan | gene_product=Putative dosage compensation complex subunit mle [Source:UniProtKB/TrEMBL;Acc:A0A023EGW9] | transcript_product=Putative dosage compensation complex subunit mle [Source:UniProtKB/TrEMBL;Acc:A0A023EGW9] | location=JXUM01S005939:90085-99600(-) | protein_length=175 | sequence_SO=supercontig | SO=protein_codin…	-0.532963	-0.449111	-0.424859	1.31164	0.424859	1.55976	+	12H_CONTROL	25.2003	0.464239	1.97583	1.56773	4.53063	2.182	1.531	0.617	1.13	0.61	-0.7	High	High	High	High	High	High	High	High	High	High	High	High
AALF008381-PA	transcript=AALF008381-RA | gene=AALF008381 | organism=Aedes_albopictus_Foshan | gene_product=Tyrosine-protein kinase [Source:UniProtKB/TrEMBL;Acc:A0A182GE69] | transcript_product=Tyrosine-protein kinase [Source:UniProtKB/TrEMBL;Acc:A0A182GE69] | location=JXUM01S000202:202564-228319(-) | protein_length=439 | sequence_SO=supercontig | SO=protein_coding_gene | is_pseudo=false	-1.32187	-1.07685	-0.655997	0.708474	0.655997	0.854664	+	12H_CONTROL	21.4273	0.576742	3.00689	1.75795	8.64604	2.196	0.824	0.375	1.13	-0.28	-1.41	High	Peak Found	Peak Found	Peak Found	Peak Found	Peak Found	Peak Found	Peak Found	Peak Found	High	Peak Found	Peak Found
AALF022264-PA	transcript=AALF022264-RA | gene=AALF022264 | organism=Aedes_albopictus_Foshan | gene_product=NADH dehydrogenase [ubiquinone] 1 alpha subcomplex subunit 8 [Source:UniProtKB/TrEMBL;Acc:A0A023EI66] | transcript_product=NADH dehydrogenase [ubiquinone] 1 alpha subcomplex subunit 8 [Source:UniProtKB/TrEMBL;Acc:A0A023EI66] | location=JXUM01S005486:93515-94042(-) | protein_length=175 | sequence_SO=superc…	-0.715049	-0.761369	-0.806129	0.715049	1.02663	1.3015	+	12H_CONTROL	22.7047	0.428132	3.30903	1.77524	10.3553	2.18	1.094	0.575	1.12	0.13	-0.8	High	High	High	High	High	High	High	High	High	High	High	High
AALF027575-PA	transcript=AALF027575-RA | gene=AALF027575 | organism=Aedes_albopictus_Foshan | gene_product=NADH dehydrogenase [ubiquinone] 1 alpha subcomplex subunit 8 [Source:UniProtKB/TrEMBL;Acc:A0A182HE02] | transcript_product=NADH dehydrogenase [ubiquinone] 1 alpha subcomplex subunit 8 [Source:UniProtKB/TrEMBL;Acc:A0A182HE02] | location=JXUM01S007527:35634-36161(+) | protein_length=175 | sequence_SO=superc…	-0.715049	-0.761369	-0.806129	0.715049	1.02663	1.3015	+	12H_CONTROL	22.7047	0.428132	3.30903	1.77524	10.3553	2.18	1.094	0.575	1.12	0.13	-0.8	High	High	High	High	High	High	High	High	High	High	High	High
AALF023646-PA	transcript=AALF023646-RA | gene=AALF023646 | organism=Aedes_albopictus_Foshan | gene_product=Protein-L-isoaspartate O-methyltransferase [Source:UniProtKB/TrEMBL;Acc:A0A023EKA2] | transcript_product=Protein-L-isoaspartate O-methyltransferase [Source:UniProtKB/TrEMBL;Acc:A0A023EKA2] | location=JXUM01S000720:215742-216830(-) | protein_length=227 | sequence_SO=supercontig | SO=protein_coding_gene | i…	-0.596227	-0.752619	-0.21794	1.55061	0.21794	1.25646	+	12H_CONTROL	21.9681	0.566319	1.61352	1.5306	3.5246	2.169	0.991	0.47	1.12	-0.01	-1.09	High	High	High	High	High	High	High	High	High	High	High	High
AALF007261-PA	transcript=AALF007261-RA | gene=AALF007261 | organism=Aedes_albopictus_Foshan | gene_product=unspecified product | transcript_product=unspecified product | location=JXUM01S001681:104691-106130(-) | protein_length=360 | sequence_SO=supercontig | SO=protein_coding_gene | is_pseudo=false	-0.915674	-0.389538	-0.340056	1.51096	0.340056	1.22292	+	12H_CONTROL	20.8384	0.450145	1.77694	1.57307	3.95746	2.18	0.796	0.381	1.12	-0.33	-1.39	High	High	High	High	High	High	High	High	Peak Found	High	High	High
AALF012376-PA	transcript=AALF012376-RA | gene=AALF012376 | organism=Aedes_albopictus_Foshan | gene_product=unspecified product | transcript_product=unspecified product | location=JXUM01S002710:9248-32422(+) | protein_length=406 | sequence_SO=supercontig | SO=protein_coding_gene | is_pseudo=false	-0.370478	-1.12476	-0.494026	0.370478	0.468731	1.73108	+	12H_CONTROL	19.038	0.381011	1.42473	1.51985	3.0614	2.18	1.046	0.48	1.12	0.07	-1.06	High	Peak Found	Peak Found	High	High	High	High	High	Peak Found	High	High	High
AALF008962-PA	transcript=AALF008962-RA | gene=AALF008962 | organism=Aedes_albopictus_Foshan | gene_product=unspecified product | transcript_product=unspecified product | location=JXUM01S000208:279862-295756(+) | protein_length=638 | sequence_SO=supercontig | SO=protein_coding_gene | is_pseudo=false	-0.811636	-0.760027	-0.449078	1.24489	0.449078	1.34555	+	12H_CONTROL	25.6804	0.469107	2.28043	1.68675	5.52463	2.151	0.79	0.367	1.11	-0.34	-1.45	Not Found	Not Found	Not Found	Not Found	Not Found	Not Found	Not Found	Not Found	Not Found	Not Found	Not Found	Not Found
AALF015060-PA	transcript=AALF015060-RA | gene=AALF015060 | organism=Aedes_albopictus_Foshan | gene_product=unspecified product | transcript_product=unspecified product | location=JXUM01S000389:448483-450645(+) | protein_length=696 | sequence_SO=supercontig | SO=protein_coding_gene | is_pseudo=false	-1.13946	-0.324717	-1.01959	1.35536	0.324717	0.783694	+	12H_CONTROL	17.8607	0.471957	1.86728	1.64918	4.21108	2.165	1.105	0.511	1.11	0.14	-0.97	High	High	High	High	High	High	High	High	High	High	High	High
AALF005359-PA	transcript=AALF005359-RA | gene=AALF005359 | organism=Aedes_albopictus_Foshan | gene_product=unspecified product | transcript_product=unspecified product | location=JXUM01S001454:147793-154485(-) | protein_length=300 | sequence_SO=supercontig | SO=protein_coding_gene | is_pseudo=false	-1.00366	-1.12319	-0.53637	0.638593	0.53637	1.3221	+	12H_CONTROL	19.4583	0.452209	2.31397	1.72009	5.64379	2.149	1.222	0.541	1.1	0.29	-0.89	High	High	High	High	High	High	High	High	High	High	High	High
AALF009678-PA	transcript=AALF009678-RA | gene=AALF009678 | organism=Aedes_albopictus_Foshan | gene_product=Armadillo segment polarity protein [Source:Projected from Aedes aegypti (AAEL002887) UniProtKB/Swiss-Prot;Acc:Q17GS9] | transcript_product=Armadillo segment polarity protein [Source:Projected from Aedes aegypti (AAEL002887) UniProtKB/Swiss-Prot;Acc:Q17GS9] | location=JXUM01S002105:116061-153968(-) | prote…	-0.766542	-0.614252	-0.856352	1.57554	0.614252	0.664935	+	12H_CONTROL	18.7913	0.551327	2.21571	1.69729	5.30042	2.147	0.915	0.504	1.1	-0.13	-0.99	High	High	Peak Found	High	High	High	Peak Found	Peak Found	Peak Found	High	High	Peak Found
AALF007016-PA	transcript=AALF007016-RA | gene=AALF007016 | organism=Aedes_albopictus_Foshan | gene_product=Armadillo segment polarity protein [Source:Projected from Aedes aegypti lvpagwg (AAEL002887) UniProtKB/Swiss-Prot;Acc:Q17GS9] | transcript_product=Armadillo segment polarity protein [Source:Projected from Aedes aegypti lvpagwg (AAEL002887) UniProtKB/Swiss-Prot;Acc:Q17GS9] | location=JXUM01S001656:11737-30…	-0.766542	-0.614252	-0.856352	1.57554	0.614252	0.664935	+	12H_CONTROL	18.7913	0.551327	2.21571	1.69729	5.30042	2.147	0.915	0.504	1.1	-0.13	-0.99	High	High	Peak Found	High	High	High	Peak Found	Peak Found	Peak Found	High	High	Peak Found
AALF020161-PA	transcript=AALF020161-RA | gene=AALF020161 | organism=Aedes_albopictus_Foshan | gene_product=unspecified product | transcript_product=unspecified product | location=JXUM01S000566:333607-347256(-) | protein_length=327 | sequence_SO=supercontig | SO=protein_coding_gene | is_pseudo=false	-1.20862	-0.736432	-0.208385	1.16059	0.208385	1.25023	+	12H_CONTROL	20.9627	0.57145	1.64538	1.59088	3.60652	2.139	1.583	0.707	1.1	0.66	-0.5	Peak Found	High	High	Peak Found	Peak Found	High	Peak Found	High	High	High	High	High
AALF010933-PA	transcript=AALF010933-RA | gene=AALF010933 | organism=Aedes_albopictus_Foshan | gene_product=unspecified product | transcript_product=unspecified product | location=JXUM01S002367:168563-169200(+) | protein_length=97 | sequence_SO=supercontig | SO=protein_coding_gene | is_pseudo=false	-1.50584	-0.63887	-0.518516	1.04727	0.518516	0.830532	+	12H_CONTROL	16.3778	0.62144	2.08298	1.68652	4.8631	2.146	0.935	0.342	1.1	-0.1	-1.55	Peak Found	Peak Found	Peak Found	Peak Found	High	High	Peak Found	High	Peak Found	Peak Found	High	High
AALF009955-PA	transcript=AALF009955-RA | gene=AALF009955 | organism=Aedes_albopictus_Foshan | gene_product=engulfment and cell motility protein [Source:Projected from Aedes aegypti (AAEL008653) VB Community Annotation] | transcript_product=engulfment and cell motility protein [Source:Projected from Aedes aegypti (AAEL008653) VB Community Annotation] | location=JXUM01S002157:48603-55994(-) | protein_length=318 …	-0.997373	-0.412493	-0.606743	1.0086	0.412493	1.50981	+	12H_CONTROL	19.1986	0.395933	1.98914	1.64917	4.57097	2.146	1.313	0.612	1.1	0.39	-0.71	High	Peak Found	Peak Found	High	Peak Found	Peak Found	Peak Found	Peak Found	Peak Found	High	High	Peak Found
AALF016814-PA	transcript=AALF016814-RA | gene=AALF016814 | organism=Aedes_albopictus_Foshan | gene_product=Putative engulfment and cell motility protein [Source:UniProtKB/TrEMBL;Acc:A0A023EPH7] | transcript_product=Putative engulfment and cell motility protein [Source:UniProtKB/TrEMBL;Acc:A0A023EPH7] | location=JXUM01S000448:63816-67585(+) | protein_length=318 | sequence_SO=supercontig | SO=protein_coding_gene…	-0.997373	-0.412493	-0.606743	1.0086	0.412493	1.50981	+	12H_CONTROL	19.1986	0.395933	1.98914	1.64917	4.57097	2.146	1.313	0.612	1.1	0.39	-0.71	High	Peak Found	Peak Found	High	Peak Found	Peak Found	Peak Found	Peak Found	Peak Found	High	High	Peak Found
AALF013831-PA	transcript=AALF013831-RA | gene=AALF013831 | organism=Aedes_albopictus_Foshan | gene_product=Putative ubiquitin-conjugating enzyme e2 [Source:UniProtKB/TrEMBL;Acc:A0A023EGE7] | transcript_product=Putative ubiquitin-conjugating enzyme e2 [Source:UniProtKB/TrEMBL;Acc:A0A023EGE7] | location=JXUM01S000338:262899-280025(-) | protein_length=143 | sequence_SO=supercontig | SO=protein_coding_gene | is_ps…	-0.736183	-0.313633	-0.702988	1.26347	0.313633	1.47334	+	12H_CONTROL	24.8693	0.360728	1.86155	1.60109	4.19469	2.132	1.039	0.454	1.09	0.06	-1.14	High	High	High	High	High	High	High	High	High	High	High	High
AALF017764-PA	transcript=AALF017764-RA | gene=AALF017764 | organism=Aedes_albopictus_Foshan | gene_product=short-chain dehydrogenase [Source:Projected from Aedes aegypti (AAEL006224) VB Community Annotation] | transcript_product=short-chain dehydrogenase [Source:Projected from Aedes aegypti (AAEL006224) VB Community Annotation] | location=JXUM01S000482:142750-143672(+) | protein_length=264 | sequence_SO=superc…	-0.947158	-0.564725	-0.732034	0.564725	0.811714	1.50675	+	12H_CONTROL	23.3995	0.472866	2.31327	1.70904	5.6413	2.123	0.933	0.528	1.09	-0.1	-0.92	High	High	High	High	High	High	High	High	High	High	High	High
AALF018184-PA	transcript=AALF018184-RA | gene=AALF018184 | organism=Aedes_albopictus_Foshan | gene_product=unspecified product | transcript_product=unspecified product | location=JXUM01S004252:11258-13079(+) | protein_length=333 | sequence_SO=supercontig | SO=protein_coding_gene | is_pseudo=false	-1.47326	-0.525609	-0.2803	1.2004	0.2803	0.977319	+	12H_CONTROL	20.7706	0.631695	1.58543	1.57906	3.45332	2.132	1.799	0.769	1.09	0.85	-0.38	Peak Found	Peak Found	High	High	High	High	High	High	High	High	High	High
AALF020262-PA	transcript=AALF020262-RA | gene=AALF020262 | organism=Aedes_albopictus_Foshan | gene_product=unspecified product | transcript_product=unspecified product | location=JXUM01S000569:165013-194596(+) | protein_length=202 | sequence_SO=supercontig | SO=protein_coding_gene | is_pseudo=false	-1.05882	-0.751933	-0.47501	1.38502	0.47501	0.97157	+	12H_CONTROL	21.8328	0.569843	2.26179	1.70579	5.45927	2.125	1.329	0.607	1.09	0.41	-0.72	High	High	High	High	High	High	High	High	High	High	High	High
AALF025344-PA	transcript=AALF025344-RA | gene=AALF025344 | organism=Aedes_albopictus_Foshan | gene_product=SH3 domain-binding glutamic acid-rich-like protein [Source:Projected from Aedes aegypti (AAEL007990) UniProtKB/TrEMBL;Acc:A0A1S4FIE8] | transcript_product=SH3 domain-binding glutamic acid-rich-like protein [Source:Projected from Aedes aegypti (AAEL007990) UniProtKB/TrEMBL;Acc:A0A1S4FIE8] | location=JXUM01…	-1.10193	-0.349115	-0.190528	1.50705	0.190528	1.14895	+	12H_CONTROL	20.422	0.665989	1.43941	1.49603	3.09614	2.117	1.285	0.518	1.08	0.36	-0.95	High	High	High	High	High	High	High	High	High	High	High	High
AALF010377-PA	transcript=AALF010377-RA | gene=AALF010377 | organism=Aedes_albopictus_Foshan | gene_product=unspecified product | transcript_product=unspecified product | location=JXUM01S002249:217153-227299(+) | protein_length=1232 | sequence_SO=supercontig | SO=protein_coding_gene | is_pseudo=false	-0.95412	-0.657793	-0.294907	1.40258	0.294907	1.23118	+	12H_CONTROL	21.743	0.53659	1.82686	1.61183	4.09627	2.117	1.377	0.54	1.08	0.46	-0.89	Peak Found	High	High	Peak Found	Peak Found	Peak Found	Peak Found	Peak Found	High	High	Peak Found	High
AALF009867-PA	transcript=AALF009867-RA | gene=AALF009867 | organism=Aedes_albopictus_Foshan | gene_product=unspecified product | transcript_product=unspecified product | location=JXUM01S000020:814979-825623(-) | protein_length=1232 | sequence_SO=supercontig | SO=protein_coding_gene | is_pseudo=false	-0.95412	-0.657793	-0.294907	1.40258	0.294907	1.23118	+	12H_CONTROL	21.743	0.53659	1.82686	1.61183	4.09627	2.117	1.377	0.54	1.08	0.46	-0.89	Peak Found	High	High	Peak Found	Peak Found	Peak Found	Peak Found	Peak Found	High	High	Peak Found	High
AALF017418-PA	transcript=AALF017418-RA | gene=AALF017418 | organism=Aedes_albopictus_Foshan | gene_product=unspecified product | transcript_product=unspecified product | location=JXUM01S000459:258118-259349(+) | protein_length=389 | sequence_SO=supercontig | SO=protein_coding_gene | is_pseudo=false	-0.546112	-0.307241	-0.350332	1.63582	0.307241	1.30932	+	12H_CONTROL	18.5183	0.606179	1.66394	1.48536	3.65476	2.106	0.956	0.454	1.07	-0.06	-1.14	High	High	High	High	High	High	Peak Found	High	High	High	High	High
AALF022754-PA	transcript=AALF022754-RA | gene=AALF022754 | organism=Aedes_albopictus_Foshan | gene_product=Putative secreted protein [Source:UniProtKB/TrEMBL;Acc:A0A023EP79] | transcript_product=Putative secreted protein [Source:UniProtKB/TrEMBL;Acc:A0A023EP79] | location=JXUM01S005661:23891-33509(+) | protein_length=307 | sequence_SO=supercontig | SO=protein_coding_gene | is_pseudo=false	-0.522825	-1.1157	-1.24994	1.01762	0.781421	0.522825	+	12H_CONTROL	15.9287	0.457136	2.55136	1.73678	6.5496	2.105	1.665	0.791	1.07	0.74	-0.34	High	High	High	High	High	Peak Found	High	High	High	High	High	High
AALF006402-PA	transcript=AALF006402-RA | gene=AALF006402 | organism=Aedes_albopictus_Foshan | gene_product=unspecified product | transcript_product=unspecified product | location=JXUM01S000167:489627-497013(-) | protein_length=315 | sequence_SO=supercontig | SO=protein_coding_gene | is_pseudo=false	-0.522825	-1.1157	-1.24994	1.01762	0.781421	0.522825	+	12H_CONTROL	15.9287	0.457136	2.55136	1.73678	6.5496	2.105	1.665	0.791	1.07	0.74	-0.34	High	High	High	High	High	Peak Found	High	High	High	High	High	High
AALF013237-PA	transcript=AALF013237-RA | gene=AALF013237 | organism=Aedes_albopictus_Foshan | gene_product=translocon-associated protein, gamma subunit [Source:Projected from Aedes aegypti (AAEL007441) VB Community Annotation] | transcript_product=translocon-associated protein, gamma subunit [Source:Projected from Aedes aegypti (AAEL007441) VB Community Annotation] | location=JXUM01S002924:7223-7621(+) | prote…	-1.30457	-0.77454	-0.82423	0.822628	0.77454	0.861505	+	12H_CONTROL	23.6809	0.516854	3.32604	1.78734	10.4604	2.075	1.432	0.712	1.05	0.52	-0.49	High	High	High	High	High	High	High	High	High	High	High	High
AALF027571-PA	transcript=AALF027571-RA | gene=AALF027571 | organism=Aedes_albopictus_Foshan | gene_product=unspecified product | transcript_product=unspecified product | location=JXUM01S000944:27318-36385(+) | protein_length=141 | sequence_SO=supercontig | SO=protein_coding_gene | is_pseudo=false	-0.539548	-0.329047	-0.565187	1.68742	0.329047	1.15132	+	12H_CONTROL	19.4485	0.455579	1.72455	1.53385	3.81519	2.064	1.026	0.475	1.05	0.04	-1.08	High	High	High	High	High	High	High	High	High	High	High	High
AALF006382-PA	transcript=AALF006382-RA | gene=AALF006382 | organism=Aedes_albopictus_Foshan | gene_product=unspecified product | transcript_product=unspecified product | location=JXUM01S001580:274512-274877(+) | protein_length=121 | sequence_SO=supercontig | SO=protein_coding_gene | is_pseudo=false	-0.539548	-0.329047	-0.565187	1.68742	0.329047	1.15132	+	12H_CONTROL	19.4485	0.455579	1.72455	1.53385	3.81519	2.064	1.026	0.475	1.05	0.04	-1.08	High	High	High	High	High	High	High	High	High	High	High	High
AALF008119-PA	transcript=AALF008119-RA | gene=AALF008119 | organism=Aedes_albopictus_Foshan | gene_product=unspecified product | transcript_product=unspecified product | location=JXUM01S013984:5464-7067(-) | protein_length=431 | sequence_SO=supercontig | SO=protein_coding_gene | is_pseudo=false	-1.74564	-0.345369	-0.505473	0.784499	0.345369	0.918281	+	12H_CONTROL	19.0481	0.54934	1.50691	1.54821	3.25854	2.064	1.434	0.695	1.05	0.52	-0.53	Peak Found	Peak Found	Peak Found	Peak Found	Peak Found	Peak Found	High	High	Peak Found	Peak Found	Peak Found	High
AALF025489-PA	transcript=AALF025489-RA | gene=AALF025489 | organism=Aedes_albopictus_Foshan | gene_product=unspecified product | transcript_product=unspecified product | location=JXUM01S000117:626256-626914(-) | protein_length=176 | sequence_SO=supercontig | SO=protein_coding_gene | is_pseudo=false	-1.23113	-0.239461	-0.976932	0.476951	0.239461	1.4791	+	12H_CONTROL	19.4418	0.316826	1.48614	1.54768	3.20808	2.058	0.985	0.53	1.04	-0.02	-0.92	High	High	High	High	High	High	High	High	High	High	High	High
AALF006456-PA	transcript=AALF006456-RA | gene=AALF006456 | organism=Aedes_albopictus_Foshan | gene_product=poly(p)/ATP NAD kinase [Source:Projected from Aedes aegypti (AAEL000278) VB Community Annotation] | transcript_product=poly(p)/ATP NAD kinase [Source:Projected from Aedes aegypti (AAEL000278) VB Community Annotation] | location=JXUM01S001577:120579-142770(+) | protein_length=368 | sequence_SO=supercontig …	-1.06002	-0.797074	-0.253507	0.866262	0.253507	1.53691	+	12H_CONTROL	17.6847	0.434464	1.64681	1.58909	3.61022	2.058	0.384	0.232	1.04	-1.38	-2.11	Peak Found	High	High	Peak Found	High	Peak Found	Peak Found	Not Found	Not Found	High	High	Peak Found
AALF012062-PA	transcript=AALF012062-RA | gene=AALF012062 | organism=Aedes_albopictus_Foshan | gene_product=poly(p)/ATP NAD kinase [Source:Projected from Aedes aegypti lvpagwg (AAEL000278) VB Community Annotation] | transcript_product=poly(p)/ATP NAD kinase [Source:Projected from Aedes aegypti lvpagwg (AAEL000278) VB Community Annotation] | location=JXUM01S002625:30036-56630(-) | protein_length=474 | sequence_S…	-1.06002	-0.797074	-0.253507	0.866262	0.253507	1.53691	+	12H_CONTROL	17.6847	0.434464	1.64681	1.58909	3.61022	2.058	0.384	0.232	1.04	-1.38	-2.11	Peak Found	High	High	Peak Found	High	Peak Found	Peak Found	Not Found	Not Found	High	High	Peak Found
AALF019743-PA	transcript=AALF019743-RA | gene=AALF019743 | organism=Aedes_albopictus_Foshan | gene_product=myosin vii [Source:Projected from Aedes aegypti (AAEL008610) VB Community Annotation] | transcript_product=myosin vii [Source:Projected from Aedes aegypti (AAEL008610) VB Community Annotation] | location=JXUM01S004669:74848-116028(-) | protein_length=2112 | sequence_SO=supercontig | SO=protein_coding_gene…	-1.02771	-0.690598	-0.393189	1.22286	0.393189	1.28931	+	12H_CONTROL	21.2156	0.460796	2.09308	1.67228	4.89536	2.054	0.032	0.01	1.04	-4.96	-6.64	Peak Found	Peak Found	High	High	Peak Found	Peak Found	Not Found	Peak Found	Not Found	High	High	Peak Found
AALF018289-PA	transcript=AALF018289-RA | gene=AALF018289 | organism=Aedes_albopictus_Foshan | gene_product=Malic enzyme [Source:UniProtKB/TrEMBL;Acc:A0A182GYQ7] | transcript_product=Malic enzyme [Source:UniProtKB/TrEMBL;Acc:A0A182GYQ7] | location=JXUM01S000503:387278-389226(+) | protein_length=609 | sequence_SO=supercontig | SO=protein_coding_gene | is_pseudo=false	-0.25346	-0.532306	-0.320908	1.5544	0.25346	1.43841	+	12H_CONTROL	23.1018	0.437018	1.57282	1.45098	3.42158	2.045	0.851	0.404	1.03	-0.23	-1.31	High	High	High	High	High	High	High	High	High	High	High	High
AALF019111-PA	transcript=AALF019111-RA | gene=AALF019111 | organism=Aedes_albopictus_Foshan | gene_product=Malic enzyme [Source:UniProtKB/TrEMBL;Acc:A0A182H085] | transcript_product=Malic enzyme [Source:UniProtKB/TrEMBL;Acc:A0A182H085] | location=JXUM01S004507:11625-13581(+) | protein_length=612 | sequence_SO=supercontig | SO=protein_coding_gene | is_pseudo=false	-0.25346	-0.532306	-0.320908	1.5544	0.25346	1.43841	+	12H_CONTROL	23.1018	0.437018	1.57282	1.45098	3.42158	2.045	0.851	0.404	1.03	-0.23	-1.31	High	High	High	High	High	High	High	High	High	High	High	High
AALF000831-PA	transcript=AALF000831-RA | gene=AALF000831 | organism=Aedes_albopictus_Foshan | gene_product=unspecified product | transcript_product=unspecified product | location=JXUM01S001071:230438-249871(+) | protein_length=1305 | sequence_SO=supercontig | SO=protein_coding_gene | is_pseudo=false	-0.56345	-0.275621	-0.233776	1.65917	0.233776	1.32077	+	12H_CONTROL	21.1806	0.487863	1.49544	1.42885	3.23062	2.03	0.931	0.459	1.02	-0.1	-1.12	Peak Found	High	High	High	Peak Found	High	Peak Found	High	Peak Found	High	High	High
AALF012257-PA	transcript=AALF012257-RA | gene=AALF012257 | organism=Aedes_albopictus_Foshan | gene_product=Peptidylprolyl isomerase [Source:UniProtKB/TrEMBL;Acc:A0A182GM17] | transcript_product=Peptidylprolyl isomerase [Source:UniProtKB/TrEMBL;Acc:A0A182GM17] | location=JXUM01S002677:167769-176310(-) | protein_length=126 | sequence_SO=supercontig | SO=protein_coding_gene | is_pseudo=false	-0.64408	-0.847541	-0.642034	1.57197	0.755872	0.642034	+	12H_CONTROL	22.6423	0.656292	2.31785	1.70118	5.65772	2.021	1.559	0.712	1.02	0.64	-0.49	High	High	High	High	High	High	High	High	High	High	High	High
AALF026217-PA	transcript=AALF026217-RA | gene=AALF026217 | organism=Aedes_albopictus_Foshan | gene_product=unspecified product | transcript_product=unspecified product | location=JXUM01S006914:21315-23356(-) | protein_length=557 | sequence_SO=supercontig | SO=protein_coding_gene | is_pseudo=false	-0.228724	-1.09702	-0.76075	1.34633	0.228724	1.14043	+	12H_CONTROL	21.7895	0.5849	1.70159	1.60066	3.75389	2.029	2.004	1.607	1.02	1	0.68	High	High	High	High	Peak Found	Peak Found	High	High	High	High	High	High
AALF007997-PA	transcript=AALF007997-RA | gene=AALF007997 | organism=Aedes_albopictus_Foshan | gene_product=sugar transporter [Source:Projected from Aedes aegypti (AAEL014207) VB Community Annotation] | transcript_product=sugar transporter [Source:Projected from Aedes aegypti (AAEL014207) VB Community Annotation] | location=JXUM01S001780:151499-162353(-) | protein_length=524 | sequence_SO=supercontig | SO=prote…	-0.712638	-0.46015	-0.304298	0.304298	0.6078	1.93023	+	12H_CONTROL	19.4479	0.332083	1.31411	1.43981	2.80595	2.007	0.773	0.385	1.01	-0.37	-1.38	High	High	High	High	High	High	High	High	High	High	High	High
AALF004064-PA	transcript=AALF004064-RA | gene=AALF004064 | organism=Aedes_albopictus_Foshan | gene_product=unspecified product | transcript_product=unspecified product | location=JXUM01S010420:28653-29186(+) | protein_length=177 | sequence_SO=supercontig | SO=protein_coding_gene | is_pseudo=false	-0.530116	-0.556046	-0.724484	1.28074	0.530116	1.40128	+	12H_CONTROL	20.2043	0.363593	2.40967	1.67426	5.99541	2.016	0.534	0.319	1.01	-0.91	-1.65	High	High	Peak Found	Peak Found	Peak Found	Peak Found	Peak Found	Peak Found	Peak Found	High	Peak Found	Peak Found
AALF012726-PA	transcript=AALF012726-RA | gene=AALF012726 | organism=Aedes_albopictus_Foshan | gene_product=unspecified product | transcript_product=unspecified product | location=JXUM01S002787:17935-37795(-) | protein_length=561 | sequence_SO=supercontig | SO=protein_coding_gene | is_pseudo=false	-0.578758	-0.260979	-0.651077	0.260979	1.73099	1.0529	+	12H_CONTROL	22.1118	0.333261	1.57442	1.51189	3.42559	2.006	1.623	1.202	1	0.7	0.27	High	High	High	High	High	High	High	High	High	High	High	High
AALF003077-PA	transcript=AALF003077-RA | gene=AALF003077 | organism=Aedes_albopictus_Foshan | gene_product=Thioredoxin Peroxidase. [Source:Projected from Aedes aegypti (AAEL009051) VB Community Annotation] | transcript_product=Thioredoxin Peroxidase. [Source:Projected from Aedes aegypti (AAEL009051) VB Community Annotation] | location=JXUM01S001243:165443-166099(-) | protein_length=218 | sequence_SO=superconti…	-0.704843	-1.00946	-0.760361	0.704843	0.756023	1.35561	+	12H_CONTROL	23.157	0.431406	2.81587	1.76371	7.70345	2.006	1.26	0.934	1	0.33	-0.1	High	High	High	High	High	High	High	High	High	High	High	High
AALF018237-PA	transcript=AALF018237-RA | gene=AALF018237 | organism=Aedes_albopictus_Foshan | gene_product=unspecified product | transcript_product=unspecified product | location=JXUM01S004282:72667-73215(+) | protein_length=136 | sequence_SO=supercontig | SO=protein_coding_gene | is_pseudo=false	-0.869978	-0.319038	-0.958737	0.330081	0.319038	1.73535	+	12H_CONTROL	24.2613	0.260985	1.37967	1.51074	2.95604	1.987	0.985	0.455	0.99	-0.02	-1.14	High	High	High	High	High	High	High	High	High	High	High	High
AALF000277-PA	transcript=AALF000277-RA | gene=AALF000277 | organism=Aedes_albopictus_Foshan | gene_product=unspecified product | transcript_product=unspecified product | location=JXUM01S001043:7951-35517(+) | protein_length=63 | sequence_SO=supercontig | SO=protein_coding_gene | is_pseudo=false	-1.28878	-0.754535	-0.441709	1.13388	0.441709	1.04585	+	12H_CONTROL	22.2872	0.507034	2.17645	1.70216	5.16801	1.985	1.476	0.82	0.99	0.56	-0.29	High	High	High	High	High	High	High	High	High	High	High	High
AALF011048-PA	transcript=AALF011048-RA | gene=AALF011048 | organism=Aedes_albopictus_Foshan | gene_product=unspecified product | transcript_product=unspecified product | location=JXUM01S000027:484382-523742(-) | protein_length=2979 | sequence_SO=supercontig | SO=protein_coding_gene | is_pseudo=false	-0.251057	-1.21069	-0.931452	1.34585	0.251057	0.853961	+	12H_CONTROL	17.6761	0.408269	1.71544	1.61469	3.79078	1.989	1.149	0.577	0.99	0.2	-0.79	Peak Found	Peak Found	Peak Found	High	Peak Found	High	Peak Found	High	Peak Found	Peak Found	High	High
AALF006719-PA	transcript=AALF006719-RA | gene=AALF006719 | organism=Aedes_albopictus_Foshan | gene_product=unspecified product | transcript_product=unspecified product | location=JXUM01S012657:2929-11083(+) | protein_length=145 | sequence_SO=supercontig | SO=protein_coding_gene | is_pseudo=false	-0.898836	-1.02407	-0.602486	1.39078	0.602486	0.695072	+	12H_CONTROL	17.811	0.562075	2.47409	1.73791	6.24225	1.99	1.01	0.428	0.99	0.01	-1.22	Peak Found	High	High	Peak Found	High	High	Peak Found	High	High	High	High	High
AALF021152-PA	transcript=AALF021152-RA | gene=AALF021152 | organism=Aedes_albopictus_Foshan | gene_product=unspecified product | transcript_product=unspecified product | location=JXUM01S005106:101926-114327(-) | protein_length=282 | sequence_SO=supercontig | SO=protein_coding_gene | is_pseudo=false	-0.830375	-0.540158	-0.19478	0.19478	0.892857	1.77359	+	12H_CONTROL	22.3461	0.374619	1.39726	1.47551	2.99695	1.978	1.532	0.787	0.98	0.62	-0.35	High	High	High	High	High	High	High	High	High	High	High	High
AALF003588-PA	transcript=AALF003588-RA | gene=AALF003588 | organism=Aedes_albopictus_Foshan | gene_product=unspecified product | transcript_product=unspecified product | location=JXUM01S001281:260798-261727(+) | protein_length=264 | sequence_SO=supercontig | SO=protein_coding_gene | is_pseudo=false	-0.981416	-0.693154	-0.856818	0.693154	0.726824	1.34666	+	12H_CONTROL	23.1625	0.457784	2.82303	1.76601	7.73702	1.956	0.94	0.539	0.97	-0.09	-0.89	High	High	High	High	High	High	High	High	High	High	High	High
AALF008589-PA	transcript=AALF008589-RA | gene=AALF008589 | organism=Aedes_albopictus_Foshan | gene_product=unspecified product | transcript_product=unspecified product | location=JXUM01S001891:137370-138109(-) | protein_length=226 | sequence_SO=supercontig | SO=protein_coding_gene | is_pseudo=false	-0.751203	-1.19631	-0.578211	0.578211	1.11779	1.04232	+	12H_CONTROL	21.9089	0.598517	2.66542	1.75468	7.02707	1.937	1.453	0.855	0.95	0.54	-0.23	High	High	High	High	High	High	High	High	High	High	High	High
AALF007929-PA	transcript=AALF007929-RA | gene=AALF007929 | organism=Aedes_albopictus_Foshan | gene_product=unspecified product | transcript_product=unspecified product | location=JXUM01S000001:314569-337681(-) | protein_length=944 | sequence_SO=supercontig | SO=protein_coding_gene | is_pseudo=false	-1.06461	-0.495176	-0.213584	0.213584	1.19733	1.44796	+	12H_CONTROL	19.495	0.407958	1.56979	1.54408	3.41399	1.92	1.231	0.641	0.94	0.3	-0.64	High	High	Peak Found	Peak Found	High	High	Peak Found	High	Peak Found	High	High	High
AALF000833-PA	transcript=AALF000833-RA | gene=AALF000833 | organism=Aedes_albopictus_Foshan | gene_product=NADH-ubiquinone oxidoreductase sgdh subunit [Source:Projected from Aedes aegypti (AAEL009078) VB Community Annotation] | transcript_product=NADH-ubiquinone oxidoreductase sgdh subunit [Source:Projected from Aedes aegypti (AAEL009078) VB Community Annotation] | location=JXUM01S008463:46412-47129(+) | prote…	-1.13921	-0.188178	-0.29042	0.188178	1.0936	1.53332	+	12H_CONTROL	23.0177	0.51481	1.38534	1.47764	2.96919	1.919	1.054	0.478	0.94	0.08	-1.06	High	High	High	High	High	High	High	High	High	High	High	High
AALF022068-PA	transcript=AALF022068-RA | gene=AALF022068 | organism=Aedes_albopictus_Foshan | gene_product=Putative secreted protein [Source:UniProtKB/TrEMBL;Acc:A0A023EKW3] | transcript_product=Putative secreted protein [Source:UniProtKB/TrEMBL;Acc:A0A023EKW3] | location=JXUM01S005401:3208-4251(-) | protein_length=242 | sequence_SO=supercontig | SO=protein_coding_gene | is_pseudo=false	-1.40607	-0.943168	-0.483872	0.874386	0.483872	0.948989	+	12H_CONTROL	22.1726	0.523938	2.31827	1.71345	5.6592	1.919	2.062	1.194	0.94	1.04	0.26	High	High	High	High	High	High	High	High	High	High	High	High
AALF017072-PA	transcript=AALF017072-RA | gene=AALF017072 | organism=Aedes_albopictus_Foshan | gene_product=unspecified product | transcript_product=unspecified product | location=JXUM01S003947:70023-70574(-) | protein_length=183 | sequence_SO=supercontig | SO=protein_coding_gene | is_pseudo=false	-0.765876	-0.295917	-0.458495	0.928167	0.295917	1.77949	+	12H_CONTROL	19.1518	0.300137	1.5404	1.50795	3.34082	1.912	0.218	0.087	0.94	-2.19	-3.52	High	High	High	Peak Found	High	High	Not Found	High	Peak Found	High	High	High
AALF017935-PA	transcript=AALF017935-RA | gene=AALF017935 | organism=Aedes_albopictus_Foshan | gene_product=stearoyl-coa desaturase [Source:Projected from Aedes aegypti (AAEL003645) VB Community Annotation] | transcript_product=stearoyl-coa desaturase [Source:Projected from Aedes aegypti (AAEL003645) VB Community Annotation] | location=JXUM01S004196:63214-69095(-) | protein_length=394 | sequence_SO=supercontig …	-1.12953	-0.562965	-0.196024	0.847704	0.196024	1.6161	+	12H_CONTROL	21.1885	0.311109	1.433	1.51611	3.08095	1.901	0.383	0.427	0.93	-1.38	-1.23	High	High	High	High	High	High	High	High	High	High	High	High
AALF028028-PA	transcript=AALF028028-RA | gene=AALF028028 | organism=Aedes_albopictus_Foshan | gene_product=unspecified product | transcript_product=unspecified product | location=JXUM01S007716:37807-37956(-) | protein_length=49 | sequence_SO=supercontig | SO=protein_coding_gene | is_pseudo=false	-0.907805	-0.843578	-0.510222	0.510222	0.687921	1.57174	+	12H_CONTROL	20.4575	0.47845	2.0578	1.67716	4.78337	1.904	0.771	0.405	0.93	-0.38	-1.3	High	High	High	High	High	High	High	Peak Found	High	High	High	High
AALF009360-PA	transcript=AALF009360-RA | gene=AALF009360 | organism=Aedes_albopictus_Foshan | gene_product=GTP-binding protein hflx [Source:Projected from Aedes aegypti lvpagwg (AAEL008133) VB Community Annotation] | transcript_product=GTP-binding protein hflx [Source:Projected from Aedes aegypti lvpagwg (AAEL008133) VB Community Annotation] | location=JXUM01S002043:187424-188947(-) | protein_length=507 | sequ…	-1.26164	-0.640971	-0.261019	0.934382	0.261019	1.40999	+	12H_CONTROL	18.4881	0.411975	1.63876	1.58968	3.58939	1.89	1.394	0.738	0.92	0.48	-0.44	High	High	High	High	High	High	High	High	High	High	High	High
AALF028181-PA	transcript=AALF028181-RA | gene=AALF028181 | organism=Aedes_albopictus_Foshan | gene_product=ubiquitin-conjugating enzyme E2-230k [Source:Projected from Aedes aegypti (AAEL006073) VB Community Annotation] | transcript_product=ubiquitin-conjugating enzyme E2-230k [Source:Projected from Aedes aegypti (AAEL006073) VB Community Annotation] | location=JXUM01S007792:5094-11799(+) | protein_length=1245 …	-0.774476	-0.281601	-0.581693	1.17117	0.281601	1.59109	+	12H_CONTROL	16.4946	0.956956	1.71495	1.56055	3.78947	1.898	1.31	0.496	0.92	0.39	-1.01	Peak Found	Peak Found	Peak Found	High	High	Peak Found	Not Found	Peak Found	Peak Found	Peak Found	High	Peak Found
AALF025927-PA	transcript=AALF025927-RA | gene=AALF025927 | organism=Aedes_albopictus_Foshan | gene_product=Polypeptide N-acetylgalactosaminyltransferase [Source:UniProtKB/TrEMBL;Acc:A0A182HBH2] | transcript_product=Polypeptide N-acetylgalactosaminyltransferase [Source:UniProtKB/TrEMBL;Acc:A0A182HBH2] | location=JXUM01S006786:19870-21696(+) | protein_length=608 | sequence_SO=supercontig | SO=protein_coding_gene…	-1.28663	-0.52105	-0.654081	0.52105	0.593051	1.422	+	12H_CONTROL	19.2739	0.587302	1.95337	1.66595	4.46312	1.883	1.41	0.749	0.91	0.5	-0.42	High	Peak Found	High	High	High	High	High	High	High	High	High	High
AALF009032-PA	transcript=AALF009032-RA | gene=AALF009032 | organism=Aedes_albopictus_Foshan | gene_product=Polypeptide N-acetylgalactosaminyltransferase [Source:UniProtKB/TrEMBL;Acc:A0A182GFJ3] | transcript_product=Polypeptide N-acetylgalactosaminyltransferase [Source:UniProtKB/TrEMBL;Acc:A0A182GFJ3] | location=JXUM01S001965:38386-40212(-) | protein_length=608 | sequence_SO=supercontig | SO=protein_coding_gene…	-1.28663	-0.52105	-0.654081	0.52105	0.593051	1.422	+	12H_CONTROL	19.2739	0.587302	1.95337	1.66595	4.46312	1.883	1.41	0.749	0.91	0.5	-0.42	High	Peak Found	High	High	High	High	High	High	High	High	High	High
AALF015041-PA	transcript=AALF015041-RA | gene=AALF015041 | organism=Aedes_albopictus_Foshan | gene_product=unspecified product | transcript_product=unspecified product | location=JXUM01S003375:7057-18002(-) | protein_length=844 | sequence_SO=supercontig | SO=protein_coding_gene | is_pseudo=false	-1.30723	-0.762014	-0.550596	1.12712	0.550596	0.91312	+	12H_CONTROL	19.3791	0.517223	2.45679	1.73689	6.17515	1.866	1.307	0.626	0.9	0.39	-0.68	Peak Found	High	High	High	High	High	High	High	High	High	High	High
AALF000120-PA	transcript=AALF000120-RA | gene=AALF000120 | organism=Aedes_albopictus_Foshan | gene_product=unspecified product | transcript_product=unspecified product | location=JXUM01S001019:38988-40046(+) | protein_length=352 | sequence_SO=supercontig | SO=protein_coding_gene | is_pseudo=false	-0.909393	-0.280627	-0.89638	0.280627	1.31506	1.21763	+	12H_CONTROL	17.4436	0.289048	1.86065	1.63324	4.1921	1.833	0.822	0.525	0.87	-0.28	-0.93	Peak Found	Peak Found	Peak Found	Peak Found	Peak Found	High	Peak Found	Peak Found	Peak Found	Peak Found	High	Peak Found
AALF001195-PA	transcript=AALF001195-RA | gene=AALF001195 | organism=Aedes_albopictus_Foshan | gene_product=unspecified product | transcript_product=unspecified product | location=JXUM01S001096:179541-192070(+) | protein_length=430 | sequence_SO=supercontig | SO=protein_coding_gene | is_pseudo=false	-1.2805	-0.594088	-0.322017	0.322017	0.868718	1.43015	+	12H_CONTROL	17.2507	0.33468	1.69901	1.60583	3.74706	1.802	1.096	0.429	0.85	0.13	-1.22	Peak Found	Peak Found	Peak Found	High	Peak Found	Peak Found	Peak Found	Peak Found	Peak Found	Peak Found	High	Peak Found
AALF008452-PA	transcript=AALF008452-RA | gene=AALF008452 | organism=Aedes_albopictus_Foshan | gene_product=unspecified product | transcript_product=unspecified product | location=JXUM01S001878:195692-206143(-) | protein_length=430 | sequence_SO=supercontig | SO=protein_coding_gene | is_pseudo=false	-1.2805	-0.594088	-0.322017	0.322017	0.868718	1.43015	+	12H_CONTROL	17.2507	0.33468	1.69901	1.60583	3.74706	1.802	1.096	0.429	0.85	0.13	-1.22	Peak Found	Peak Found	Peak Found	High	Peak Found	Peak Found	Peak Found	Peak Found	Peak Found	Peak Found	High	Peak Found
AALF025579-PA	transcript=AALF025579-RA | gene=AALF025579 | organism=Aedes_albopictus_Foshan | gene_product=unspecified product | transcript_product=unspecified product | location=JXUM01S006644:14749-30026(+) | protein_length=409 | sequence_SO=supercontig | SO=protein_coding_gene | is_pseudo=false	-1.53417	-1.18142	-0.395941	0.581251	0.395941	0.774076	+	12H_CONTROL	15.6153	0.473477	1.99315	1.62093	4.58319	1.762	1.73	0.982	0.82	0.79	-0.03	High	Peak Found	High	Peak Found	High	High	High	High	Peak Found	High	High	High
AALF020799-PA	transcript=AALF020799-RA | gene=AALF020799 | organism=Aedes_albopictus_Foshan | gene_product=Peptidoglycan Recognition Protein (Short) [Source:Projected from Aedes aegypti (AAEL009474) VB Community Annotation] | transcript_product=Peptidoglycan Recognition Protein (Short) [Source:Projected from Aedes aegypti (AAEL009474) VB Community Annotation] | location=JXUM01S004991:145185-145973(-) | protein…	-0.350701	-0.82494	-0.3824	1.83131	0.350701	0.757346	+	12H_CONTROL	19.1692	0.488815	1.48579	1.49913	3.20723	1.766	0.252	0.16	0.82	-1.99	-2.64	High	High	High	High	High	High	Peak Found	Peak Found	Peak Found	High	High	Peak Found
AALF013062-PA	transcript=AALF013062-RA | gene=AALF013062 | organism=Aedes_albopictus_Foshan | gene_product=short-chain dehydrogenase [Source:Projected from Aedes aegypti (AAEL008159) VB Community Annotation] | transcript_product=short-chain dehydrogenase [Source:Projected from Aedes aegypti (AAEL008159) VB Community Annotation] | location=JXUM01S002873:180616-181446(+) | protein_length=256 | sequence_SO=superc…	-0.533975	-0.731088	-0.26828	1.82061	0.26828	0.8496	+	12H_CONTROL	22.55	0.482215	1.46471	1.49061	3.15648	1.744	0.913	0.547	0.8	-0.13	-0.87	High	High	Peak Found	Peak Found	Peak Found	High	High	High	Peak Found	High	High	High
AALF000947-PA	transcript=AALF000947-RA | gene=AALF000947 | organism=Aedes_albopictus_Foshan | gene_product=unspecified product | transcript_product=unspecified product | location=JXUM01S001085:85644-86476(+) | protein_length=256 | sequence_SO=supercontig | SO=protein_coding_gene | is_pseudo=false	-0.533975	-0.731088	-0.26828	1.82061	0.26828	0.8496	+	12H_CONTROL	22.55	0.482215	1.46471	1.49061	3.15648	1.744	0.913	0.547	0.8	-0.13	-0.87	High	High	Peak Found	Peak Found	Peak Found	High	High	High	Peak Found	High	High	High
AALF000946-PA	transcript=AALF000946-RA | gene=AALF000946 | organism=Aedes_albopictus_Foshan | gene_product=short-chain dehydrogenase [Source:Projected from Aedes aegypti lvpagwg (AAEL008152) VB Community Annotation] | transcript_product=short-chain dehydrogenase [Source:Projected from Aedes aegypti lvpagwg (AAEL008152) VB Community Annotation] | location=JXUM01S001085:73147-73986(+) | protein_length=256 | sequ…	-0.533975	-0.731088	-0.26828	1.82061	0.26828	0.8496	+	12H_CONTROL	22.55	0.482215	1.46471	1.49061	3.15648	1.744	0.913	0.547	0.8	-0.13	-0.87	High	High	Peak Found	Peak Found	Peak Found	High	High	High	Peak Found	High	High	High
AALF013060-PA	transcript=AALF013060-RA | gene=AALF013060 | organism=Aedes_albopictus_Foshan | gene_product=short-chain dehydrogenase [Source:Projected from Aedes aegypti (AAEL008152) VB Community Annotation] | transcript_product=short-chain dehydrogenase [Source:Projected from Aedes aegypti (AAEL008152) VB Community Annotation] | location=JXUM01S002873:167782-168616(-) | protein_length=256 | sequence_SO=superc…	-0.533975	-0.731088	-0.26828	1.82061	0.26828	0.8496	+	12H_CONTROL	22.55	0.482215	1.46471	1.49061	3.15648	1.744	0.913	0.547	0.8	-0.13	-0.87	High	High	Peak Found	Peak Found	Peak Found	High	High	High	Peak Found	High	High	High
AALF015181-PA	transcript=AALF015181-RA | gene=AALF015181 | organism=Aedes_albopictus_Foshan | gene_product=Putative nadh:ubiquinone oxidoreductase ndufs6/13 kDa subunit [Source:UniProtKB/TrEMBL;Acc:A0A023EDZ4] | transcript_product=Putative nadh:ubiquinone oxidoreductase ndufs6/13 kDa subunit [Source:UniProtKB/TrEMBL;Acc:A0A023EDZ4] | location=JXUM01S003412:170675-171199(+) | protein_length=123 | sequence_SO=su…	-0.862841	-0.553126	-0.425943	0.425943	0.962703	1.63092	+	12H_CONTROL	22.086	0.48086	1.91767	1.62049	4.35733	1.733	1.222	0.705	0.79	0.29	-0.5	High	High	High	High	High	High	High	High	High	High	High	High
AALF011255-PA	transcript=AALF011255-RA | gene=AALF011255 | organism=Aedes_albopictus_Foshan | gene_product=Proteasome subunit beta [Source:UniProtKB/TrEMBL;Acc:A0A182GK05] | transcript_product=Proteasome subunit beta [Source:UniProtKB/TrEMBL;Acc:A0A182GK05] | location=JXUM01S000264:68742-69661(+) | protein_length=280 | sequence_SO=supercontig | SO=protein_coding_gene | is_pseudo=false	-1.29602	-0.468302	-1.03456	0.468302	1.16937	0.666307	+	12H_CONTROL	23.629	0.33396	2.21394	1.70096	5.29439	1.682	1.745	1.152	0.75	0.8	0.2	High	High	High	High	High	High	High	High	High	High	High	High
AALF004603-PA	transcript=AALF004603-RA | gene=AALF004603 | organism=Aedes_albopictus_Foshan | gene_product=brefeldin a-inhibited guanine nucleotide-exchange protein [Source:Projected from Aedes aegypti (AAEL013012) VB Community Annotation] | transcript_product=brefeldin a-inhibited guanine nucleotide-exchange protein [Source:Projected from Aedes aegypti (AAEL013012) VB Community Annotation] | location=JXUM01S0…	-0.264295	-0.419454	-0.589649	0.264295	1.01473	1.81852	+	12H_CONTROL	20.1961	0.318767	1.47359	1.45698	3.17782	1.676	0.53	0.346	0.74	-0.92	-1.53	Peak Found	High	High	High	High	High	Peak Found	High	High	High	High	High
AALF003591-PA	transcript=AALF003591-RA | gene=AALF003591 | organism=Aedes_albopictus_Foshan | gene_product=unspecified product | transcript_product=unspecified product | location=JXUM01S001281:286088-293664(+) | protein_length=1467 | sequence_SO=supercontig | SO=protein_coding_gene | is_pseudo=false	-1.41445	-0.205978	-0.627557	1.33204	0.205978	0.863902	+	12H_CONTROL	17.6668	0.378621	1.49	1.54997	3.21742	1.67	1.382	0.827	0.74	0.47	-0.27	High	Peak Found	Peak Found	High	Peak Found	Peak Found	Peak Found	Peak Found	High	High	High	High
AALF013643-PA	transcript=AALF013643-RA | gene=AALF013643 | organism=Aedes_albopictus_Foshan | gene_product=Putative lipid particle [Source:UniProtKB/TrEMBL;Acc:A0A023EBM3] | transcript_product=Putative lipid particle [Source:UniProtKB/TrEMBL;Acc:A0A023EBM3] | location=JXUM01S003083:70199-70964(+) | protein_length=82 | sequence_SO=supercontig | SO=protein_coding_gene | is_pseudo=false	-1.2883	-1.16474	-0.491423	0.631702	1.04958	0.491423	+	12H_CONTROL	23.2119	0.343821	2.33078	1.70572	5.70429	1.66	1.378	0.957	0.73	0.46	-0.06	High	High	High	High	High	High	High	High	High	High	High	High
AALF010417-PA	transcript=AALF010417-RA | gene=AALF010417 | organism=Aedes_albopictus_Foshan | gene_product=unspecified product | transcript_product=unspecified product | location=JXUM01S002284:164818-172001(-) | protein_length=689 | sequence_SO=supercontig | SO=protein_coding_gene | is_pseudo=false	-1.55046	-1.22883	-0.335949	0.52629	0.335949	0.763759	+	12H_CONTROL	20.8049	0.696277	1.83452	1.58041	4.11786	1.655	0.778	0.324	0.73	-0.36	-1.63	High	High	High	High	High	High	High	High	High	High	High	High
AALF008678-PA	transcript=AALF008678-RA | gene=AALF008678 | organism=Aedes_albopictus_Foshan | gene_product=choline-phosphate cytidylyltransferase a, b [Source:Projected from Aedes aegypti (AAEL011564) VB Community Annotation] | transcript_product=choline-phosphate cytidylyltransferase a, b [Source:Projected from Aedes aegypti (AAEL011564) VB Community Annotation] | location=JXUM01S001915:37497-47162(+) | prote…	-0.18675	-0.386761	-0.273727	0.18675	1.34273	1.70376	+	12H_CONTROL	20.7355	0.459331	1.37678	1.36016	2.94933	1.656	1.462	0.726	0.73	0.55	-0.46	High	High	High	High	High	High	High	High	High	High	High	High
AALF005817-PA	transcript=AALF005817-RA | gene=AALF005817 | organism=Aedes_albopictus_Foshan | gene_product=unspecified product | transcript_product=unspecified product | location=JXUM01S001502:51446-103602(+) | protein_length=223 | sequence_SO=supercontig | SO=protein_coding_gene | is_pseudo=false	-1.48677	-0.460941	-0.465422	0.460941	1.19396	0.849957	+	12H_CONTROL	21.4253	0.356685	1.82193	1.63933	4.08243	1.662	1.063	0.588	0.73	0.09	-0.77	High	High	High	High	High	High	High	High	High	High	High	High
AALF028575-PA	transcript=AALF028575-RA | gene=AALF028575 | organism=Aedes_albopictus_Foshan | gene_product=5-demethoxyubiquinone hydroxylase, mitochondrial [Source:UniProtKB/TrEMBL;Acc:A0A182HFG7] | transcript_product=5-demethoxyubiquinone hydroxylase, mitochondrial [Source:UniProtKB/TrEMBL;Acc:A0A182HFG7] | location=JXUM01S001010:207329-211041(+) | protein_length=307 | sequence_SO=supercontig | SO=protein_cod…	-0.335106	-0.719586	-0.485368	0.335106	1.48047	1.35286	+	12H_CONTROL	22.0143	0.488952	1.84171	1.5695	4.13821	1.645	1.186	1.069	0.72	0.25	0.1	High	High	High	High	High	High	High	High	High	High	High	High
AALF017221-PA	transcript=AALF017221-RA | gene=AALF017221 | organism=Aedes_albopictus_Foshan | gene_product=sodium/calcium exchanger [Source:Projected from Aedes aegypti (AAEL013788) VB Community Annotation] | transcript_product=sodium/calcium exchanger [Source:Projected from Aedes aegypti (AAEL013788) VB Community Annotation] | location=JXUM01S003998:128544-130307(+) | protein_length=587 | sequence_SO=supercon…	-0.420148	-0.206162	-0.182017	0.182017	1.76115	1.27006	+	12H_CONTROL	20.96	0.731091	1.32735	1.34052	2.83597	1.651	1.067	0.735	0.72	0.09	-0.45	High	High	High	High	High	High	High	High	High	High	High	High
AALF001477-PA	transcript=AALF001477-RA | gene=AALF001477 | organism=Aedes_albopictus_Foshan | gene_product=unspecified product | transcript_product=unspecified product | location=JXUM01S001133:239019-243231(+) | protein_length=326 | sequence_SO=supercontig | SO=protein_coding_gene | is_pseudo=false	-0.698828	-0.39394	-0.363028	0.67236	0.363028	1.90809	+	12H_CONTROL	23.9823	0.316348	1.4113	1.46642	3.02981	1.632	2.077	1.193	0.71	1.05	0.25	High	High	High	High	High	High	High	High	High	High	High	High
AALF022486-PA	transcript=AALF022486-RA | gene=AALF022486 | organism=Aedes_albopictus_Foshan | gene_product=unspecified product | transcript_product=unspecified product | location=JXUM01S000673:148076-153665(+) | protein_length=546 | sequence_SO=supercontig | SO=protein_coding_gene | is_pseudo=false	-0.75707	-0.443596	-0.205509	1.7937	0.205509	0.96345	+	12H_CONTROL	24.1931	0.456403	1.39799	1.45628	2.99865	1.62	2.684	2.403	0.7	1.42	1.26	High	High	High	High	High	High	High	High	High	High	High	High
AALF020955-PA	transcript=AALF020955-RA | gene=AALF020955 | organism=Aedes_albopictus_Foshan | gene_product=unspecified product | transcript_product=unspecified product | location=JXUM01S000065:102252-119828(-) | protein_length=510 | sequence_SO=supercontig | SO=protein_coding_gene | is_pseudo=false	-1.49314	-1.06019	-0.147723	0.929924	0.147723	0.859144	+	12H_CONTROL	17.1485	0.434045	1.52336	1.54595	3.29882	1.625	2.795	1.211	0.7	1.48	0.28	Not Found	Not Found	Peak Found	Peak Found	Peak Found	Peak Found	Peak Found	Peak Found	High	Peak Found	Peak Found	High
AALF005644-PA	transcript=AALF005644-RA | gene=AALF005644 | organism=Aedes_albopictus_Foshan | gene_product=Protein KRTCAP2 homolog [Source:Projected from Aedes aegypti (AAEL007634) UniProtKB/Swiss-Prot;Acc:Q1HQF8] | transcript_product=Protein KRTCAP2 homolog [Source:Projected from Aedes aegypti (AAEL007634) UniProtKB/Swiss-Prot;Acc:Q1HQF8] | location=JXUM01S000161:501522-502389(+) | protein_length=173 | sequen…	-0.628966	-0.491035	-0.757926	0.491035	1.01071	1.5894	+	12H_CONTROL	21.7344	0.470994	2.14806	1.65636	5.07387	1.613	1.928	1.195	0.69	0.95	0.26	High	High	High	High	High	High	High	High	High	High	High	High
AALF011414-PA	transcript=AALF011414-RA | gene=AALF011414 | organism=Aedes_albopictus_Foshan | gene_product=unspecified product | transcript_product=unspecified product | location=JXUM01S002479:101025-101677(-) | protein_length=132 | sequence_SO=supercontig | SO=protein_coding_gene | is_pseudo=false	-0.628966	-0.491035	-0.757926	0.491035	1.01071	1.5894	+	12H_CONTROL	21.7344	0.470994	2.14806	1.65636	5.07387	1.613	1.928	1.195	0.69	0.95	0.26	High	High	High	High	High	High	High	High	High	High	High	High
AALF028467-PA	transcript=AALF028467-RA | gene=AALF028467 | organism=Aedes_albopictus_Foshan | gene_product=unspecified product | transcript_product=unspecified product | location=JXUM01S001006:135525-149587(+) | protein_length=352 | sequence_SO=supercontig | SO=protein_coding_gene | is_pseudo=false	-0.778433	-0.44749	-0.508862	0.44749	0.766503	1.774	+	12H_CONTROL	22.0173	0.425776	1.72509	1.57426	3.81664	1.614	1.176	1.138	0.69	0.23	0.19	High	High	High	High	High	High	High	High	High	High	High	High
AALF012329-PA	transcript=AALF012329-RA | gene=AALF012329 | organism=Aedes_albopictus_Foshan | gene_product=unspecified product | transcript_product=unspecified product | location=JXUM01S002709:15505-16299(+) | protein_length=264 | sequence_SO=supercontig | SO=protein_coding_gene | is_pseudo=false	-1.29026	-0.295384	-0.634585	0.773169	0.295384	1.46978	+	12H_CONTROL	22.7737	0.336096	1.61695	1.58619	3.53336	1.601	0.649	0.399	0.68	-0.62	-1.32	High	High	High	High	High	High	High	High	High	High	High	High
AALF004285-PA	transcript=AALF004285-RA | gene=AALF004285 | organism=Aedes_albopictus_Foshan | gene_product=unspecified product | transcript_product=unspecified product | location=JXUM01S001350:153840-169609(-) | protein_length=314 | sequence_SO=supercontig | SO=protein_coding_gene | is_pseudo=false	-0.685677	-0.446393	-0.568798	0.446393	0.620087	1.85021	+	12H_CONTROL	19.4796	0.367978	1.58084	1.53919	3.44174	1.546	0.84	0.37	0.63	-0.25	-1.43	Peak Found	High	High	High	High	High	Peak Found	High	High	High	High	High
AALF008038-PA	transcript=AALF008038-RA | gene=AALF008038 | organism=Aedes_albopictus_Foshan | gene_product=Y-box binding protein [Source:Projected from Aedes aegypti (AAEL001375) VB Community Annotation] | transcript_product=Y-box binding protein [Source:Projected from Aedes aegypti (AAEL001375) VB Community Annotation] | location=JXUM01S000196:290245-297404(-) | protein_length=267 | sequence_SO=supercontig | …	-1.12661	-0.644923	-0.563632	1.20598	0.563632	1.10683	+	12H_CONTROL	22.9593	0.418024	2.54707	1.7372	6.5322	1.501	1.262	1.183	0.59	0.34	0.24	High	High	High	High	High	High	High	High	High	High	High	High
AALF009509-PA	transcript=AALF009509-RA | gene=AALF009509 | organism=Aedes_albopictus_Foshan | gene_product=unspecified product | transcript_product=unspecified product | location=JXUM01S000224:94561-95388(+) | protein_length=275 | sequence_SO=supercontig | SO=protein_coding_gene | is_pseudo=false	-1.12661	-0.644923	-0.563632	1.20598	0.563632	1.10683	+	12H_CONTROL	22.9593	0.418024	2.54707	1.7372	6.5322	1.501	1.262	1.183	0.59	0.34	0.24	High	High	High	High	High	High	High	High	High	High	High	High
AALF024888-PA	transcript=AALF024888-RA | gene=AALF024888 | organism=Aedes_albopictus_Foshan | gene_product=unspecified product | transcript_product=unspecified product | location=JXUM01S006397:6292-43833(+) | protein_length=361 | sequence_SO=supercontig | SO=protein_coding_gene | is_pseudo=false	-0.414905	-0.613003	-0.669729	0.431512	0.414905	1.90924	+	12H_CONTROL	25.6975	0.266809	1.38175	1.48443	2.96085	1.499	1.413	0.986	0.58	0.5	-0.02	High	High	High	High	High	High	High	High	High	High	High	High
AALF019830-PA	transcript=AALF019830-RA | gene=AALF019830 | organism=Aedes_albopictus_Foshan | gene_product=cytochrome B5 (cytb5) [Source:Projected from Aedes aegypti (AAEL010017) VB Community Annotation] | transcript_product=cytochrome B5 (cytb5) [Source:Projected from Aedes aegypti (AAEL010017) VB Community Annotation] | location=JXUM01S004697:5995-30586(+) | protein_length=128 | sequence_SO=supercontig | SO=…	-0.618599	-0.994066	-0.668143	0.999125	0.618599	1.34233	+	12H_CONTROL	26.4366	0.346101	2.7235	1.74695	7.2817	1.496	1.631	0.898	0.58	0.71	-0.16	High	High	High	High	High	High	High	High	High	High	High	High
AALF009688-PA	transcript=AALF009688-RA | gene=AALF009688 | organism=Aedes_albopictus_Foshan | gene_product=UDP-glucuronosyltransferase [Source:UniProtKB/TrEMBL;Acc:A0A182GGW1] | transcript_product=UDP-glucuronosyltransferase [Source:UniProtKB/TrEMBL;Acc:A0A182GGW1] | location=JXUM01S000232:426837-428046(+) | protein_length=382 | sequence_SO=supercontig | SO=protein_coding_gene | is_pseudo=false	-0.636425	-0.206036	-0.213052	0.206036	1.6196	1.35705	+	12H_CONTROL	22.2874	0.555104	1.43787	1.41273	3.09248	1.497	1.921	2.989	0.58	0.94	1.58	High	High	High	High	High	High	High	High	High	High	High	High
AALF021781-PA	transcript=AALF021781-RA | gene=AALF021781 | organism=Aedes_albopictus_Foshan | gene_product=unspecified product | transcript_product=unspecified product | location=JXUM01S000637:51930-60018(+) | protein_length=190 | sequence_SO=supercontig | SO=protein_coding_gene | is_pseudo=false	-1.21165	-0.663912	-0.86929	1.00687	0.663912	0.938559	+	12H_CONTROL	24.0307	0.447587	3.13586	1.78473	9.3408	1.485	1.161	0.543	0.57	0.22	-0.88	High	High	High	High	High	High	High	High	High	High	High	High
AALF016584-PA	transcript=AALF016584-RA | gene=AALF016584 | organism=Aedes_albopictus_Foshan | gene_product=unspecified product | transcript_product=unspecified product | location=JXUM01S003814:120695-133422(+) | protein_length=260 | sequence_SO=supercontig | SO=protein_coding_gene | is_pseudo=false	-0.711453	-0.449488	-0.526796	1.8727	0.552483	0.449488	+	12H_CONTROL	22.142	0.590694	1.51255	1.5208	3.27232	1.462	1.259	0.74	0.55	0.33	-0.43	High	High	High	Peak Found	High	High	High	High	High	High	High	High
AALF019246-PA	transcript=AALF019246-RA | gene=AALF019246 | organism=Aedes_albopictus_Foshan | gene_product=unspecified product | transcript_product=unspecified product | location=JXUM01S004542:2690-3762(-) | protein_length=200 | sequence_SO=supercontig | SO=protein_coding_gene | is_pseudo=false	-0.728495	-0.390963	-0.664864	0.390963	1.67311	0.960346	+	12H_CONTROL	25.4488	0.352569	1.8503	1.60291	4.16258	1.458	1.427	1.053	0.54	0.51	0.07	High	High	High	High	High	High	High	High	High	High	High	High
AALF027288-PA	transcript=AALF027288-RA | gene=AALF027288 | organism=Aedes_albopictus_Foshan | gene_product=unspecified product | transcript_product=unspecified product | location=JXUM01S007418:53206-54991(+) | protein_length=574 | sequence_SO=supercontig | SO=protein_coding_gene | is_pseudo=false	-0.544536	-0.840348	-0.735553	1.24062	0.544536	1.27303	+	12H_CONTROL	19.822	0.536596	2.61815	1.72621	6.82564	1.456	0.756	0.681	0.54	-0.4	-0.55	High	High	High	Peak Found	High	High	High	High	High	High	High	High
AALF001051-PA	transcript=AALF001051-RA | gene=AALF001051 | organism=Aedes_albopictus_Foshan | gene_product=unspecified product | transcript_product=unspecified product | location=JXUM01S008579:13929-28573(+) | protein_length=122 | sequence_SO=supercontig | SO=protein_coding_gene | is_pseudo=false	-0.87467	-0.778676	-0.890571	0.778676	0.883783	1.20337	+	12H_CONTROL	19.8388	0.445356	3.77398	1.80325	13.6198	1.442	1.484	1.147	0.53	0.57	0.2	Peak Found	Peak Found	Peak Found	High	High	High	High	High	High	Peak Found	High	High
AALF003544-PA	transcript=AALF003544-RA | gene=AALF003544 | organism=Aedes_albopictus_Foshan | gene_product=mitochondrial processing peptidase alpha subunit [Source:Projected from Aedes aegypti (AAEL002068) VB Community Annotation] | transcript_product=mitochondrial processing peptidase alpha subunit [Source:Projected from Aedes aegypti (AAEL002068) VB Community Annotation] | location=JXUM01S001278:244816-25632…	-1.12563	-0.637212	-1.05866	0.832902	1.05185	0.637212	+	12H_CONTROL	26.0696	0.362891	3.10535	1.78116	9.17197	1.42	1.114	0.781	0.51	0.16	-0.36	High	High	High	High	High	High	High	High	High	High	High	High
AALF008844-PA	transcript=AALF008844-RA | gene=AALF008844 | organism=Aedes_albopictus_Foshan | gene_product=Putative vacuolar sorting protein vps24 [Source:UniProtKB/TrEMBL;Acc:A0A023EK15] | transcript_product=Putative vacuolar sorting protein vps24 [Source:UniProtKB/TrEMBL;Acc:A0A023EK15] | location=JXUM01S001938:52844-53591(+) | protein_length=222 | sequence_SO=supercontig | SO=protein_coding_gene | is_pseudo…	-0.616878	-1.039	-0.52529	0.52529	0.791007	1.53701	+	12H_CONTROL	23.7633	0.329168	2.0982	1.67816	4.91178	1.429	1.317	0.555	0.51	0.4	-0.85	High	High	High	High	High	High	High	High	High	High	High	High
AALF004547-PA	transcript=AALF004547-RA | gene=AALF004547 | organism=Aedes_albopictus_Foshan | gene_product=Molybdenum cofactor sulfurase [Source:UniProtKB/TrEMBL;Acc:A0A182G7C4] | transcript_product=Molybdenum cofactor sulfurase [Source:UniProtKB/TrEMBL;Acc:A0A182G7C4] | location=JXUM01S001378:11051-13767(+) | protein_length=764 | sequence_SO=supercontig | SO=protein_coding_gene | is_pseudo=false	-0.71974	-0.280175	-0.160863	0.160863	1.07613	1.78708	+	12H_CONTROL	19.7878	0.458407	1.30597	1.39495	2.78757	1.423	0.67	0.409	0.51	-0.58	-1.29	High	High	High	High	High	High	Peak Found	Peak Found	Peak Found	High	High	Peak Found
AALF013973-PA	transcript=AALF013973-RA | gene=AALF013973 | organism=Aedes_albopictus_Foshan | gene_product=preprotein translocase secy subunit (sec61) [Source:Projected from Aedes aegypti (AAEL004523) VB Community Annotation] | transcript_product=preprotein translocase secy subunit (sec61) [Source:Projected from Aedes aegypti (AAEL004523) VB Community Annotation] | location=JXUM01S003106:177589-180606(+) | pro…	-0.376063	-0.209309	-1.1579	1.62173	0.209309	0.894561	+	12H_CONTROL	25.8484	0.26422	1.38511	1.48962	2.96866	1.418	1.326	1.327	0.5	0.41	0.41	High	High	High	High	High	High	High	High	High	High	High	High
AALF008943-PA	transcript=AALF008943-RA | gene=AALF008943 | organism=Aedes_albopictus_Foshan | gene_product=unspecified product | transcript_product=unspecified product | location=JXUM01S000012:1135839-1149692(+) | protein_length=753 | sequence_SO=supercontig | SO=protein_coding_gene | is_pseudo=false	0.242358	0.329276	0.260287	-1.86341	-0.242358	-1.11087	+	12H_CONTROL	22.1263	1.14204	1.34526	-1.34952	-2.87679	1.409	0.962	0.857	0.5	-0.06	-0.22	High	High	High	High	High	High	High	High	High	High	High	High
AALF011091-PA	transcript=AALF011091-RA | gene=AALF011091 | organism=Aedes_albopictus_Foshan | gene_product=leucine-rich repeat [Source:Projected from Aedes aegypti (AAEL012092) VB Community Annotation] | transcript_product=leucine-rich repeat [Source:Projected from Aedes aegypti (AAEL012092) VB Community Annotation] | location=JXUM01S000262:349354-351429(+) | protein_length=691 | sequence_SO=supercontig | SO=p…	-0.55377	-0.210085	-0.436707	0.210085	1.28904	1.65913	+	12H_CONTROL	22.0359	0.495805	1.50591	1.45294	3.2561	1.418	1.033	0.378	0.5	0.05	-1.4	High	High	High	High	High	High	High	High	High	High	High	High
AALF023544-PA	transcript=AALF023544-RA | gene=AALF023544 | organism=Aedes_albopictus_Foshan | gene_product=Na-K-Cl cotransporter [Source:Projected from Aedes aegypti lvpagwg (AAEL022891) UniProtKB/TrEMBL;Acc:Q6XL80] | transcript_product=Na-K-Cl cotransporter [Source:Projected from Aedes aegypti lvpagwg (AAEL022891) UniProtKB/TrEMBL;Acc:Q6XL80] | location=JXUM01S000007:737192-741386(+) | protein_length=709 | se…	-0.691931	-0.656219	-0.816386	1.08062	1.3512	0.656219	+	12H_CONTROL	21.4038	0.341285	2.96239	1.75086	8.41758	1.417	1.205	0.765	0.5	0.27	-0.39	High	High	High	High	High	High	High	High	High	High	High	High
AALF008347-PA	transcript=AALF008347-RA | gene=AALF008347 | organism=Aedes_albopictus_Foshan | gene_product=unspecified product | transcript_product=unspecified product | location=JXUM01S001840:218195-221998(+) | protein_length=550 | sequence_SO=supercontig | SO=protein_coding_gene | is_pseudo=false	-0.435155	-0.557754	-0.167201	0.167201	1.57561	1.40039	+	12H_CONTROL	22.0981	0.386561	1.45469	1.43444	3.13251	1.413	1.086	0.816	0.5	0.12	-0.29	High	High	High	Peak Found	High	High	High	High	High	High	High	High
AALF027532-PA	transcript=AALF027532-RA | gene=AALF027532 | organism=Aedes_albopictus_Foshan | gene_product=unspecified product | transcript_product=unspecified product | location=JXUM01S000941:323084-342696(-) | protein_length=429 | sequence_SO=supercontig | SO=protein_coding_gene | is_pseudo=false	-1.31684	-0.869015	-0.554637	1.05802	0.88097	0.554637	+	12H_CONTROL	23.6344	0.282694	2.55498	1.7447	6.56432	1.388	1.101	0.926	0.47	0.14	-0.11	High	High	High	High	High	High	High	High	High	High	High	High
AALF006715-PA	transcript=AALF006715-RA | gene=AALF006715 | organism=Aedes_albopictus_Foshan | gene_product=unspecified product | transcript_product=unspecified product | location=JXUM01S001614:237142-247954(-) | protein_length=408 | sequence_SO=supercontig | SO=protein_coding_gene | is_pseudo=false	-1.31684	-0.869015	-0.554637	1.05802	0.88097	0.554637	+	12H_CONTROL	23.6344	0.282694	2.55498	1.7447	6.56432	1.388	1.101	0.926	0.47	0.14	-0.11	High	High	High	High	High	High	High	High	High	High	High	High
AALF002230-PA	transcript=AALF002230-RA | gene=AALF002230 | organism=Aedes_albopictus_Foshan | gene_product=unspecified product | transcript_product=unspecified product | location=JXUM01S001171:69743-123962(+) | protein_length=1290 | sequence_SO=supercontig | SO=protein_coding_gene | is_pseudo=false	-0.97708	-1.41284	-0.238008	0.238008	1.21659	0.675138	+	12H_CONTROL	22.4827	0.231118	1.63003	1.58589	3.56691	1.387	0.79	0.617	0.47	-0.34	-0.7	High	High	High	High	High	High	High	High	High	High	High	High
AALF024225-PA	transcript=AALF024225-RA | gene=AALF024225 | organism=Aedes_albopictus_Foshan | gene_product=pnuts protein [Source:Projected from Aedes aegypti (AAEL001906) VB Community Annotation] | transcript_product=pnuts protein [Source:Projected from Aedes aegypti (AAEL001906) VB Community Annotation] | location=JXUM01S006157:14090-48789(-) | protein_length=1253 | sequence_SO=supercontig | SO=protein_coding…	-0.482015	-0.41929	-0.306671	1.58269	0.306671	1.37799	+	12H_CONTROL	22.4578	0.402118	1.69599	1.49178	3.73905	1.376	1.515	1.002	0.46	0.6	0	High	High	High	High	High	High	High	High	High	High	High	High
AALF000185-PA	transcript=AALF000185-RA | gene=AALF000185 | organism=Aedes_albopictus_Foshan | gene_product=unspecified product | transcript_product=unspecified product | location=JXUM01S001029:135713-136750(-) | protein_length=187 | sequence_SO=supercontig | SO=protein_coding_gene | is_pseudo=false	-0.709353	-0.473146	-0.386011	1.11207	1.65477	0.386011	+	12H_CONTROL	24.0918	0.284236	1.84285	1.57378	4.14141	1.365	1.146	0.975	0.45	0.2	-0.04	High	High	High	High	High	High	High	High	High	High	High	High
AALF000396-PA	transcript=AALF000396-RA | gene=AALF000396 | organism=Aedes_albopictus_Foshan | gene_product=unspecified product | transcript_product=unspecified product | location=JXUM01S001052:304661-306721(-) | protein_length=440 | sequence_SO=supercontig | SO=protein_coding_gene | is_pseudo=false	-0.635053	-0.315052	-0.680449	0.315052	0.940383	1.74667	+	12H_CONTROL	22.4586	0.415152	1.63937	1.54422	3.59097	1.366	1.948	1.214	0.45	0.96	0.28	High	High	High	High	High	High	High	High	High	High	High	High
AALF005923-PA	transcript=AALF005923-RA | gene=AALF005923 | organism=Aedes_albopictus_Foshan | gene_product=Diphosphomevalonate decarboxylase [Source:Projected from Aedes aegypti (AAEL004050) UniProtKB/TrEMBL;Acc:Q17DS1] | transcript_product=Diphosphomevalonate decarboxylase [Source:Projected from Aedes aegypti (AAEL004050) UniProtKB/TrEMBL;Acc:Q17DS1] | location=JXUM01S001523:47780-54863(+) | protein_length=29…	-0.964458	-0.873294	-0.537456	0.537456	0.856347	1.41284	+	12H_CONTROL	19.7442	0.375344	2.41659	1.72729	6.02152	1.362	0.796	0.553	0.45	-0.33	-0.85	High	Peak Found	High	Peak Found	High	High	Peak Found	Peak Found	Peak Found	High	High	Peak Found
AALF014937-PA	transcript=AALF014937-RA | gene=AALF014937 | organism=Aedes_albopictus_Foshan | gene_product=RNA binding motif protein [Source:Projected from Aedes aegypti (AAEL011251) VB Community Annotation] | transcript_product=RNA binding motif protein [Source:Projected from Aedes aegypti (AAEL011251) VB Community Annotation] | location=JXUM01S003345:3428-4880(+) | protein_length=432 | sequence_SO=superconti…	-1.48759	-0.606177	-0.863916	0.934209	0.658075	0.606177	+	12H_CONTROL	19.7384	0.809869	2.4429	1.71872	6.1217	1.349	3.211	2.511	0.43	1.68	1.33	High	High	High	Peak Found	Peak Found	Peak Found	High	High	High	High	Peak Found	High
AALF019384-PA	transcript=AALF019384-RA | gene=AALF019384 | organism=Aedes_albopictus_Foshan | gene_product=unspecified product | transcript_product=unspecified product | location=JXUM01S004574:109284-109955(+) | protein_length=201 | sequence_SO=supercontig | SO=protein_coding_gene | is_pseudo=false	-0.748344	-0.188349	-0.787026	0.188349	1.48244	1.24579	+	12H_CONTROL	22.826	0.206306	1.60252	1.54677	3.49659	1.341	0.867	0.713	0.42	-0.21	-0.49	High	High	High	High	High	High	High	High	High	High	High	High
AALF011092-PA	transcript=AALF011092-RA | gene=AALF011092 | organism=Aedes_albopictus_Foshan | gene_product=unspecified product | transcript_product=unspecified product | location=JXUM01S000262:429537-468188(-) | protein_length=737 | sequence_SO=supercontig | SO=protein_coding_gene | is_pseudo=false	0.739206	0.266377	1.0614	-0.561578	-1.69402	-0.266377	+	12H_CONTROL	17.5288	0.714219	1.44334	-1.52965	-3.10548	1.338	2.61	2.006	0.42	1.38	1	Peak Found	Peak Found	Peak Found	Peak Found	Not Found	Peak Found	High	High	High	Peak Found	Peak Found	High
AALF010121-PA	transcript=AALF010121-RA | gene=AALF010121 | organism=Aedes_albopictus_Foshan | gene_product=unspecified product | transcript_product=unspecified product | location=JXUM01S002200:90965-127284(+) | protein_length=660 | sequence_SO=supercontig | SO=protein_coding_gene | is_pseudo=false	1.11215	0.400768	1.5969	-0.844902	-0.42185	-0.400768	+	12H_CONTROL	17.5288	0.474717	1.87462	-1.59244	-4.23217	1.338	2.61	2.006	0.42	1.38	1	Peak Found	Peak Found	Peak Found	Peak Found	Not Found	Peak Found	High	High	High	Peak Found	Peak Found	High
AALF020876-PA	transcript=AALF020876-RA | gene=AALF020876 | organism=Aedes_albopictus_Foshan | gene_product=copii-coated vesicle membrane protein P24 [Source:Projected from Aedes aegypti (AAEL000208) VB Community Annotation] | transcript_product=copii-coated vesicle membrane protein P24 [Source:Projected from Aedes aegypti (AAEL000208) VB Community Annotation] | location=JXUM01S005023:112989-113818(+) | protein…	-1.17561	-0.642829	-1.17265	0.732781	0.937767	0.642829	+	12H_CONTROL	23.6327	0.439603	3.06547	1.76816	8.95549	1.326	1.604	0.993	0.41	0.68	-0.01	High	High	High	High	High	High	High	High	High	High	High	High
AALF009333-PA	transcript=AALF009333-RA | gene=AALF009333 | organism=Aedes_albopictus_Foshan | gene_product=asparagine synthetase [Source:Projected from Aedes aegypti lvpagwg (AAEL015631) VB Community Annotation] | transcript_product=asparagine synthetase [Source:Projected from Aedes aegypti lvpagwg (AAEL015631) VB Community Annotation] | location=JXUM01S002045:36260-37945(-) | protein_length=561 | sequence_SO=…	-0.541378	-0.486732	-0.518637	1.43222	0.486732	1.38305	+	12H_CONTROL	26.1565	0.59214	2.20162	1.61625	5.2526	1.326	0.756	0.637	0.41	-0.4	-0.65	High	High	Peak Found	High	High	High	Peak Found	High	Peak Found	High	High	High
AALF014028-PA	transcript=AALF014028-RA | gene=AALF014028 | organism=Aedes_albopictus_Foshan | gene_product=Glycosyltransferase 25 family member Precursor (EC 2.-.-.-) [Source:Projected from Aedes aegypti lvpagwg (AAEL003481) VB Community Annotation] | transcript_product=Glycosyltransferase 25 family member Precursor (EC 2.-.-.-) [Source:Projected from Aedes aegypti lvpagwg (AAEL003481) VB Community Annotation]…	-1.00529	-1.26901	-0.306066	0.306066	1.19768	0.870177	+	12H_CONTROL	22.2647	0.409864	1.88396	1.65143	4.2591	1.316	2.135	1.623	0.4	1.09	0.7	High	High	High	Peak Found	High	High	High	High	High	High	High	High
AALF025348-PA	transcript=AALF025348-RA | gene=AALF025348 | organism=Aedes_albopictus_Foshan | gene_product=ATP synthase delta chain, mitochondrial [Source:Projected from Aedes aegypti (AAEL002504) VB Community Annotation] | transcript_product=ATP synthase delta chain, mitochondrial [Source:Projected from Aedes aegypti (AAEL002504) VB Community Annotation] | location=JXUM01S006549:58761-59395(+) | protein_lengt…	-0.90474	-0.537519	-0.727819	0.537519	1.51393	0.884249	+	12H_CONTROL	26.1763	0.348305	2.29705	1.70192	5.5834	1.3	1.069	0.735	0.38	0.1	-0.44	High	High	High	High	High	High	High	High	High	High	High	High
AALF009763-PA	transcript=AALF009763-RA | gene=AALF009763 | organism=Aedes_albopictus_Foshan | gene_product=unspecified product | transcript_product=unspecified product | location=JXUM01S000223:17851-19031(-) | protein_length=324 | sequence_SO=supercontig | SO=protein_coding_gene | is_pseudo=false	-1.17819	-0.31702	-0.170139	0.170139	1.33126	1.29662	+	12H_CONTROL	23.293	0.25509	1.40284	1.48779	3.00998	1.304	0.98	0.65	0.38	-0.03	-0.62	Peak Found	Peak Found	High	Peak Found	Peak Found	Peak Found	Peak Found	Peak Found	Peak Found	High	Peak Found	Peak Found
AALF024474-PA	transcript=AALF024474-RA | gene=AALF024474 | organism=Aedes_albopictus_Foshan | gene_product=unspecified product | transcript_product=unspecified product | location=JXUM01S000783:270123-271350(+) | protein_length=348 | sequence_SO=supercontig | SO=protein_coding_gene | is_pseudo=false	-0.757583	-0.902524	-1.1802	0.939001	0.757583	0.873498	+	12H_CONTROL	21.5183	0.387888	3.74281	1.80346	13.3732	1.292	1.88	1.819	0.37	0.91	0.86	High	High	High	High	High	High	High	High	High	High	High	High
AALF026031-PA	transcript=AALF026031-RA | gene=AALF026031 | organism=Aedes_albopictus_Foshan | gene_product=unspecified product | transcript_product=unspecified product | location=JXUM01S006836:65582-67522(-) | protein_length=348 | sequence_SO=supercontig | SO=protein_coding_gene | is_pseudo=false	-0.757583	-0.902524	-1.1802	0.939001	0.757583	0.873498	+	12H_CONTROL	21.5183	0.387888	3.74281	1.80346	13.3732	1.292	1.88	1.819	0.37	0.91	0.86	High	High	High	High	High	High	High	High	High	High	High	High
AALF010754-PA	transcript=AALF010754-RA | gene=AALF010754 | organism=Aedes_albopictus_Foshan | gene_product=unspecified product | transcript_product=unspecified product | location=JXUM01S002338:195351-198055(+) | protein_length=560 | sequence_SO=supercontig | SO=protein_coding_gene | is_pseudo=false	-0.801501	-0.675541	-0.53702	1.60877	0.53702	0.858096	+	12H_CONTROL	18.9193	0.730079	2.16235	1.67265	5.12109	1.29	0.895	0.471	0.37	-0.16	-1.09	High	High	Peak Found	High	High	High	Peak Found	Peak Found	High	High	High	High
AALF026292-PA	transcript=AALF026292-RA | gene=AALF026292 | organism=Aedes_albopictus_Foshan | gene_product=unspecified product | transcript_product=unspecified product | location=JXUM01S000882:239736-242449(-) | protein_length=560 | sequence_SO=supercontig | SO=protein_coding_gene | is_pseudo=false	-0.801501	-0.675541	-0.53702	1.60877	0.53702	0.858096	+	12H_CONTROL	18.9193	0.730079	2.16235	1.67265	5.12109	1.29	0.895	0.471	0.37	-0.16	-1.09	High	High	Peak Found	High	High	High	Peak Found	Peak Found	High	High	High	High
AALF010112-PA	transcript=AALF010112-RA | gene=AALF010112 | organism=Aedes_albopictus_Foshan | gene_product=unspecified product | transcript_product=unspecified product | location=JXUM01S002194:80792-95112(-) | protein_length=473 | sequence_SO=supercontig | SO=protein_coding_gene | is_pseudo=false	-1.06062	-0.633045	-0.635875	0.633045	1.25364	1.04768	+	12H_CONTROL	26.3953	0.390319	2.79083	1.75464	7.58704	1.283	1.218	0.819	0.36	0.29	-0.29	High	High	High	High	High	High	High	High	High	High	High	High
AALF007427-PA	transcript=AALF007427-RA | gene=AALF007427 | organism=Aedes_albopictus_Foshan | gene_product=aldo-keto reductase [Source:Projected from Aedes aegypti (AAEL004088) VB Community Annotation] | transcript_product=aldo-keto reductase [Source:Projected from Aedes aegypti (AAEL004088) VB Community Annotation] | location=JXUM01S000176:203922-216449(+) | protein_length=318 | sequence_SO=supercontig | SO=p…	-0.325574	-0.295145	-0.276924	0.276924	1.34918	1.68322	+	12H_CONTROL	25.5052	0.202028	1.52546	1.40232	3.30397	1.281	0.947	0.702	0.36	-0.08	-0.51	High	High	High	High	High	High	High	High	High	High	High	High
AALF009125-PA	transcript=AALF009125-RA | gene=AALF009125 | organism=Aedes_albopictus_Foshan | gene_product=erythroblast macrophage protein emp [Source:Projected from Aedes aegypti (AAEL005410) VB Community Annotation] | transcript_product=erythroblast macrophage protein emp [Source:Projected from Aedes aegypti (AAEL005410) VB Community Annotation] | location=JXUM01S001985:110713-116109(-) | protein_length=399 …	-0.506664	-1.00431	-0.37374	0.37374	0.749063	1.70124	+	12H_CONTROL	22.385	0.210273	1.63258	1.56958	3.57346	1.282	1.691	1.343	0.36	0.76	0.43	High	High	High	High	High	High	High	High	High	High	High	High
AALF014224-PA	transcript=AALF014224-RA | gene=AALF014224 | organism=Aedes_albopictus_Foshan | gene_product=Putative b-cell receptor-associated protein 31 [Source:UniProtKB/TrEMBL;Acc:A0A023EKI9] | transcript_product=Putative b-cell receptor-associated protein 31 [Source:UniProtKB/TrEMBL;Acc:A0A023EKI9] | location=JXUM01S000354:385662-396458(+) | protein_length=232 | sequence_SO=supercontig | SO=protein_coding_…	-0.618478	-0.32582	-0.618443	0.32582	1.29361	1.53273	+	12H_CONTROL	24.7416	0.384634	1.8346	1.57163	4.11808	1.274	1.805	1.904	0.35	0.85	0.93	High	High	High	High	High	High	High	High	High	High	High	High
AALF003032-PA	transcript=AALF003032-RA | gene=AALF003032 | organism=Aedes_albopictus_Foshan | gene_product=proto-oncogene tyrosine-protein kinase abl1 [Source:Projected from Aedes aegypti (AAEL008777) VB Community Annotation] | transcript_product=proto-oncogene tyrosine-protein kinase abl1 [Source:Projected from Aedes aegypti (AAEL008777) VB Community Annotation] | location=JXUM01S001236:117766-133559(+) | pro…	-1.22003	-0.798151	-0.417483	0.417483	0.912943	1.30093	+	12H_CONTROL	21.6606	0.53328	2.09281	1.68901	4.8945	1.278	1.047	0.8	0.35	0.07	-0.32	High	Peak Found	Peak Found	High	High	High	Peak Found	High	Peak Found	High	High	High
AALF009606-PA	transcript=AALF009606-RA | gene=AALF009606 | organism=Aedes_albopictus_Foshan | gene_product=unspecified product | transcript_product=unspecified product | location=JXUM01S002079:210121-241173(+) | protein_length=1657 | sequence_SO=supercontig | SO=protein_coding_gene | is_pseudo=false	-0.86386	-0.126024	-0.33034	0.126024	1.38756	1.47903	+	12H_CONTROL	23.0466	0.385959	1.37314	1.43761	2.9409	1.235	1.356	0.877	0.3	0.44	-0.19	High	High	High	High	High	High	High	High	High	High	High	High
AALF022301-PA	transcript=AALF022301-RA | gene=AALF022301 | organism=Aedes_albopictus_Foshan | gene_product=unspecified product | transcript_product=unspecified product | location=JXUM01S000084:13954-15357(+) | protein_length=360 | sequence_SO=supercontig | SO=protein_coding_gene | is_pseudo=false	-0.973325	-0.517184	-0.600472	0.96762	0.517184	1.49024	+	12H_CONTROL	21.1533	0.377471	2.23738	1.68868	5.37467	1.235	0.749	0.624	0.3	-0.42	-0.68	High	High	High	High	High	High	High	High	Peak Found	High	High	High
AALF001635-PA	transcript=AALF001635-RA | gene=AALF001635 | organism=Aedes_albopictus_Foshan | gene_product=ubiquitin protein ligase [Source:Projected from Aedes aegypti (AAEL001205) VB Community Annotation] | transcript_product=ubiquitin protein ligase [Source:Projected from Aedes aegypti (AAEL001205) VB Community Annotation] | location=JXUM01S008909:8425-16811(-) | protein_length=1029 | sequence_SO=superconti…	0.941852	0.568465	0.796344	-0.911904	-0.568465	-1.41452	+	12H_CONTROL	18.8815	0.538301	2.52777	-1.73385	-6.45443	1.228	0.528	0.43	0.3	-0.92	-1.22	Peak Found	High	High	High	Peak Found	High	High	Peak Found	High	High	High	High
AALF027349-PA	transcript=AALF027349-RA | gene=AALF027349 | organism=Aedes_albopictus_Foshan | gene_product=short-chain dehydrogenase [Source:Projected from Aedes aegypti (AAEL003959) VB Community Annotation] | transcript_product=short-chain dehydrogenase [Source:Projected from Aedes aegypti (AAEL003959) VB Community Annotation] | location=JXUM01S000930:55658-72263(-) | protein_length=322 | sequence_SO=supercon…	-0.526079	-0.814199	-0.732499	1.05752	0.526079	1.45899	+	12H_CONTROL	24.0612	0.283746	2.415	1.70512	6.01553	1.226	1.088	0.799	0.29	0.12	-0.32	High	High	High	High	High	High	High	High	High	High	High	High
AALF023283-PA	transcript=AALF023283-RA | gene=AALF023283 | organism=Aedes_albopictus_Foshan | gene_product=unspecified product | transcript_product=unspecified product | location=JXUM01S005827:103202-104125(+) | protein_length=307 | sequence_SO=supercontig | SO=protein_coding_gene | is_pseudo=false	-0.989953	-0.830882	-0.741895	0.839057	0.741895	1.23483	+	12H_CONTROL	22.2776	0.404334	3.36683	1.79284	10.7163	1.224	1.079	0.951	0.29	0.11	-0.07	High	High	High	Peak Found	High	High	High	High	High	High	High	High
AALF009830-PA	transcript=AALF009830-RA | gene=AALF009830 | organism=Aedes_albopictus_Foshan | gene_product=unspecified product | transcript_product=unspecified product | location=JXUM01S002192:86094-102636(-) | protein_length=379 | sequence_SO=supercontig | SO=protein_coding_gene | is_pseudo=false	-1.06352	-0.590083	-0.451577	0.746849	0.451577	1.59847	+	12H_CONTROL	21.3507	0.510486	1.85776	1.63402	4.18385	1.196	2.075	0.992	0.26	1.05	-0.01	High	High	High	High	High	High	High	High	High	High	High	High
AALF016169-PA	transcript=AALF016169-RA | gene=AALF016169 | organism=Aedes_albopictus_Foshan | gene_product=smad nuclear interacting protein [Source:Projected from Aedes aegypti (AAEL008427) VB Community Annotation] | transcript_product=smad nuclear interacting protein [Source:Projected from Aedes aegypti (AAEL008427) VB Community Annotation] | location=JXUM01S003700:2588-8958(+) | protein_length=697 | sequence…	1.07279	1.27852	0.5296	-0.899706	-0.5296	-0.918747	+	12H_CONTROL	17.2437	0.881025	2.60902	-1.74299	-6.78733	1.193	3.974	9.801	0.25	1.99	3.29	Peak Found	Peak Found	Peak Found	Peak Found	Not Found	Peak Found	High	High	High	Peak Found	Peak Found	High
AALF025104-PA	transcript=AALF025104-RA | gene=AALF025104 | organism=Aedes_albopictus_Foshan | gene_product=unspecified product | transcript_product=unspecified product | location=JXUM01S000807:313827-322732(+) | protein_length=340 | sequence_SO=supercontig | SO=protein_coding_gene | is_pseudo=false	-0.48167	-0.822555	-0.44728	0.44728	1.54402	1.14337	+	12H_CONTROL	20.342	0.564934	2.05083	1.62872	4.7615	1.175	2.101	1.336	0.23	1.07	0.42	High	High	High	Peak Found	High	High	High	High	High	High	High	High
AALF005318-PA	transcript=AALF005318-RA | gene=AALF005318 | organism=Aedes_albopictus_Foshan | gene_product=unspecified product | transcript_product=unspecified product | location=JXUM01S000187:365456-368582(-) | protein_length=385 | sequence_SO=supercontig | SO=protein_coding_gene | is_pseudo=false	-1.45749	-1.17261	-0.512601	0.580273	0.512601	0.79906	+	12H_CONTROL	19.4705	0.298429	2.33786	1.67821	5.72992	1.171	0.889	0.759	0.23	-0.17	-0.4	Peak Found	High	High	High	High	Peak Found	Peak Found	High	Peak Found	High	High	High
AALF010941-PA	transcript=AALF010941-RA | gene=AALF010941 | organism=Aedes_albopictus_Foshan | gene_product=Putative nadh:ubiquinone oxidoreductase ndufa2/b8 subunit [Source:UniProtKB/TrEMBL;Acc:A0A023EEI1] | transcript_product=Putative nadh:ubiquinone oxidoreductase ndufa2/b8 subunit [Source:UniProtKB/TrEMBL;Acc:A0A023EEI1] | location=JXUM01S000265:433114-433586(+) | protein_length=95 | sequence_SO=supercontig…	-0.752474	-0.221048	-0.413039	0.221048	1.2875	1.5836	+	12H_CONTROL	22.6944	0.427732	1.55532	1.4929	3.37786	1.159	1.07	0.863	0.21	0.1	-0.21	High	High	High	High	High	High	High	High	High	High	High	High
AALF012969-PA	transcript=AALF012969-RA | gene=AALF012969 | organism=Aedes_albopictus_Foshan | gene_product=unspecified product | transcript_product=unspecified product | location=JXUM01S002841:112037-112331(-) | protein_length=75 | sequence_SO=supercontig | SO=protein_coding_gene | is_pseudo=false	-1.40127	-0.140735	-1.44027	0.649993	0.707067	0.140735	+	12H_CONTROL	21.9223	0.376123	1.4926	1.49336	3.22374	1.159	0.89	0.791	0.21	-0.17	-0.34	High	High	High	High	High	Peak Found	High	High	High	High	High	High
AALF010254-PA	transcript=AALF010254-RA | gene=AALF010254 | organism=Aedes_albopictus_Foshan | gene_product=unspecified product | transcript_product=unspecified product | location=JXUM01S000242:259402-259872(-) | protein_length=156 | sequence_SO=supercontig | SO=protein_coding_gene | is_pseudo=false	-1.13253	-0.316	-0.369617	0.316	0.629588	1.72762	+	12H_CONTROL	23.0382	0.490559	1.38926	1.49712	2.97829	1.145	1.137	1.423	0.2	0.19	0.51	High	High	High	High	High	High	High	High	High	High	High	High
AALF019056-PA	transcript=AALF019056-RA | gene=AALF019056 | organism=Aedes_albopictus_Foshan | gene_product=skeletal muscle/kidney enriched inositol 5-phosphatase [Source:Projected from Aedes aegypti lvpagwg (AAEL000840) VB Community Annotation] | transcript_product=skeletal muscle/kidney enriched inositol 5-phosphatase [Source:Projected from Aedes aegypti lvpagwg (AAEL000840) VB Community Annotation] | locatio…	-0.440797	-0.471545	-0.35105	0.35105	1.67823	1.23305	+	12H_CONTROL	19.487	0.304018	1.73817	1.50857	3.85183	1.15	1.464	1.259	0.2	0.55	0.33	Peak Found	High	High	High	High	High	High	High	High	High	High	High
AALF017599-PA	transcript=AALF017599-RA | gene=AALF017599 | organism=Aedes_albopictus_Foshan | gene_product=Putative insect protein [Source:UniProtKB/TrEMBL;Acc:A0A023EF95] | transcript_product=Putative insect protein [Source:UniProtKB/TrEMBL;Acc:A0A023EF95] | location=JXUM01S004088:44730-45255(-) | protein_length=150 | sequence_SO=supercontig | SO=protein_coding_gene | is_pseudo=false	-0.198102	-0.805491	-1.01966	1.68122	0.637568	0.198102	+	12H_CONTROL	25.3326	0.32792	1.39982	1.51338	3.00292	1.135	0.91	0.582	0.18	-0.14	-0.78	High	High	High	High	High	High	High	High	High	High	High	High
AALF003533-PA	transcript=AALF003533-RA | gene=AALF003533 | organism=Aedes_albopictus_Foshan | gene_product=unspecified product | transcript_product=unspecified product | location=JXUM01S010073:36431-37188(-) | protein_length=118 | sequence_SO=supercontig | SO=protein_coding_gene | is_pseudo=false	0.268444	1.53874	1.1199	-0.853866	-0.710568	-0.268444	+	12H_CONTROL	26.0025	0.378334	1.73385	-1.58665	-3.84019	1.134	0.736	1.199	0.18	-0.44	0.26	High	High	High	High	High	High	High	High	High	High	High	High
AALF014397-PA	transcript=AALF014397-RA | gene=AALF014397 | organism=Aedes_albopictus_Foshan | gene_product=Katanin p80 WD40 repeat-containing subunit B1 [Source:UniProtKB/TrEMBL;Acc:A0A182GRE6] | transcript_product=Katanin p80 WD40 repeat-containing subunit B1 [Source:UniProtKB/TrEMBL;Acc:A0A182GRE6] | location=JXUM01S003214:131716-158904(+) | protein_length=871 | sequence_SO=supercontig | SO=protein_coding_ge…	0.466127	1.46236	0.964214	-0.466127	-0.495521	-1.1188	+	12H_CONTROL	19.0264	0.394196	2.00957	-1.65772	-4.63342	1.133	0.531	0.666	0.18	-0.91	-0.59	High	High	High	High	Peak Found	High	Peak Found	High	Peak Found	High	High	High
AALF025399-PA	transcript=AALF025399-RA | gene=AALF025399 | organism=Aedes_albopictus_Foshan | gene_product=Katanin p80 WD40 repeat-containing subunit B1 [Source:UniProtKB/TrEMBL;Acc:A0A182HAN2] | transcript_product=Katanin p80 WD40 repeat-containing subunit B1 [Source:UniProtKB/TrEMBL;Acc:A0A182HAN2] | location=JXUM01S000818:106639-154814(-) | protein_length=886 | sequence_SO=supercontig | SO=protein_coding_ge…	0.466127	1.46236	0.964214	-0.466127	-0.495521	-1.1188	+	12H_CONTROL	19.0264	0.394196	2.00957	-1.65772	-4.63342	1.133	0.531	0.666	0.18	-0.91	-0.59	High	High	High	High	Peak Found	High	Peak Found	High	Peak Found	High	High	High
AALF010472-PA	transcript=AALF010472-RA | gene=AALF010472 | organism=Aedes_albopictus_Foshan | gene_product=Coiled-coil domain-containing protein 72 homolog [Source:Projected from Aedes aegypti (AAEL017290) VB Community Annotation] | transcript_product=Coiled-coil domain-containing protein 72 homolog [Source:Projected from Aedes aegypti (AAEL017290) VB Community Annotation] | location=JXUM01S002281:44639-44833(…	-1.12118	-0.590941	-0.345944	1.41193	0.345944	1.07743	+	12H_CONTROL	21.7048	0.666881	1.86056	1.63112	4.19183	1.127	1.257	0.917	0.17	0.33	-0.12	High	High	High	High	High	High	High	High	High	High	High	High
AALF019693-PA	transcript=AALF019693-RA | gene=AALF019693 | organism=Aedes_albopictus_Foshan | gene_product=Trehalose 6-phosphate phosphatase [Source:UniProtKB/TrEMBL;Acc:A0A182H187] | transcript_product=Trehalose 6-phosphate phosphatase [Source:UniProtKB/TrEMBL;Acc:A0A182H187] | location=JXUM01S004652:8159-9184(-) | protein_length=281 | sequence_SO=supercontig | SO=protein_coding_gene | is_pseudo=false	-1.34099	-0.602459	-0.674525	1.04484	0.602459	0.963933	+	12H_CONTROL	22.6405	0.380932	2.51866	1.74307	6.418	1.12	0.339	0.286	0.16	-1.56	-1.81	High	High	High	High	High	High	High	High	High	High	High	High
AALF017990-PA	transcript=AALF017990-RA | gene=AALF017990 | organism=Aedes_albopictus_Foshan | gene_product=unspecified product | transcript_product=unspecified product | location=JXUM01S004213:69433-86059(-) | protein_length=278 | sequence_SO=supercontig | SO=protein_coding_gene | is_pseudo=false	-1.66135	-0.355111	-0.513205	0.355111	0.617369	1.15896	+	12H_CONTROL	22.4793	0.506041	1.51257	1.5537	3.27236	1.119	0.623	0.463	0.16	-0.68	-1.11	High	High	High	High	High	High	High	Peak Found	High	High	High	High
AALF009107-PA	transcript=AALF009107-RA | gene=AALF009107 | organism=Aedes_albopictus_Foshan | gene_product=t1/st2 receptor binding protein [Source:Projected from Aedes aegypti (AAEL014029) VB Community Annotation] | transcript_product=t1/st2 receptor binding protein [Source:Projected from Aedes aegypti (AAEL014029) VB Community Annotation] | location=JXUM01S000215:465449-466428(+) | protein_length=222 | sequen…	-0.397342	-1.05174	-0.602721	0.397342	1.7157	0.52077	+	12H_CONTROL	22.0515	0.342782	1.55448	1.56187	3.37576	1.113	1.392	0.879	0.15	0.48	-0.19	High	High	High	High	High	High	High	High	High	High	High	High
AALF016168-PA	transcript=AALF016168-RA | gene=AALF016168 | organism=Aedes_albopictus_Foshan | gene_product=vacuolar ATP synthase subunit e [Source:Projected from Aedes aegypti (AAEL012035) VB Community Annotation] | transcript_product=vacuolar ATP synthase subunit e [Source:Projected from Aedes aegypti (AAEL012035) VB Community Annotation] | location=JXUM01S003697:163881-164945(-) | protein_length=212 | sequen…	-0.217289	-0.368969	-0.267939	1.41022	1.64588	0.217289	+	12H_CONTROL	25.2797	0.169081	1.43928	1.37586	3.09581	1.1	0.862	0.762	0.14	-0.21	-0.39	High	High	High	High	High	High	High	High	High	High	High	High
AALF024525-PA	transcript=AALF024525-RA | gene=AALF024525 | organism=Aedes_albopictus_Foshan | gene_product=Structural maintenance of chromosomes protein [Source:UniProtKB/TrEMBL;Acc:A0A182H986] | transcript_product=Structural maintenance of chromosomes protein [Source:UniProtKB/TrEMBL;Acc:A0A182H986] | location=JXUM01S000773:23766-42827(-) | protein_length=1227 | sequence_SO=supercontig | SO=protein_coding_gen…	0.108354	1.41221	0.909582	-1.22656	-0.806476	-0.108354	+	12H_CONTROL	20.4865	0.6369	1.41764	-1.52384	-3.04469	1.103	1.791	1.687	0.14	0.84	0.75	High	High	High	High	High	High	High	High	High	High	High	High
AALF027350-PA	transcript=AALF027350-RA | gene=AALF027350 | organism=Aedes_albopictus_Foshan | gene_product=short-chain dehydrogenase [Source:Projected from Aedes aegypti (AAEL003961) VB Community Annotation] | transcript_product=short-chain dehydrogenase [Source:Projected from Aedes aegypti (AAEL003961) VB Community Annotation] | location=JXUM01S000930:83836-94095(+) | protein_length=310 | sequence_SO=supercon…	-0.122612	-0.591224	-0.517295	1.57875	0.122612	1.36394	+	12H_CONTROL	22.7914	0.472832	1.40075	1.43215	3.00508	1.099	0.234	0.643	0.14	-2.1	-0.64	High	High	High	Peak Found	High	High	High	High	High	High	High	High
AALF003985-PA	transcript=AALF003985-RA | gene=AALF003985 | organism=Aedes_albopictus_Foshan | gene_product=ubiquinol-cytochrome c reductase complex core protein [Source:Projected from Aedes aegypti (AAEL005269) VB Community Annotation] | transcript_product=ubiquinol-cytochrome c reductase complex core protein [Source:Projected from Aedes aegypti (AAEL005269) VB Community Annotation] | location=JXUM01S001321:29…	-0.476104	-0.88228	-0.799147	0.476104	1.18061	1.31748	+	12H_CONTROL	27.1626	0.353764	2.39146	1.71058	5.92714	1.088	1.039	0.753	0.12	0.06	-0.41	High	High	High	High	High	High	High	High	High	High	High	High
AALF011612-PA	transcript=AALF011612-RA | gene=AALF011612 | organism=Aedes_albopictus_Foshan | gene_product=unspecified product | transcript_product=unspecified product | location=JXUM01S002508:13082-46660(+) | protein_length=288 | sequence_SO=supercontig | SO=protein_coding_gene | is_pseudo=false	-0.650773	-0.930753	-0.604446	1.41408	0.604446	0.989876	+	12H_CONTROL	23.1468	0.507882	2.60926	1.73146	6.78835	1.068	1.071	1.464	0.09	0.1	0.55	High	High	High	High	High	High	High	Peak Found	High	High	High	High
AALF028167-PA	transcript=AALF028167-RA | gene=AALF028167 | organism=Aedes_albopictus_Foshan | gene_product=Glutamine synthetase [Source:UniProtKB/TrEMBL;Acc:A0A182HEV7] | transcript_product=Glutamine synthetase [Source:UniProtKB/TrEMBL;Acc:A0A182HEV7] | location=JXUM01S007787:15803-17005(+) | protein_length=400 | sequence_SO=supercontig | SO=protein_coding_gene | is_pseudo=false	-1.13102	-0.499644	-0.863656	0.889883	0.499644	1.29758	+	12H_CONTROL	25.9416	0.548335	2.37632	1.72714	5.8709	1.058	2.24	1.438	0.08	1.16	0.52	High	High	High	High	High	High	High	High	High	High	High	High
AALF024907-PA	transcript=AALF024907-RA | gene=AALF024907 | organism=Aedes_albopictus_Foshan | gene_product=eukaryotic translation initiation factor [Source:Projected from Aedes aegypti (AAEL013675) VB Community Annotation] | transcript_product=eukaryotic translation initiation factor [Source:Projected from Aedes aegypti (AAEL013675) VB Community Annotation] | location=JXUM01S006416:8899-10431(+) | protein_leng…	-0.747158	-0.211094	-0.397887	0.211094	1.66059	1.19866	+	12H_CONTROL	26.9331	0.194377	1.49913	1.47549	3.23959	1.05	0.67	0.545	0.07	-0.58	-0.88	High	High	High	High	High	High	High	High	High	High	High	High
AALF025338-PA	transcript=AALF025338-RA | gene=AALF025338 | organism=Aedes_albopictus_Foshan | gene_product=14-3-3 protein zeta [Source:Projected from Aedes aegypti lvpagwg (AAEL006885) UniProtKB/Swiss-Prot;Acc:Q1HR36] | transcript_product=14-3-3 protein zeta [Source:Projected from Aedes aegypti lvpagwg (AAEL006885) UniProtKB/Swiss-Prot;Acc:Q1HR36] | location=JXUM01S006552:54253-78220(+) | protein_length=248 | …	-0.48909	-1.00427	-1.00027	1.35895	0.48909	0.815926	+	12H_CONTROL	27.7887	0.224269	2.30701	1.7192	5.61889	1.046	0.847	0.831	0.07	-0.24	-0.27	High	High	High	High	High	High	High	High	High	High	High	High
AALF019831-PA	transcript=AALF019831-RA | gene=AALF019831 | organism=Aedes_albopictus_Foshan | gene_product=unspecified product | transcript_product=unspecified product | location=JXUM01S004697:57531-103429(+) | protein_length=459 | sequence_SO=supercontig | SO=protein_coding_gene | is_pseudo=false	-0.606156	-0.994129	-0.662935	1.01599	0.606156	1.34355	+	12H_CONTROL	26.4182	0.347682	2.68398	1.74297	7.10759	1.053	1.771	1.776	0.07	0.82	0.83	High	High	High	High	High	High	High	High	High	High	High	High
AALF009555-PA	transcript=AALF009555-RA | gene=AALF009555 | organism=Aedes_albopictus_Foshan | gene_product=unspecified product | transcript_product=unspecified product | location=JXUM01S002076:258570-269999(-) | protein_length=1188 | sequence_SO=supercontig | SO=protein_coding_gene | is_pseudo=false	-0.735748	-0.311048	-0.6834	0.311048	0.844204	1.75655	+	12H_CONTROL	21.0526	0.245032	1.60196	1.54733	3.49514	1.05	1.186	1.346	0.07	0.25	0.43	High	High	High	High	High	High	High	High	High	High	High	High
AALF020845-PA	transcript=AALF020845-RA | gene=AALF020845 | organism=Aedes_albopictus_Foshan | gene_product=unspecified product | transcript_product=unspecified product | location=JXUM01S000592:277254-277703(-) | protein_length=149 | sequence_SO=supercontig | SO=protein_coding_gene | is_pseudo=false	-1.48384	-0.149768	-1.51833	0.149768	0.607172	0.281746	+	12H_CONTROL	23.1777	0.339028	1.38494	1.39687	2.96825	1.041	2.092	2.734	0.06	1.06	1.45	High	High	High	High	High	High	High	High	High	High	High	High
AALF006078-PA	transcript=AALF006078-RA | gene=AALF006078 | organism=Aedes_albopictus_Foshan | gene_product=Putative mitotic spindle checkpoint protein bub3 wd repeat superfamily [Source:UniProtKB/TrEMBL;Acc:A0A023EPG3] | transcript_product=Putative mitotic spindle checkpoint protein bub3 wd repeat superfamily [Source:UniProtKB/TrEMBL;Acc:A0A023EPG3] | location=JXUM01S001535:142136-143281(-) | protein_length=35…	-0.436831	-0.504706	-0.427473	0.935389	0.427473	1.82045	+	12H_CONTROL	23.8125	0.305095	1.68943	1.51744	3.7217	1.039	1.406	1.374	0.05	0.49	0.46	High	High	High	High	High	High	High	High	High	High	High	High
AALF014826-PA	transcript=AALF014826-RA | gene=AALF014826 | organism=Aedes_albopictus_Foshan | gene_product=unspecified product | transcript_product=unspecified product | location=JXUM01S000371:466870-468297(-) | protein_length=363 | sequence_SO=supercontig | SO=protein_coding_gene | is_pseudo=false	-0.835046	-0.346747	-0.886904	1.35205	0.346747	1.20316	+	12H_CONTROL	23.2511	0.372435	2.01042	1.65688	4.63602	1.033	1.278	1.751	0.05	0.35	0.81	High	Peak Found	High	High	High	High	High	High	High	High	High	High
AALF016860-PA	transcript=AALF016860-RA | gene=AALF016860 | organism=Aedes_albopictus_Foshan | gene_product=unspecified product | transcript_product=unspecified product | location=JXUM01S003898:138818-140833(-) | protein_length=651 | sequence_SO=supercontig | SO=protein_coding_gene | is_pseudo=false	-0.186539	-1.6653	-1.33991	0.53093	0.186539	0.282777	+	12H_CONTROL	18.9463	0.161702	1.41406	1.39733	3.03628	1.032	1.352	1.712	0.05	0.43	0.78	Peak Found	Peak Found	Peak Found	High	Peak Found	Peak Found	High	High	High	Peak Found	High	High
AALF000342-PA	transcript=AALF000342-RA | gene=AALF000342 | organism=Aedes_albopictus_Foshan | gene_product=vacuolar protein sorting (vps33) [Source:Projected from Aedes aegypti (AAEL003660) VB Community Annotation] | transcript_product=vacuolar protein sorting (vps33) [Source:Projected from Aedes aegypti (AAEL003660) VB Community Annotation] | location=JXUM01S001039:151813-157632(+) | protein_length=591 | sequ…	-0.186539	-1.6653	-1.33991	0.53093	0.186539	0.282777	+	12H_CONTROL	18.9463	0.161702	1.41406	1.39733	3.03628	1.032	1.352	1.712	0.05	0.43	0.78	Peak Found	Peak Found	Peak Found	High	Peak Found	Peak Found	High	High	High	Peak Found	High	High
AALF009351-PA	transcript=AALF009351-RA | gene=AALF009351 | organism=Aedes_albopictus_Foshan | gene_product=40S ribosomal protein S23 | transcript_product=40S ribosomal protein S23 | location=JXUM01S002040:215875-216306(-) | protein_length=143 | sequence_SO=supercontig | SO=protein_coding_gene | is_pseudo=false	0.254693	0.859581	0.522583	-0.778423	-0.254693	-1.80343	+	12H_CONTROL	26.519	0.539482	1.42407	-1.49113	-3.05984	1.025	0.756	1.298	0.04	-0.4	0.38	High	High	High	High	High	High	High	High	High	High	High	High
AALF021444-PA	transcript=AALF021444-RA | gene=AALF021444 | organism=Aedes_albopictus_Foshan | gene_product=Ribonuclease [Source:UniProtKB/TrEMBL;Acc:A0A182H4C0] | transcript_product=Ribonuclease [Source:UniProtKB/TrEMBL;Acc:A0A182H4C0] | location=JXUM01S000019:535289-536355(+) | protein_length=335 | sequence_SO=supercontig | SO=protein_coding_gene | is_pseudo=false	-0.926758	-1.0564	-0.738693	0.738693	0.763675	1.16216	+	12H_CONTROL	22.4571	0.147201	3.38959	1.79546	10.8617	1.017	1.228	1.008	0.02	0.3	0.01	High	High	High	High	High	High	High	High	High	High	High	High
AALF027080-PA	transcript=AALF027080-RA | gene=AALF027080 | organism=Aedes_albopictus_Foshan | gene_product=DNA-binding protein SATB [Source:UniProtKB/TrEMBL;Acc:A0A182HDA5] | transcript_product=DNA-binding protein SATB [Source:UniProtKB/TrEMBL;Acc:A0A182HDA5] | location=JXUM01S000915:215608-218902(-) | protein_length=1054 | sequence_SO=supercontig | SO=protein_coding_gene | is_pseudo=false	1.42471	1.22373	0.391909	-0.849196	-0.666607	-0.391909	+	12H_CONTROL	19.3039	0.590164	2.06609	-1.64935	-4.8095	1.015	2.172	3.147	0.02	1.12	1.65	High	Peak Found	High	High	Peak Found	High	High	High	High	High	High	High
AALF008530-PA	transcript=AALF008530-RA | gene=AALF008530 | organism=Aedes_albopictus_Foshan | gene_product=unspecified product | transcript_product=unspecified product | location=JXUM01S001897:249163-266580(+) | protein_length=260 | sequence_SO=supercontig | SO=protein_coding_gene | is_pseudo=false	-1.52491	-0.645737	-0.481991	0.966377	0.481991	0.926902	+	12H_CONTROL	21.9641	0.243285	2.02037	1.67597	4.6667	1.015	1.225	1.07	0.02	0.29	0.1	High	High	High	High	High	High	High	High	High	High	High	High
AALF004219-PA	transcript=AALF004219-RA | gene=AALF004219 | organism=Aedes_albopictus_Foshan | gene_product=unspecified product | transcript_product=unspecified product | location=JXUM01S000142:411326-411865(-) | protein_length=179 | sequence_SO=supercontig | SO=protein_coding_gene | is_pseudo=false	-0.768116	-0.696349	-0.469506	1.37791	0.469506	1.2592	+	12H_CONTROL	22.8105	0.512936	2.30741	1.6802	5.62032	1.013	0.933	1.087	0.02	-0.1	0.12	High	High	High	High	High	High	High	Peak Found	High	High	High	High
AALF016857-PA	transcript=AALF016857-RA | gene=AALF016857 | organism=Aedes_albopictus_Foshan | gene_product=unspecified product | transcript_product=unspecified product | location=JXUM01S003898:6505-7910(+) | protein_length=407 | sequence_SO=supercontig | SO=protein_coding_gene | is_pseudo=false	-0.992325	-1.51196	-0.492868	0.804393	0.492868	0.772254	+	12H_CONTROL	18.7646	0.392172	2.25659	1.68889	5.44116	1.017	0.425	0.665	0.02	-1.23	-0.59	Peak Found	High	Peak Found	High	High	High	High	Peak Found	Peak Found	High	High	High
AALF019367-PA	transcript=AALF019367-RA | gene=AALF019367 | organism=Aedes_albopictus_Foshan | gene_product=aspartyl/asparaginyl beta-hydroxylase [Source:Projected from Aedes aegypti (AAEL005181) VB Community Annotation] | transcript_product=aspartyl/asparaginyl beta-hydroxylase [Source:Projected from Aedes aegypti (AAEL005181) VB Community Annotation] | location=JXUM01S000530:399451-426875(-) | protein_length=…	-0.807889	-0.55952	-0.521307	1.03385	0.521307	1.55624	+	12H_CONTROL	21.9531	0.447169	2.22798	1.6667	5.34235	1.007	1.663	1.753	0.01	0.73	0.81	High	High	High	High	High	High	High	High	High	High	High	High
AALF010179-PA	transcript=AALF010179-RA | gene=AALF010179 | organism=Aedes_albopictus_Foshan | gene_product=S-(hydroxymethyl)glutathione dehydrogenase [Source:UniProtKB/TrEMBL;Acc:A0A182GHU2] | transcript_product=S-(hydroxymethyl)glutathione dehydrogenase [Source:UniProtKB/TrEMBL;Acc:A0A182GHU2] | location=JXUM01S002214:155627-162848(+) | protein_length=377 | sequence_SO=supercontig | SO=protein_coding_gene | i…	-1.40922	-0.478107	-0.600708	0.478107	1.03785	1.05781	+	12H_CONTROL	24.3836	0.213338	2.07643	1.68726	4.84228	1.008	0.658	0.571	0.01	-0.6	-0.81	High	High	High	High	High	High	High	High	High	High	High	High
AALF000828-PA	transcript=AALF000828-RA | gene=AALF000828 | organism=Aedes_albopictus_Foshan | gene_product=V-type proton ATPase subunit G [Source:UniProtKB/TrEMBL;Acc:A0A023EDV1] | transcript_product=V-type proton ATPase subunit G [Source:UniProtKB/TrEMBL;Acc:A0A023EDV1] | location=JXUM01S001071:168029-171481(+) | protein_length=120 | sequence_SO=supercontig | SO=protein_coding_gene | is_pseudo=false	-1.22257	-0.269622	-0.527782	1.26718	1.21476	0.269622	+	12H_CONTROL	24.7282	0.191303	1.67646	1.59051	3.68756	1.006	1.029	1.186	0.01	0.04	0.25	High	High	High	High	High	High	High	High	High	High	High	High
AALF006226-PA	transcript=AALF006226-RA | gene=AALF006226 | organism=Aedes_albopictus_Foshan | gene_product=WD-repeat protein [Source:Projected from Aedes aegypti (AAEL011778) VB Community Annotation] | transcript_product=WD-repeat protein [Source:Projected from Aedes aegypti (AAEL011778) VB Community Annotation] | location=JXUM01S000162:317249-332821(+) | protein_length=624 | sequence_SO=supercontig | SO=prote…	-0.697884	-0.466082	-0.641881	0.466082	1.02964	1.61441	+	12H_CONTROL	25.1179	0.2646	2.07472	1.63866	4.83683	1	1	0.95	0	0	-0.07	High	High	High	High	High	High	High	High	High	High	High	High
AALF008584-PA	transcript=AALF008584-RA | gene=AALF008584 | organism=Aedes_albopictus_Foshan | gene_product=hect E3 ubiquitin ligase [Source:Projected from Aedes aegypti lvpagwg (AAEL007705) VB Community Annotation] | transcript_product=hect E3 ubiquitin ligase [Source:Projected from Aedes aegypti lvpagwg (AAEL007705) VB Community Annotation] | location=JXUM01S001894:165717-185309(-) | protein_length=2928 | seq…	-1.00036	-0.634345	-0.285803	0.285803	1.4127	1.19908	+	12H_CONTROL	21.564	0.20696	1.78891	1.60603	3.99046	1.002	0.393	0.381	0	-1.35	-1.39	High	High	High	High	High	High	High	Peak Found	High	High	High	High
AALF010684-PA	transcript=AALF010684-RA | gene=AALF010684 | organism=Aedes_albopictus_Foshan | gene_product=unspecified product | transcript_product=unspecified product | location=JXUM01S002329:77173-79132(+) | protein_length=629 | sequence_SO=supercontig | SO=protein_coding_gene | is_pseudo=false	1.41754	1.5142	0.207697	-0.613203	-0.207697	-0.485289	+	12H_CONTROL	18.3132	0.512361	1.56052	-1.48187	-3.39081	1.003	1.696	1.835	0	0.76	0.88	High	High	High	Peak Found	Peak Found	High	High	High	High	High	High	High
AALF019474-PA	transcript=AALF019474-RA | gene=AALF019474 | organism=Aedes_albopictus_Foshan | gene_product=unspecified product | transcript_product=unspecified product | location=JXUM01S004599:94885-100802(+) | protein_length=946 | sequence_SO=supercontig | SO=protein_coding_gene | is_pseudo=false	-0.859617	-0.90714	-0.461108	0.658895	0.461108	1.60586	+	12H_CONTROL	23.5804	0.419095	1.91157	1.65124	4.33944	0.993	0.581	0.631	-0.01	-0.78	-0.67	High	High	High	High	High	High	High	High	High	High	High	High
AALF024561-PA	transcript=AALF024561-RA | gene=AALF024561 | organism=Aedes_albopictus_Foshan | gene_product=unspecified product | transcript_product=unspecified product | location=JXUM01S000772:375256-379545(-) | protein_length=989 | sequence_SO=supercontig | SO=protein_coding_gene | is_pseudo=false	-0.859617	-0.90714	-0.461108	0.658895	0.461108	1.60586	+	12H_CONTROL	23.5804	0.419095	1.91157	1.65124	4.33944	0.993	0.581	0.631	-0.01	-0.78	-0.67	High	High	High	High	High	High	High	High	High	High	High	High
AALF024425-PA	transcript=AALF024425-RA | gene=AALF024425 | organism=Aedes_albopictus_Foshan | gene_product=Ribonuclease [Source:UniProtKB/TrEMBL;Acc:A0A182H920] | transcript_product=Ribonuclease [Source:UniProtKB/TrEMBL;Acc:A0A182H920] | location=JXUM01S000781:361200-362264(-) | protein_length=335 | sequence_SO=supercontig | SO=protein_coding_gene | is_pseudo=false	-1.12141	-1.00426	-0.702236	0.702236	0.725985	1.1048	+	12H_CONTROL	22.4571	0.154843	3.23293	1.78697	9.89742	0.978	1.247	0.914	-0.03	0.32	-0.13	High	High	High	High	High	High	High	High	High	High	High	High
AALF012056-PA	transcript=AALF012056-RA | gene=AALF012056 | organism=Aedes_albopictus_Foshan | gene_product=unspecified product | transcript_product=unspecified product | location=JXUM01S002618:22975-40956(-) | protein_length=645 | sequence_SO=supercontig | SO=protein_coding_gene | is_pseudo=false	-0.164841	-0.603682	-0.402148	1.44503	0.164841	1.52689	+	12H_CONTROL	22.9527	0.411181	1.4532	1.43581	3.12895	0.973	0.972	1.026	-0.04	-0.04	0.04	High	High	High	High	High	High	High	High	High	High	High	High
E1_del9	E1_del9	-1.13346	-0.657528	-1.35169	0.657528	0.760124	0.667633	+	12H_CONTROL	21.1563	4.09293	2.95842	1.74265	8.39745	0.958	100	13.111	-0.06	6.64	3.71	Not Found	Not Found	Peak Found	High	High	High	High	High	High	Peak Found	High	High
AALF011179-PA	transcript=AALF011179-RA | gene=AALF011179 | organism=Aedes_albopictus_Foshan | gene_product=unspecified product | transcript_product=unspecified product | location=JXUM01S002421:170232-187374(+) | protein_length=504 | sequence_SO=supercontig | SO=protein_coding_gene | is_pseudo=false	0.560325	0.479173	0.309806	-1.47206	-1.44828	-0.309806	+	12H_CONTROL	19.0695	0.446378	1.75907	-1.52648	-3.90853	0.939	1.511	1.525	-0.09	0.6	0.61	High	High	High	High	High	High	High	High	High	High	High	High
AALF008197-PA	transcript=AALF008197-RA | gene=AALF008197 | organism=Aedes_albopictus_Foshan | gene_product=serine threonine-protein kinase [Source:Projected from Aedes aegypti (AAEL011308) VB Community Annotation] | transcript_product=serine threonine-protein kinase [Source:Projected from Aedes aegypti (AAEL011308) VB Community Annotation] | location=JXUM01S001819:208335-230976(-) | protein_length=1074 | seque…	-0.346883	-0.427898	-0.322747	1.73683	0.322747	1.21313	+	12H_CONTROL	23.7642	0.547002	1.61127	1.45674	3.51886	0.931	2.116	2.733	-0.1	1.08	1.45	High	High	High	High	High	High	High	High	High	High	High	High
AALF020372-PA	transcript=AALF020372-RA | gene=AALF020372 | organism=Aedes_albopictus_Foshan | gene_product=mixed lineage protein kinase [Source:Projected from Aedes aegypti (AAEL014329) VB Community Annotation] | transcript_product=mixed lineage protein kinase [Source:Projected from Aedes aegypti (AAEL014329) VB Community Annotation] | location=JXUM01S004855:46294-58874(-) | protein_length=957 | sequence_SO=su…	1.75137	0.176737	0.821035	-0.861171	-0.674167	-0.176737	+	12H_CONTROL	19.8135	0.401178	1.38591	-1.48707	-2.97052	0.935	1.698	2.548	-0.1	0.76	1.35	High	High	High	High	Peak Found	High	High	High	High	High	High	High
AALF027523-PA	transcript=AALF027523-RA | gene=AALF027523 | organism=Aedes_albopictus_Foshan | gene_product=unspecified product | transcript_product=unspecified product | location=JXUM01S007490:42285-50207(+) | protein_length=1386 | sequence_SO=supercontig | SO=protein_coding_gene | is_pseudo=false	0.0905258	1.61082	1.25124	-0.0905258	-0.715208	-0.558335	+	12H_CONTROL	17.362	0.390885	1.35678	-1.43889	-2.90319	0.928	0.962	1	-0.11	-0.06	0	High	High	High	High	Not Found	Peak Found	Peak Found	High	Peak Found	High	High	High
AALF004104-PA	transcript=AALF004104-RA | gene=AALF004104 | organism=Aedes_albopictus_Foshan | gene_product=60S ribosomal protein L8 [Source:Projected from Aedes aegypti (AAEL000987) VB Community Annotation] | transcript_product=60S ribosomal protein L8 [Source:Projected from Aedes aegypti (AAEL000987) VB Community Annotation] | location=JXUM01S001328:226036-226885(+) | protein_length=261 | sequence_SO=supercon…	0.15823	1.35781	0.996131	-1.32054	-0.15823	-0.608418	+	12H_CONTROL	25.696	0.646313	1.4515	-1.53312	-3.1249	0.922	0.834	2.169	-0.12	-0.26	1.12	High	High	High	High	High	High	High	High	High	High	High	High
AALF020780-PA	transcript=AALF020780-RA | gene=AALF020780 | organism=Aedes_albopictus_Foshan | gene_product=40S ribosomal protein S16 [Source:Projected from Aedes aegypti lvpagwg (AAEL003427) UniProtKB/Swiss-Prot;Acc:P62251] | transcript_product=40S ribosomal protein S16 [Source:Projected from Aedes aegypti lvpagwg (AAEL003427) UniProtKB/Swiss-Prot;Acc:P62251] | location=JXUM01S004992:21123-26357(-) | protein_l…	0.210801	1.43317	0.940125	-0.638537	-1.25123	-0.210801	+	12H_CONTROL	25.3382	0.363227	1.54429	-1.56156	-3.35045	0.898	0.83	0.924	-0.15	-0.27	-0.11	High	High	High	High	High	High	High	High	High	High	High	High
AALF015972-PA	transcript=AALF015972-RA | gene=AALF015972 | organism=Aedes_albopictus_Foshan | gene_product=dynamin [Source:Projected from Aedes aegypti (AAEL007288) VB Community Annotation] | transcript_product=dynamin [Source:Projected from Aedes aegypti (AAEL007288) VB Community Annotation] | location=JXUM01S003651:18483-61946(-) | protein_length=605 | sequence_SO=supercontig | SO=protein_coding_gene | is_ps…	-0.971305	-0.676576	-1.37012	0.676576	0.753526	0.834286	+	12H_CONTROL	25.8601	0.242812	2.98743	1.7608	8.54542	0.89	1.288	1.537	-0.17	0.37	0.62	High	High	High	High	High	High	High	High	High	High	High	High
AALF013353-PA	transcript=AALF013353-RA | gene=AALF013353 | organism=Aedes_albopictus_Foshan | gene_product=DNA polymerase [Source:UniProtKB/TrEMBL;Acc:A0A182GPA3] | transcript_product=DNA polymerase [Source:UniProtKB/TrEMBL;Acc:A0A182GPA3] | location=JXUM01S002936:115687-132250(+) | protein_length=1508 | sequence_SO=supercontig | SO=protein_coding_gene | is_pseudo=false	0.856453	0.305556	0.268323	-1.59201	-0.268323	-1.22256	+	12H_CONTROL	20.2514	0.865699	1.57869	-1.50441	-3.43632	0.889	2.016	3.601	-0.17	1.01	1.85	High	High	High	High	High	High	High	High	High	High	High	High
AALF015616-PA	transcript=AALF015616-RA | gene=AALF015616 | organism=Aedes_albopictus_Foshan | gene_product=unspecified product | transcript_product=unspecified product | location=JXUM01S000407:143736-153398(+) | protein_length=1019 | sequence_SO=supercontig | SO=protein_coding_gene | is_pseudo=false	0.510141	1.03644	0.637861	-0.624083	-1.61523	-0.510141	+	12H_CONTROL	18.8604	0.483002	1.88815	-1.64463	-4.27122	0.887	1.571	1.439	-0.17	0.65	0.53	High	High	High	High	Peak Found	Peak Found	High	High	High	High	High	High
AALF027107-PA	transcript=AALF027107-RA | gene=AALF027107 | organism=Aedes_albopictus_Foshan | gene_product=unspecified product | transcript_product=unspecified product | location=JXUM01S036139:33-593(+) | protein_length=186 | sequence_SO=supercontig | SO=protein_coding_gene | is_pseudo=false	0.427248	1.55836	0.446851	-0.806118	-1.16488	-0.427248	+	12H_CONTROL	18.0988	0.496105	1.69741	-1.61023	-3.74282	0.889	0.648	0.73	-0.17	-0.63	-0.45	Peak Found	High	Peak Found	Peak Found	Peak Found	Peak Found	Not Found	High	Peak Found	High	Peak Found	High
AALF011405-PA	transcript=AALF011405-RA | gene=AALF011405 | organism=Aedes_albopictus_Foshan | gene_product=unspecified product | transcript_product=unspecified product | location=JXUM01S002460:133413-134411(-) | protein_length=332 | sequence_SO=supercontig | SO=protein_coding_gene | is_pseudo=false	0.427248	1.55836	0.446851	-0.806118	-1.16488	-0.427248	+	12H_CONTROL	18.0988	0.496105	1.69741	-1.61023	-3.74282	0.889	0.648	0.73	-0.17	-0.63	-0.45	Peak Found	High	Peak Found	Peak Found	Peak Found	Peak Found	Not Found	High	Peak Found	High	Peak Found	High
AALF026610-PA	transcript=AALF026610-RA | gene=AALF026610 | organism=Aedes_albopictus_Foshan | gene_product=unspecified product | transcript_product=unspecified product | location=JXUM01S035260:366-926(-) | protein_length=186 | sequence_SO=supercontig | SO=protein_coding_gene | is_pseudo=false	0.427248	1.55836	0.446851	-0.806118	-1.16488	-0.427248	+	12H_CONTROL	18.0988	0.496105	1.69741	-1.61023	-3.74282	0.889	0.648	0.73	-0.17	-0.63	-0.45	Peak Found	High	Peak Found	Peak Found	Peak Found	Peak Found	Not Found	High	Peak Found	High	Peak Found	High
AALF007988-PA	transcript=AALF007988-RA | gene=AALF007988 | organism=Aedes_albopictus_Foshan | gene_product=unspecified product | transcript_product=unspecified product | location=JXUM01S001794:52510-90578(+) | protein_length=1358 | sequence_SO=supercontig | SO=protein_coding_gene | is_pseudo=false	0.0803414	1.05434	0.526167	-1.30527	-1.37655	-0.0803414	+	12H_CONTROL	20.6416	0.569002	1.36088	-1.47433	-2.91262	0.885	0.671	0.903	-0.18	-0.58	-0.15	High	High	High	High	High	High	High	High	High	High	High	High
AALF022631-PA	transcript=AALF022631-RA | gene=AALF022631 | organism=Aedes_albopictus_Foshan | gene_product=Putative gtpase rab1/ypt1 small g protein superfamily [Source:UniProtKB/TrEMBL;Acc:A0A023EJT5] | transcript_product=Putative gtpase rab1/ypt1 small g protein superfamily [Source:UniProtKB/TrEMBL;Acc:A0A023EJT5] | location=JXUM01S005625:41456-73217(+) | protein_length=215 | sequence_SO=supercontig | SO=pro…	-0.860474	-0.425357	-0.705567	0.713033	1.70044	0.425357	+	12H_CONTROL	27.5019	0.26363	1.77791	1.61008	3.96014	0.841	1.265	1.904	-0.25	0.34	0.93	High	High	High	High	High	High	High	High	High	High	High	High
AALF007989-PA	transcript=AALF007989-RA | gene=AALF007989 | organism=Aedes_albopictus_Foshan | gene_product=Golgi SNAP receptor complex member 1 [Source:UniProtKB/TrEMBL;Acc:A0A023EMP0] | transcript_product=Golgi SNAP receptor complex member 1 [Source:UniProtKB/TrEMBL;Acc:A0A023EMP0] | location=JXUM01S001794:139118-140102(+) | protein_length=229 | sequence_SO=supercontig | SO=protein_coding_gene | is_pseudo=fal…	-0.44935	-0.532634	-0.548694	1.04265	1.71005	0.44935	+	12H_CONTROL	20.8805	0.256177	1.90386	1.57758	4.3169	0.838	1.24	1.48	-0.25	0.31	0.57	High	High	High	High	High	High	High	High	High	High	High	High
AALF010820-PA	transcript=AALF010820-RA | gene=AALF010820 | organism=Aedes_albopictus_Foshan | gene_product=symplekin [Source:Projected from Aedes aegypti (AAEL002437) VB Community Annotation] | transcript_product=symplekin [Source:Projected from Aedes aegypti (AAEL002437) VB Community Annotation] | location=JXUM01S002449:52248-67508(-) | protein_length=1170 | sequence_SO=supercontig | SO=protein_coding_gene | …	-1.0318	-0.438318	-0.74064	1.31634	0.438318	1.12687	+	12H_CONTROL	23.6288	0.163763	2.23134	1.69743	5.3539	0.797	1.781	3.212	-0.33	0.83	1.68	High	High	High	High	High	High	High	High	High	High	High	High
AALF027221-PA	transcript=AALF027221-RA | gene=AALF027221 | organism=Aedes_albopictus_Foshan | gene_product=unspecified product | transcript_product=unspecified product | location=JXUM01S000918:130386-131803(+) | protein_length=439 | sequence_SO=supercontig | SO=protein_coding_gene | is_pseudo=false	-0.541324	-0.856446	-1.03031	0.887842	0.541324	1.35301	+	12H_CONTROL	23.7743	0.193857	2.49121	1.73675	6.30927	0.784	2.274	5.978	-0.35	1.19	2.58	High	High	High	High	High	High	High	High	High	High	High	High
AALF025943-PA	transcript=AALF025943-RA | gene=AALF025943 | organism=Aedes_albopictus_Foshan | gene_product=unspecified product | transcript_product=unspecified product | location=JXUM01S006787:80193-80845(+) | protein_length=144 | sequence_SO=supercontig | SO=protein_coding_gene | is_pseudo=false	-0.360007	-0.812319	-0.877459	1.15521	1.40588	0.360007	+	12H_CONTROL	19.1238	0.192522	2.02157	1.65696	4.67041	0.781	0.66	0.931	-0.36	-0.6	-0.1	High	High	High	High	High	Peak Found	High	High	Peak Found	High	High	High
AALF015097-PA	transcript=AALF015097-RA | gene=AALF015097 | organism=Aedes_albopictus_Foshan | gene_product=unspecified product | transcript_product=unspecified product | location=JXUM01S003388:125272-151910(-) | protein_length=1347 | sequence_SO=supercontig | SO=protein_coding_gene | is_pseudo=false	0.166049	1.07905	0.422063	-1.23207	-0.166049	-1.44373	+	12H_CONTROL	20.5818	0.464876	1.45461	-1.50301	-3.13231	0.73	1.693	2.299	-0.45	0.76	1.2	High	High	High	High	High	High	High	High	High	High	High	High
AALF027486-PA	transcript=AALF027486-RA | gene=AALF027486 | organism=Aedes_albopictus_Foshan | gene_product=unspecified product | transcript_product=unspecified product | location=JXUM01S007485:17530-30052(-) | protein_length=1284 | sequence_SO=supercontig | SO=protein_coding_gene | is_pseudo=false	0.166049	1.07905	0.422063	-1.23207	-0.166049	-1.44373	+	12H_CONTROL	20.5818	0.464876	1.45461	-1.50301	-3.13231	0.73	1.693	2.299	-0.45	0.76	1.2	High	High	High	High	High	High	High	High	High	High	High	High
AALF011536-PA	transcript=AALF011536-RA | gene=AALF011536 | organism=Aedes_albopictus_Foshan | gene_product=DEAD box polypeptide [Source:Projected from Aedes aegypti (AAEL001099) VB Community Annotation] | transcript_product=DEAD box polypeptide [Source:Projected from Aedes aegypti (AAEL001099) VB Community Annotation] | location=JXUM01S002485:177142-180647(-) | protein_length=1146 | sequence_SO=supercontig | S…	0.147762	1.06858	1.78565	-0.147762	-0.370348	-0.699119	+	12H_CONTROL	17.9685	0.889221	1.31626	-1.40641	-2.81082	0.721	1.925	3.345	-0.47	0.94	1.74	Peak Found	Peak Found	Peak Found	High	Peak Found	Peak Found	High	High	High	Peak Found	High	High
AALF010324-PA	transcript=AALF010324-RA | gene=AALF010324 | organism=Aedes_albopictus_Foshan | gene_product=adrenodoxin [Source:Projected from Aedes aegypti (AAEL014379) VB Community Annotation] | transcript_product=adrenodoxin [Source:Projected from Aedes aegypti (AAEL014379) VB Community Annotation] | location=JXUM01S002241:50366-62594(+) | protein_length=177 | sequence_SO=supercontig | SO=protein_coding_gene…	-1.04188	-0.788984	-0.93682	0.811739	0.788984	1.0644	+	12H_CONTROL	22.4817	0.52037	4.02584	1.81093	15.7802	0.723	0.891	1.24	-0.47	-0.17	0.31	High	High	High	High	High	High	High	High	High	High	High	High
AALF018261-PA	transcript=AALF018261-RA | gene=AALF018261 | organism=Aedes_albopictus_Foshan | gene_product=exocyst complex component 1 | transcript_product=exocyst complex component 1 | location=JXUM01S000495:358480-362139(-) | protein_length=948 | sequence_SO=supercontig | SO=protein_coding_gene | is_pseudo=false	0.349026	0.257374	0.762906	-1.88888	-0.771893	-0.257374	+	12H_CONTROL	21.4554	0.592146	1.32215	-1.42915	-2.82416	0.716	1.35	2.015	-0.48	0.43	1.01	High	High	High	High	High	High	High	High	High	High	High	High
AALF000590-PA	transcript=AALF000590-RA | gene=AALF000590 | organism=Aedes_albopictus_Foshan | gene_product=zinc finger protein [Source:Projected from Aedes aegypti (AAEL008579) VB Community Annotation] | transcript_product=zinc finger protein [Source:Projected from Aedes aegypti (AAEL008579) VB Community Annotation] | location=JXUM01S001059:313934-319351(+) | protein_length=1763 | sequence_SO=supercontig | SO=…	0.491286	1.18647	1.41865	-0.748767	-0.491286	-0.732355	+	12H_CONTROL	19.5824	0.261708	2.36001	-1.6896	-5.81075	0.714	0.957	1.23	-0.49	-0.06	0.3	High	Peak Found	High	High	High	High	High	High	High	High	High	High
AALF023352-PA	transcript=AALF023352-RA | gene=AALF023352 | organism=Aedes_albopictus_Foshan | gene_product=unspecified product | transcript_product=unspecified product | location=JXUM01S000070:31538-110795(+) | protein_length=643 | sequence_SO=supercontig | SO=protein_coding_gene | is_pseudo=false	0.129716	0.580487	0.994742	-0.129716	-1.56114	-1.09669	+	12H_CONTROL	18.2908	0.479711	1.42234	-1.4975	-3.05577	0.71	1.634	2.3	-0.49	0.71	1.2	Peak Found	Peak Found	Peak Found	Peak Found	Peak Found	Peak Found	Peak Found	High	High	Peak Found	Peak Found	High
AALF011564-PA	transcript=AALF011564-RA | gene=AALF011564 | organism=Aedes_albopictus_Foshan | gene_product=unspecified product | transcript_product=unspecified product | location=JXUM01S002549:87108-131155(-) | protein_length=312 | sequence_SO=supercontig | SO=protein_coding_gene | is_pseudo=false	0.700983	0.756732	0.929283	-1.42857	-0.734998	-0.700983	+	12H_CONTROL	21.0913	0.34761	2.68045	-1.75052	-7.0922	0.702	0.955	1.454	-0.51	-0.07	0.54	High	High	High	High	High	High	High	High	High	High	High	High
AALF007760-PA	transcript=AALF007760-RA | gene=AALF007760 | organism=Aedes_albopictus_Foshan | gene_product=unspecified product | transcript_product=unspecified product | location=JXUM01S001753:160404-165152(+) | protein_length=422 | sequence_SO=supercontig | SO=protein_coding_gene | is_pseudo=false	0.290142	1.69367	1.13992	-0.290142	-0.561866	-0.589922	+	12H_CONTROL	16.8772	0.614642	1.6546	-1.52189	-3.63044	0.705	3.671	4.592	-0.51	1.88	2.2	Peak Found	Peak Found	Not Found	Peak Found	Peak Found	Peak Found	High	High	High	Peak Found	Peak Found	High
AALF011422-PA	transcript=AALF011422-RA | gene=AALF011422 | organism=Aedes_albopictus_Foshan | gene_product=guanine nucleotide exchange factor [Source:Projected from Aedes aegypti (AAEL010517) VB Community Annotation] | transcript_product=guanine nucleotide exchange factor [Source:Projected from Aedes aegypti (AAEL010517) VB Community Annotation] | location=JXUM01S002470:304103-310331(-) | protein_length=607 | …	0.594529	0.957152	0.585057	-1.54261	-0.816191	-0.585057	+	12H_CONTROL	19.557	0.699936	2.24576	-1.69353	-5.40358	0.698	1.139	1.608	-0.52	0.19	0.69	High	High	High	High	Peak Found	High	High	High	High	High	High	High
AALF011505-PA	transcript=AALF011505-RA | gene=AALF011505 | organism=Aedes_albopictus_Foshan | gene_product=unspecified product | transcript_product=unspecified product | location=JXUM01S002487:118413-139020(-) | protein_length=1361 | sequence_SO=supercontig | SO=protein_coding_gene | is_pseudo=false	0.742138	1.37339	0.852669	-0.842591	-0.742138	-0.758456	+	12H_CONTROL	19.1101	0.654119	3.07049	-1.77046	-8.98247	0.684	1.508	1.772	-0.55	0.59	0.83	High	High	High	High	Peak Found	Peak Found	High	High	High	High	High	High
AALF023774-PA	transcript=AALF023774-RA | gene=AALF023774 | organism=Aedes_albopictus_Foshan | gene_product=unspecified product | transcript_product=unspecified product | location=JXUM01S000727:248811-250425(-) | protein_length=461 | sequence_SO=supercontig | SO=protein_coding_gene | is_pseudo=false	0.483296	1.22543	1.02322	-0.483296	-0.984205	-1.00774	+	12H_CONTROL	20.837	0.300137	2.46384	-1.73573	-6.20239	0.676	1.705	3.098	-0.57	0.77	1.63	High	High	High	High	High	High	High	High	High	High	High	High
AALF014389-PA	transcript=AALF014389-RA | gene=AALF014389 | organism=Aedes_albopictus_Foshan | gene_product=unspecified product | transcript_product=unspecified product | location=JXUM01S003203:100999-101259(-) | protein_length=86 | sequence_SO=supercontig | SO=protein_coding_gene | is_pseudo=false	0.234765	1.79318	0.827205	-0.614538	-0.782519	-0.234765	+	12H_CONTROL	26.7699	0.29221	1.44178	-1.49566	-3.10176	0.668	0.842	1.814	-0.58	-0.25	0.86	High	High	High	High	High	High	High	High	High	High	High	High
AALF008580-PA	transcript=AALF008580-RA | gene=AALF008580 | organism=Aedes_albopictus_Foshan | gene_product=Ubiquitin thioesterase [Source:UniProtKB/TrEMBL;Acc:A0A023ENH1] | transcript_product=Ubiquitin thioesterase [Source:UniProtKB/TrEMBL;Acc:A0A023ENH1] | location=JXUM01S001894:77543-78454(-) | protein_length=282 | sequence_SO=supercontig | SO=protein_coding_gene | is_pseudo=false	-1.72551	-1.10847	-0.273319	0.674877	0.4348	0.273319	+	12H_CONTROL	22.6496	0.357926	1.57529	1.49676	3.42779	0.667	0.681	0.534	-0.58	-0.55	-0.91	High	High	High	High	High	High	High	High	High	High	High	High
AALF011778-PA	transcript=AALF011778-RA | gene=AALF011778 | organism=Aedes_albopictus_Foshan | gene_product=prophenoloxidase [Source:Projected from Aedes aegypti (AAEL011763) VB Community Annotation] | transcript_product=prophenoloxidase [Source:Projected from Aedes aegypti (AAEL011763) VB Community Annotation] | location=JXUM01S000279:467344-469648(-) | protein_length=688 | sequence_SO=supercontig | SO=protein…	0.101293	0.983763	0.43749	-1.64069	-0.101293	-1.06228	+	12H_CONTROL	18.6553	0.506979	1.30604	-1.44227	-2.78773	0.668	3.886	5.251	-0.58	1.96	2.39	High	Peak Found	High	Peak Found	Peak Found	Peak Found	High	High	High	High	Peak Found	High
AALF016666-PA	transcript=AALF016666-RA | gene=AALF016666 | organism=Aedes_albopictus_Foshan | gene_product=unspecified product | transcript_product=unspecified product | location=JXUM01S000041:199464-227060(+) | protein_length=4632 | sequence_SO=supercontig | SO=protein_coding_gene | is_pseudo=false	0.207498	1.68584	1.33884	-0.381882	-0.207498	-0.365377	+	12H_CONTROL	16.5235	0.974818	1.44228	-1.39565	-3.10294	0.671	1.405	2.074	-0.58	0.49	1.05	High	High	High	High	High	High	High	High	High	High	High	High
AALF021605-PA	transcript=AALF021605-RA | gene=AALF021605 | organism=Aedes_albopictus_Foshan | gene_product=unspecified product | transcript_product=unspecified product | location=JXUM01S005257:3326-26293(+) | protein_length=1459 | sequence_SO=supercontig | SO=protein_coding_gene | is_pseudo=false	1.11368	0.399928	0.305883	-1.68119	-0.765676	-0.305883	+	12H_CONTROL	22.2714	0.550571	1.47815	-1.52408	-3.18878	0.665	0.747	1.042	-0.59	-0.42	0.06	High	High	High	High	High	High	High	High	High	High	High	High
AALF015139-PA	transcript=AALF015139-RA | gene=AALF015139 | organism=Aedes_albopictus_Foshan | gene_product=ankyrin repeat-rich membrane-spanning protein [Source:Projected from Aedes aegypti (AAEL008389) VB Community Annotation] | transcript_product=ankyrin repeat-rich membrane-spanning protein [Source:Projected from Aedes aegypti (AAEL008389) VB Community Annotation] | location=JXUM01S003401:11101-49362(-) | p…	1.11368	0.399928	0.305883	-1.68119	-0.765676	-0.305883	+	12H_CONTROL	22.2714	0.550571	1.47815	-1.52408	-3.18878	0.665	0.747	1.042	-0.59	-0.42	0.06	High	High	High	High	High	High	High	High	High	High	High	High
AALF008525-PA	transcript=AALF008525-RA | gene=AALF008525 | organism=Aedes_albopictus_Foshan | gene_product=Nucleolar complex protein 3 homolog [Source:Projected from Aedes aegypti lvpagwg (AAEL011827) UniProtKB/TrEMBL;Acc:Q16NX8] | transcript_product=Nucleolar complex protein 3 homolog [Source:Projected from Aedes aegypti lvpagwg (AAEL011827) UniProtKB/TrEMBL;Acc:Q16NX8] | location=JXUM01S001886:200158-203487(…	0.380759	1.23368	0.7565	-1.27539	-0.99456	-0.380759	+	12H_CONTROL	21.4478	0.761095	2.00856	-1.67388	-4.63031	0.66	1.797	2.878	-0.6	0.85	1.52	High	High	High	High	High	High	High	High	High	High	High	High
AALF028554-PA	transcript=AALF028554-RA | gene=AALF028554 | organism=Aedes_albopictus_Foshan | gene_product=ribosomal RNA small subunit methyltransferase b (sun) [Source:Projected from Aedes aegypti (AAEL011282) VB Community Annotation] | transcript_product=ribosomal RNA small subunit methyltransferase b (sun) [Source:Projected from Aedes aegypti (AAEL011282) VB Community Annotation] | location=JXUM01S007986:42…	0.252238	1.34489	1.04869	-1.31081	-0.252238	-0.496041	+	12H_CONTROL	24.6084	0.346417	1.57676	-1.5683	-3.43149	0.636	2.2	3.749	-0.65	1.14	1.91	High	High	High	High	High	High	High	High	High	High	High	High
AALF003825-PA	transcript=AALF003825-RA | gene=AALF003825 | organism=Aedes_albopictus_Foshan | gene_product=WD-repeat protein [Source:Projected from Aedes aegypti (AAEL009887) VB Community Annotation] | transcript_product=WD-repeat protein [Source:Projected from Aedes aegypti (AAEL009887) VB Community Annotation] | location=JXUM01S000010:259766-306209(+) | protein_length=1000 | sequence_SO=supercontig | SO=prot…	-1.30154	-0.107752	-1.08867	0.810942	0.107752	1.19997	+	12H_CONTROL	22.1213	0.167082	1.46577	1.53888	3.15903	0.633	1.515	2.472	-0.66	0.6	1.31	High	High	High	High	Peak Found	Peak Found	High	High	High	High	High	High
AALF002644-PA	transcript=AALF002644-RA | gene=AALF002644 | organism=Aedes_albopictus_Foshan | gene_product=40S ribosomal protein S2 | transcript_product=40S ribosomal protein S2 | location=JXUM01S001219:290998-292031(+) | protein_length=273 | sequence_SO=supercontig | SO=protein_coding_gene | is_pseudo=false	0.228889	1.74276	1.10394	-0.228889	-0.462519	-0.652232	+	12H_CONTROL	27.8579	0.360039	1.49668	-1.47308	-3.23365	0.627	0.69	0.757	-0.67	-0.53	-0.4	High	High	High	High	High	High	High	High	High	High	High	High
AALF003471-PA	transcript=AALF003471-RA | gene=AALF003471 | organism=Aedes_albopictus_Foshan | gene_product=60S ribosomal protein L6 [Source:Projected from Aedes aegypti (AAEL008188) VB Community Annotation] | transcript_product=60S ribosomal protein L6 [Source:Projected from Aedes aegypti (AAEL008188) VB Community Annotation] | location=JXUM01S010036:6528-7328(-) | protein_length=266 | sequence_SO=supercontig …	0.311255	1.5172	1.04149	-1.11524	-0.311255	-0.419357	+	12H_CONTROL	26.5513	0.292131	1.65842	-1.57194	-3.64038	0.595	0.594	0.969	-0.75	-0.75	-0.05	High	High	High	High	High	High	High	High	High	High	High	High
AALF020028-PA	transcript=AALF020028-RA | gene=AALF020028 | organism=Aedes_albopictus_Foshan | gene_product=unspecified product | transcript_product=unspecified product | location=JXUM01S000557:238583-258710(-) | protein_length=529 | sequence_SO=supercontig | SO=protein_coding_gene | is_pseudo=false	0.330833	1.297	1.04829	-1.36172	-0.381694	-0.330833	+	12H_CONTROL	19.5185	0.67018	1.63228	-1.58346	-3.57269	0.597	0.937	1.328	-0.75	-0.09	0.41	High	High	High	Peak Found	High	High	High	High	High	High	High	High
AALF011980-PA	transcript=AALF011980-RA | gene=AALF011980 | organism=Aedes_albopictus_Foshan | gene_product=unspecified product | transcript_product=unspecified product | location=JXUM01S002594:153675-161385(-) | protein_length=529 | sequence_SO=supercontig | SO=protein_coding_gene | is_pseudo=false	0.330833	1.297	1.04829	-1.36172	-0.381694	-0.330833	+	12H_CONTROL	19.5185	0.67018	1.63228	-1.58346	-3.57269	0.597	0.937	1.328	-0.75	-0.09	0.41	High	High	High	Peak Found	High	High	High	High	High	High	High	High
AALF002941-PA	transcript=AALF002941-RA | gene=AALF002941 | organism=Aedes_albopictus_Foshan | gene_product=unspecified product | transcript_product=unspecified product | location=JXUM01S009693:28371-30762(+) | protein_length=734 | sequence_SO=supercontig | SO=protein_coding_gene | is_pseudo=false	0.296497	1.47991	0.760324	-0.296497	-0.947372	-1.0763	+	12H_CONTROL	20.3649	0.820277	1.73775	-1.61897	-3.8507	0.596	0.616	0.68	-0.75	-0.7	-0.56	High	High	High	High	High	Peak Found	Peak Found	High	High	High	High	High
AALF005374-PA	transcript=AALF005374-RA | gene=AALF005374 | organism=Aedes_albopictus_Foshan | gene_product=unspecified product | transcript_product=unspecified product | location=JXUM01S001464:118341-168748(+) | protein_length=215 | sequence_SO=supercontig | SO=protein_coding_gene | is_pseudo=false	0.713148	0.419066	0.537053	-1.18343	-0.419066	-1.56565	+	12H_CONTROL	18.5552	0.693771	2.01081	-1.61247	-4.63723	0.592	1.056	1.783	-0.76	0.08	0.83	High	High	High	Peak Found	High	Not Found	High	Peak Found	High	High	High	High
AALF000803-PA	transcript=AALF000803-RA | gene=AALF000803 | organism=Aedes_albopictus_Foshan | gene_product=60S ribosomal protein L4 | transcript_product=60S ribosomal protein L4 | location=JXUM01S001079:179002-215073(+) | protein_length=503 | sequence_SO=supercontig | SO=protein_coding_gene | is_pseudo=false	0.179174	0.606209	0.49995	-1.59179	-0.179174	-1.33587	+	12H_CONTROL	28.5994	0.570111	1.49566	-1.46406	-3.23116	0.573	0.79	1.606	-0.8	-0.34	0.68	High	High	High	High	High	High	High	High	High	High	High	High
AALF017749-PA	transcript=AALF017749-RA | gene=AALF017749 | organism=Aedes_albopictus_Foshan | gene_product=integrin-linked protein kinase 2 (ilk-2) [Source:Projected from Aedes aegypti (AAEL000378) VB Community Annotation] | transcript_product=integrin-linked protein kinase 2 (ilk-2) [Source:Projected from Aedes aegypti (AAEL000378) VB Community Annotation] | location=JXUM01S004137:88666-92557(+) | protein_len…	0.419536	0.647979	0.432537	-1.8912	-0.419536	-0.681462	+	12H_CONTROL	21.4461	0.92939	1.5077	-1.49742	-3.26047	0.575	0.857	1.333	-0.8	-0.22	0.41	High	High	High	Peak Found	High	High	High	High	High	High	High	High
AALF011616-PA	transcript=AALF011616-RA | gene=AALF011616 | organism=Aedes_albopictus_Foshan | gene_product=60S ribosomal protein L7 [Source:Projected from Aedes aegypti (AAEL012585) VB Community Annotation] | transcript_product=60S ribosomal protein L7 [Source:Projected from Aedes aegypti (AAEL012585) VB Community Annotation] | location=JXUM01S002508:100073-108651(-) | protein_length=261 | sequence_SO=supercon…	0.166526	0.744672	0.47199	-1.74156	-0.166526	-1.06498	+	12H_CONTROL	28.0779	0.524748	1.39394	-1.45209	-2.98919	0.567	0.787	1.609	-0.82	-0.35	0.69	High	High	High	High	High	High	High	High	High	High	High	High
AALF003102-PA	transcript=AALF003102-RA | gene=AALF003102 | organism=Aedes_albopictus_Foshan | gene_product=unspecified product | transcript_product=unspecified product | location=JXUM01S001242:29443-39263(+) | protein_length=150 | sequence_SO=supercontig | SO=protein_coding_gene | is_pseudo=false	1.76409	0.320972	0.566423	-0.763734	-0.320972	-0.881931	+	12H_CONTROL	16.4811	0.889094	1.49299	-1.53938	-3.22467	0.565	4.146	6.087	-0.82	2.05	2.61	Not Found	Peak Found	Peak Found	Not Found	Peak Found	Peak Found	High	Peak Found	High	Peak Found	Peak Found	High
AALF026130-PA	transcript=AALF026130-RA | gene=AALF026130 | organism=Aedes_albopictus_Foshan | gene_product=unspecified product | transcript_product=unspecified product | location=JXUM01S006873:61842-77089(-) | protein_length=374 | sequence_SO=supercontig | SO=protein_coding_gene | is_pseudo=false	0.399564	0.523769	0.876811	-1.47721	-0.399564	-1.20641	+	12H_CONTROL	16.4427	0.61814	1.99882	-1.62778	-4.60049	0.565	4.146	6.087	-0.82	2.05	2.61	Not Found	Peak Found	Peak Found	Not Found	Peak Found	Peak Found	High	Peak Found	High	Peak Found	Peak Found	High
AALF008498-PA	transcript=AALF008498-RA | gene=AALF008498 | organism=Aedes_albopictus_Foshan | gene_product=ATP-dependent DNA helicase [Source:UniProtKB/TrEMBL;Acc:A0A182GEG3] | transcript_product=ATP-dependent DNA helicase [Source:UniProtKB/TrEMBL;Acc:A0A182GEG3] | location=JXUM01S001875:234358-242096(+) | protein_length=750 | sequence_SO=supercontig | SO=protein_coding_gene | is_pseudo=false	0.289601	0.79002	0.691644	-1.64451	-0.289601	-1.0126	+	12H_CONTROL	16.4424	0.818535	1.69705	-1.57266	-3.74187	0.556	0.558	1.002	-0.85	-0.84	0	Peak Found	High	High	Not Found	Peak Found	Not Found	Peak Found	Peak Found	Peak Found	High	Peak Found	Peak Found
AALF028042-PA	transcript=AALF028042-RA | gene=AALF028042 | organism=Aedes_albopictus_Foshan | gene_product=unspecified product | transcript_product=unspecified product | location=JXUM01S007722:45581-48253(+) | protein_length=864 | sequence_SO=supercontig | SO=protein_coding_gene | is_pseudo=false	1.00804	0.266209	0.95647	-0.939389	-0.266209	-1.42998	+	12H_CONTROL	21.1669	0.514566	1.76432	-1.6221	-3.92288	0.551	2.934	4.467	-0.86	1.55	2.16	High	High	High	High	High	High	High	High	High	High	High	High
AALF010205-PA	transcript=AALF010205-RA | gene=AALF010205 | organism=Aedes_albopictus_Foshan | gene_product=unspecified product | transcript_product=unspecified product | location=JXUM01S000250:198910-223316(+) | protein_length=1472 | sequence_SO=supercontig | SO=protein_coding_gene | is_pseudo=false	0.116458	1.03219	0.575193	-1.49034	-0.116458	-1.16425	+	12H_CONTROL	21.2758	0.726774	1.41903	-1.4983	-3.04796	0.547	1.829	3.474	-0.87	0.87	1.8	High	High	High	Peak Found	Peak Found	Not Found	High	High	High	High	Peak Found	High
AALF007783-PA	transcript=AALF007783-RA | gene=AALF007783 | organism=Aedes_albopictus_Foshan | gene_product=DEAD box ATP-dependent RNA helicase [Source:Projected from Aedes aegypti (AAEL008728) VB Community Annotation] | transcript_product=DEAD box ATP-dependent RNA helicase [Source:Projected from Aedes aegypti (AAEL008728) VB Community Annotation] | location=JXUM01S001748:21183-47387(+) | protein_length=903 | …	0.390671	0.627578	0.22051	-1.90636	-0.22051	-0.849733	+	12H_CONTROL	22.9957	1.09228	1.30169	-1.40512	-2.77794	0.542	1.696	4.21	-0.88	0.76	2.07	High	High	High	High	High	High	High	High	High	High	High	High
AALF027040-PA	transcript=AALF027040-RA | gene=AALF027040 | organism=Aedes_albopictus_Foshan | gene_product=General transcription factor IIH subunit 4 [Source:UniProtKB/TrEMBL;Acc:A0A182HD83] | transcript_product=General transcription factor IIH subunit 4 [Source:UniProtKB/TrEMBL;Acc:A0A182HD83] | location=JXUM01S007304:52665-54362(+) | protein_length=488 | sequence_SO=supercontig | SO=protein_coding_gene | is_…	0.426804	0.737145	0.64046	-0.426804	-0.454932	-1.86417	+	12H_CONTROL	19.5719	0.786336	1.45719	-1.51677	-3.13849	0.542	1.711	5.004	-0.88	0.77	2.32	Peak Found	Peak Found	High	High	Peak Found	Peak Found	High	High	High	High	High	High
AALF011344-PA	transcript=AALF011344-RA | gene=AALF011344 | organism=Aedes_albopictus_Foshan | gene_product=unspecified product | transcript_product=unspecified product | location=JXUM01S002452:96014-113552(-) | protein_length=1119 | sequence_SO=supercontig | SO=protein_coding_gene | is_pseudo=false	0.509128	0.588398	0.645044	-1.65298	-0.993444	-0.509128	+	12H_CONTROL	18.4087	2.16065	2.09168	-1.63271	-4.89089	0.541	2.221	5.901	-0.89	1.15	2.56	Peak Found	High	Peak Found	Peak Found	Peak Found	Peak Found	High	High	High	High	Peak Found	High
AALF019080-PA	transcript=AALF019080-RA | gene=AALF019080 | organism=Aedes_albopictus_Foshan | gene_product=unspecified product | transcript_product=unspecified product | location=JXUM01S000518:351164-352482(-) | protein_length=418 | sequence_SO=supercontig | SO=protein_coding_gene | is_pseudo=false	0.418152	1.56227	1.31086	-0.418152	-0.557257	-0.425122	+	12H_CONTROL	18.9135	0.806637	1.95479	-1.56394	-4.46738	0.538	0.905	1.683	-0.89	-0.14	0.75	Peak Found	High	High	High	High	High	High	High	High	High	High	High
AALF020267-PA	transcript=AALF020267-RA | gene=AALF020267 | organism=Aedes_albopictus_Foshan | gene_product=ablim [Source:Projected from Aedes aegypti (AAEL008358) VB Community Annotation] | transcript_product=ablim [Source:Projected from Aedes aegypti (AAEL008358) VB Community Annotation] | location=JXUM01S000569:286726-318191(-) | protein_length=918 | sequence_SO=supercontig | SO=protein_coding_gene | is_pseu…	0.372577	0.963129	1.50629	-0.372577	-0.971606	-0.762779	+	12H_CONTROL	20.2777	0.714432	1.94593	-1.64965	-4.44091	0.534	1.424	1.957	-0.9	0.51	0.97	High	High	High	High	High	High	High	High	High	High	High	High
AALF024825-PA	transcript=AALF024825-RA | gene=AALF024825 | organism=Aedes_albopictus_Foshan | gene_product=unspecified product | transcript_product=unspecified product | location=JXUM01S006378:18697-21293(-) | protein_length=523 | sequence_SO=supercontig | SO=protein_coding_gene | is_pseudo=false	0.523321	1.30867	0.997987	-0.523321	-1.20355	-0.543273	+	12H_CONTROL	19.1769	1.24278	2.22162	-1.70004	-5.32061	0.535	1.351	3.123	-0.9	0.43	1.64	High	High	Peak Found	High	Peak Found	Peak Found	High	High	High	High	High	High
AALF020987-PA	transcript=AALF020987-RA | gene=AALF020987 | organism=Aedes_albopictus_Foshan | gene_product=unspecified product | transcript_product=unspecified product | location=JXUM01S005059:69-8559(+) | protein_length=592 | sequence_SO=supercontig | SO=protein_coding_gene | is_pseudo=false	0.523321	1.30867	0.997987	-0.523321	-1.20355	-0.543273	+	12H_CONTROL	19.1769	1.24278	2.22162	-1.70004	-5.32061	0.535	1.351	3.123	-0.9	0.43	1.64	High	High	Peak Found	High	Peak Found	Peak Found	High	High	High	High	High	High
AALF006336-PA	transcript=AALF006336-RA | gene=AALF006336 | organism=Aedes_albopictus_Foshan | gene_product=Putative 60s ribosomal protein l9 [Source:UniProtKB/TrEMBL;Acc:A0A023EIS3] | transcript_product=Putative 60s ribosomal protein l9 [Source:UniProtKB/TrEMBL;Acc:A0A023EIS3] | location=JXUM01S001570:59548-60187(+) | protein_length=190 | sequence_SO=supercontig | SO=protein_coding_gene | is_pseudo=false	0.257344	1.76153	1.15128	-0.257344	-0.331162	-0.573976	+	12H_CONTROL	26.6817	0.302	1.49515	-1.44421	-3.22991	0.534	0.709	1.206	-0.91	-0.5	0.27	High	High	High	High	High	High	High	High	High	High	High	High
AALF012391-PA	transcript=AALF012391-RA | gene=AALF012391 | organism=Aedes_albopictus_Foshan | gene_product=unspecified product | transcript_product=unspecified product | location=JXUM01S002718:152779-158720(+) | protein_length=546 | sequence_SO=supercontig | SO=protein_coding_gene | is_pseudo=false	-1.425	-0.791621	-0.67371	0.698866	0.67371	0.972903	+	12H_CONTROL	23.1788	0.493214	2.64058	1.74527	6.92061	0.53	0.59	0.926	-0.92	-0.76	-0.11	High	High	High	High	High	High	High	High	High	High	High	High
AALF002791-PA	transcript=AALF002791-RA | gene=AALF002791 | organism=Aedes_albopictus_Foshan | gene_product=unspecified product | transcript_product=unspecified product | location=JXUM01S009587:3800-5944(+) | protein_length=432 | sequence_SO=supercontig | SO=protein_coding_gene | is_pseudo=false	0.241728	0.314026	0.395855	-1.86281	-0.241728	-1.07598	+	12H_CONTROL	18.056	1.3312	1.36828	-1.37738	-2.92968	0.528	0.2	0.433	-0.92	-2.32	-1.21	High	High	High	Peak Found	Not Found	Not Found	High	High	Peak Found	High	Peak Found	High
AALF025307-PA	transcript=AALF025307-RA | gene=AALF025307 | organism=Aedes_albopictus_Foshan | gene_product=Putative oxidoreductase GLYR1 homolog (EC 1.-.-.-)(Glyoxylate reductase 1 homolog)(Nuclear protein NP60 homolog) [Source:Projected from Aedes aegypti (AAEL006684) VB Community Annotation] | transcript_product=Putative oxidoreductase GLYR1 homolog (EC 1.-.-.-)(Glyoxylate reductase 1 homolog)(Nuclear protei…	0.378006	0.742586	0.828466	-1.80662	-0.378006	-0.461052	+	12H_CONTROL	20.595	0.714192	1.47037	-1.53158	-3.17007	0.522	1.602	3.276	-0.94	0.68	1.71	High	High	High	High	Peak Found	High	High	High	High	High	High	High
AALF001159-PA	transcript=AALF001159-RA | gene=AALF001159 | organism=Aedes_albopictus_Foshan | gene_product=unspecified product | transcript_product=unspecified product | location=JXUM01S001094:278944-323532(+) | protein_length=444 | sequence_SO=supercontig | SO=protein_coding_gene | is_pseudo=false	0.530541	0.787079	0.509911	-1.61341	-0.509911	-0.987885	+	12H_CONTROL	21.2374	0.509318	2.11408	-1.64625	-4.96297	0.52	1.123	2.645	-0.94	0.17	1.4	High	High	High	High	High	High	High	High	High	High	High	High
AALF026729-PA	transcript=AALF026729-RA | gene=AALF026729 | organism=Aedes_albopictus_Foshan | gene_product=peroxisome biogenesis factor 1 (peroxin-1) [Source:Projected from Aedes aegypti (AAEL000895) VB Community Annotation] | transcript_product=peroxisome biogenesis factor 1 (peroxin-1) [Source:Projected from Aedes aegypti (AAEL000895) VB Community Annotation] | location=JXUM01S000925:332800-350936(+) | prote…	0.686728	0.553311	0.158474	-1.04872	-0.158474	-1.75277	+	12H_CONTROL	17.9651	1.59023	1.38932	-1.45283	-2.97843	0.52	0.747	1.384	-0.94	-0.42	0.47	High	High	High	Peak Found	Peak Found	Peak Found	High	High	High	High	Peak Found	High
AALF005696-PA	transcript=AALF005696-RA | gene=AALF005696 | organism=Aedes_albopictus_Foshan | gene_product=chromosome-associated kinesin KIF4A (chromokinesin) [Source:Projected from Aedes aegypti (AAEL010568) VB Community Annotation] | transcript_product=chromosome-associated kinesin KIF4A (chromokinesin) [Source:Projected from Aedes aegypti (AAEL010568) VB Community Annotation] | location=JXUM01S001541:6010-1…	0.698183	0.947348	0.49041	-1.6221	-0.49041	-0.709133	+	12H_CONTROL	22.4978	0.595532	1.95083	-1.65253	-4.45554	0.512	0.49	1.092	-0.96	-1.03	0.13	High	High	High	High	High	High	High	High	High	High	High	High
AALF010624-PA	transcript=AALF010624-RA | gene=AALF010624 | organism=Aedes_albopictus_Foshan | gene_product=unspecified product | transcript_product=unspecified product | location=JXUM01S000248:106132-107658(-) | protein_length=508 | sequence_SO=supercontig | SO=protein_coding_gene | is_pseudo=false	0.603331	1.53368	0.471508	-0.827394	-0.471508	-1.07452	+	12H_CONTROL	20.0881	0.442882	1.93259	-1.66065	-4.40132	0.515	2.517	3.855	-0.96	1.33	1.95	High	High	High	High	High	High	High	High	High	High	High	High
AALF021042-PA	transcript=AALF021042-RA | gene=AALF021042 | organism=Aedes_albopictus_Foshan | gene_product=unspecified product | transcript_product=unspecified product | location=JXUM01S000594:376533-378059(+) | protein_length=508 | sequence_SO=supercontig | SO=protein_coding_gene | is_pseudo=false	0.603331	1.53368	0.471508	-0.827394	-0.471508	-1.07452	+	12H_CONTROL	20.0881	0.442882	1.93259	-1.66065	-4.40132	0.515	2.517	3.855	-0.96	1.33	1.95	High	High	High	High	High	High	High	High	High	High	High	High
AALF011047-PA	transcript=AALF011047-RA | gene=AALF011047 | organism=Aedes_albopictus_Foshan | gene_product=DNA topoisomerase [Source:UniProtKB/TrEMBL;Acc:A0A182GJK0] | transcript_product=DNA topoisomerase [Source:UniProtKB/TrEMBL;Acc:A0A182GJK0] | location=JXUM01S000027:457949-462012(+) | protein_length=856 | sequence_SO=supercontig | SO=protein_coding_gene | is_pseudo=false	0.455264	0.274658	1.46324	-1.17564	-0.274658	-1.05767	+	12H_CONTROL	19.8312	0.890751	1.55075	-1.56704	-3.36648	0.509	0.993	1.454	-0.97	-0.01	0.54	High	High	High	High	High	High	High	High	High	High	High	High
AALF011533-PA	transcript=AALF011533-RA | gene=AALF011533 | organism=Aedes_albopictus_Foshan | gene_product=unspecified product | transcript_product=unspecified product | location=JXUM01S002485:30453-32235(-) | protein_length=500 | sequence_SO=supercontig | SO=protein_coding_gene | is_pseudo=false	0.153066	1.15203	1.1627	-1.35268	-0.153066	-0.666605	+	12H_CONTROL	17.6585	0.545423	1.48506	-1.54671	-3.20548	0.512	1.861	4.25	-0.97	0.9	2.09	High	High	High	Not Found	Peak Found	Peak Found	High	High	High	High	Peak Found	High
AALF008136-PA	transcript=AALF008136-RA | gene=AALF008136 | organism=Aedes_albopictus_Foshan | gene_product=unspecified product | transcript_product=unspecified product | location=JXUM01S001806:229617-231508(-) | protein_length=442 | sequence_SO=supercontig | SO=protein_coding_gene | is_pseudo=false	-1.23062	-0.131485	-1.10934	1.35551	0.131485	0.618835	+	12H_CONTROL	22.2001	0.267385	1.4267	1.52576	3.06605	0.501	2.508	5.904	-1	1.33	2.56	Peak Found	High	High	Peak Found	Peak Found	High	High	High	High	High	High	High
AALF027420-PA	transcript=AALF027420-RA | gene=AALF027420 | organism=Aedes_albopictus_Foshan | gene_product=unspecified product | transcript_product=unspecified product | location=JXUM01S007452:29656-31706(-) | protein_length=442 | sequence_SO=supercontig | SO=protein_coding_gene | is_pseudo=false	-1.23062	-0.131485	-1.10934	1.35551	0.131485	0.618835	+	12H_CONTROL	22.2001	0.267385	1.4267	1.52576	3.06605	0.501	2.508	5.904	-1	1.33	2.56	Peak Found	High	High	Peak Found	Peak Found	High	High	High	High	High	High	High
AALF024437-PA	transcript=AALF024437-RA | gene=AALF024437 | organism=Aedes_albopictus_Foshan | gene_product=zinc finger protein [Source:Projected from Aedes aegypti (AAEL013022) VB Community Annotation] | transcript_product=zinc finger protein [Source:Projected from Aedes aegypti (AAEL013022) VB Community Annotation] | location=JXUM01S006243:43698-46010(-) | protein_length=723 | sequence_SO=supercontig | SO=pro…	0.263425	0.921636	0.699587	-1.79365	-0.552462	-0.263425	+	12H_CONTROL	18.8415	0.773776	1.37753	-1.49806	-2.95107	0.501	1.718	2.393	-1	0.78	1.26	High	Peak Found	High	High	Peak Found	Peak Found	High	High	High	High	High	High
AALF003720-PA	transcript=AALF003720-RA | gene=AALF003720 | organism=Aedes_albopictus_Foshan | gene_product=zinc finger protein [Source:Projected from Aedes aegypti (AAEL002451) VB Community Annotation] | transcript_product=zinc finger protein [Source:Projected from Aedes aegypti (AAEL002451) VB Community Annotation] | location=JXUM01S000140:264794-279068(-) | protein_length=854 | sequence_SO=supercontig | SO=p…	1.1762	1.13556	0.642004	-0.685435	-0.642004	-1.01631	+	12H_CONTROL	17.8584	1.42122	2.97299	-1.76584	-8.47148	0.496	1.738	3.271	-1.01	0.8	1.71	High	High	High	High	Peak Found	High	High	High	High	High	High	High
AALF008938-PA	transcript=AALF008938-RA | gene=AALF008938 | organism=Aedes_albopictus_Foshan | gene_product=Putative vesicle coat complex copi zeta subunit [Source:UniProtKB/TrEMBL;Acc:A0A023EGZ8] | transcript_product=Putative vesicle coat complex copi zeta subunit [Source:UniProtKB/TrEMBL;Acc:A0A023EGZ8] | location=JXUM01S000012:964427-965341(+) | protein_length=177 | sequence_SO=supercontig | SO=protein_codin…	0.354325	0.318335	0.278594	-1.28947	-0.278594	-1.71906	+	12H_CONTROL	22.4339	0.576657	1.52572	-1.41279	-3.3046	0.497	0.794	1.751	-1.01	-0.33	0.81	High	High	High	High	High	High	High	High	High	High	High	High
AALF008801-PA	transcript=AALF008801-RA | gene=AALF008801 | organism=Aedes_albopictus_Foshan | gene_product=kinesin eg-5 [Source:Projected from Aedes aegypti (AAEL014084) VB Community Annotation] | transcript_product=kinesin eg-5 [Source:Projected from Aedes aegypti (AAEL014084) VB Community Annotation] | location=JXUM01S001935:2114-29602(+) | protein_length=1040 | sequence_SO=supercontig | SO=protein_coding_ge…	0.408947	0.821291	0.278773	-1.80211	-0.278773	-0.86903	+	12H_CONTROL	23.2009	0.916499	1.4598	-1.48631	-3.14473	0.485	0.482	1.297	-1.04	-1.05	0.38	High	High	High	High	High	High	High	High	High	High	High	High
AALF022185-PA	transcript=AALF022185-RA | gene=AALF022185 | organism=Aedes_albopictus_Foshan | gene_product=unspecified product | transcript_product=unspecified product | location=JXUM01S005443:108539-110434(+) | protein_length=631 | sequence_SO=supercontig | SO=protein_coding_gene | is_pseudo=false	0.303683	0.601774	0.442769	-1.90314	-0.303683	-0.797143	+	12H_CONTROL	22.8404	0.778416	1.40638	-1.45073	-3.01826	0.486	0.63	1.433	-1.04	-0.67	0.52	High	High	High	High	High	High	High	High	High	High	High	High
AALF022190-PA	transcript=AALF022190-RA | gene=AALF022190 | organism=Aedes_albopictus_Foshan | gene_product=unspecified product | transcript_product=unspecified product | location=JXUM01S005445:45537-46682(+) | protein_length=360 | sequence_SO=supercontig | SO=protein_coding_gene | is_pseudo=false	0.666615	0.672203	1.1762	-1.22694	-0.666615	-0.877817	+	12H_CONTROL	17.5682	1.34876	2.77144	-1.76213	-7.49795	0.486	1.847	4.648	-1.04	0.89	2.22	Peak Found	Peak Found	Peak Found	Not Found	Peak Found	Peak Found	Peak Found	High	High	Peak Found	Peak Found	High
AALF028095-PA	transcript=AALF028095-RA | gene=AALF028095 | organism=Aedes_albopictus_Foshan | gene_product=40S ribosomal protein S3a [Source:UniProtKB/TrEMBL;Acc:A0A023ELY8] | transcript_product=40S ribosomal protein S3a [Source:UniProtKB/TrEMBL;Acc:A0A023ELY8] | location=JXUM01S000103:398058-402028(+) | protein_length=270 | sequence_SO=supercontig | SO=protein_coding_gene | is_pseudo=false	0.332458	1.60085	1.16094	-0.561592	-0.332458	-0.743681	+	12H_CONTROL	27.2788	0.369866	1.80685	-1.57733	-4.04023	0.482	0.681	1.659	-1.05	-0.55	0.73	High	High	High	High	High	High	High	High	High	High	High	High
AALF006677-PA	transcript=AALF006677-RA | gene=AALF006677 | organism=Aedes_albopictus_Foshan | gene_product=unspecified product | transcript_product=unspecified product | location=JXUM01S012618:8554-8979(+) | protein_length=141 | sequence_SO=supercontig | SO=protein_coding_gene | is_pseudo=false	-0.519181	-0.64714	-0.493984	1.612	1.10683	0.493984	+	12H_CONTROL	22.1345	0.24261	2.11688	1.62437	4.97204	0.48	0.732	1.273	-1.06	-0.45	0.35	High	High	High	High	High	High	High	High	High	High	High	High
AALF021215-PA	transcript=AALF021215-RA | gene=AALF021215 | organism=Aedes_albopictus_Foshan | gene_product=unspecified product | transcript_product=unspecified product | location=JXUM01S000614:103706-106177(+) | protein_length=823 | sequence_SO=supercontig | SO=protein_coding_gene | is_pseudo=false	0.322178	0.818914	0.189625	-1.72616	-0.189625	-1.08353	+	12H_CONTROL	23.5696	0.567486	1.38837	-1.44334	-2.97623	0.471	1.642	3.945	-1.09	0.72	1.98	High	High	High	High	High	High	High	High	High	High	High	High
AALF002735-PA	transcript=AALF002735-RA | gene=AALF002735 | organism=Aedes_albopictus_Foshan | gene_product=unspecified product | transcript_product=unspecified product | location=JXUM01S001222:249323-251728(+) | protein_length=801 | sequence_SO=supercontig | SO=protein_coding_gene | is_pseudo=false	-1.06849	-0.580582	-1.3196	0.599512	0.580582	1.04088	+	12H_CONTROL	21.249	0.348739	2.55224	1.72988	6.5532	0.465	1.073	1.425	-1.11	0.1	0.51	High	High	High	High	High	High	High	High	High	High	High	High
AALF004218-PA	transcript=AALF004218-RA | gene=AALF004218 | organism=Aedes_albopictus_Foshan | gene_product=unspecified product | transcript_product=unspecified product | location=JXUM01S000142:395506-397965(+) | protein_length=752 | sequence_SO=supercontig | SO=protein_coding_gene | is_pseudo=false	0.43171	0.806124	0.30617	-1.67764	-0.30617	-1.07788	+	12H_CONTROL	22.7245	0.914142	1.64959	-1.53523	-3.61741	0.459	1.267	3.181	-1.12	0.34	1.67	High	High	High	High	High	High	High	High	High	High	High	High
AALF014784-PA	transcript=AALF014784-RA | gene=AALF014784 | organism=Aedes_albopictus_Foshan | gene_product=unspecified product | transcript_product=unspecified product | location=JXUM01S000372:5651-19156(-) | protein_length=1038 | sequence_SO=supercontig | SO=protein_coding_gene | is_pseudo=false	0.320058	1.11605	0.630415	-1.33793	-0.320058	-1.16708	+	12H_CONTROL	20.5246	0.922981	1.85386	-1.63053	-4.17272	0.453	1.813	3.872	-1.14	0.86	1.95	High	High	High	Peak Found	High	Peak Found	High	High	High	High	High	High
AALF016123-PA	transcript=AALF016123-RA | gene=AALF016123 | organism=Aedes_albopictus_Foshan | gene_product=40S ribosomal protein S7 | transcript_product=40S ribosomal protein S7 | location=JXUM01S003704:9618-10623(+) | protein_length=192 | sequence_SO=supercontig | SO=protein_coding_gene | is_pseudo=false	0.272297	0.7984	0.288887	-1.54459	-0.272297	-1.321	+	12H_CONTROL	28.0497	0.96709	1.60329	-1.49916	-3.49854	0.452	0.618	1.702	-1.15	-0.69	0.77	High	High	High	High	High	High	High	High	High	High	High	High
AALF002564-PA	transcript=AALF002564-RA | gene=AALF002564 | organism=Aedes_albopictus_Foshan | gene_product=60S ribosomal protein L7a [Source:Projected from Aedes aegypti lvpagwg (AAEL005722) VB Community Annotation] | transcript_product=60S ribosomal protein L7a [Source:Projected from Aedes aegypti lvpagwg (AAEL005722) VB Community Annotation] | location=JXUM01S001205:115808-128753(+) | protein_length=325 | se…	0.324533	1.33152	1.1124	-1.14301	-0.324533	-0.68739	+	12H_CONTROL	27.2234	0.531346	1.87863	-1.64113	-4.24372	0.444	0.829	1.959	-1.17	-0.27	0.97	High	High	High	High	High	High	High	High	High	High	High	High
AALF013292-PA	transcript=AALF013292-RA | gene=AALF013292 | organism=Aedes_albopictus_Foshan | gene_product=DEAD box ATP-dependent RNA helicase [Source:Projected from Aedes aegypti (AAEL012962) VB Community Annotation] | transcript_product=DEAD box ATP-dependent RNA helicase [Source:Projected from Aedes aegypti (AAEL012962) VB Community Annotation] | location=JXUM01S000316:170902-172825(-) | protein_length=597 …	0.244682	0.79919	0.574856	-1.39957	-0.244682	-1.39725	+	12H_CONTROL	18.1498	0.980738	1.69098	-1.55341	-3.7258	0.437	0.729	1.707	-1.19	-0.46	0.77	High	High	High	High	High	High	Peak Found	High	Peak Found	High	High	High
AALF018204-PA	transcript=AALF018204-RA | gene=AALF018204 | organism=Aedes_albopictus_Foshan | gene_product=RNA binding motif protein 4,lark [Source:Projected from Aedes aegypti (AAEL013982) VB Community Annotation] | transcript_product=RNA binding motif protein 4,lark [Source:Projected from Aedes aegypti (AAEL013982) VB Community Annotation] | location=JXUM01S000494:407166-407837(-) | protein_length=223 | sequ…	0.188453	0.534052	0.389119	-1.72206	-0.188453	-1.23565	+	12H_CONTROL	24.404	0.996222	1.42519	-1.41927	-3.06249	0.435	1.284	3.137	-1.2	0.36	1.65	High	High	High	High	High	High	High	High	High	High	High	High
AALF017480-PA	transcript=AALF017480-RA | gene=AALF017480 | organism=Aedes_albopictus_Foshan | gene_product=kinesin eg-5 [Source:Projected from Aedes aegypti lvpagwg (AAEL014084) VB Community Annotation] | transcript_product=kinesin eg-5 [Source:Projected from Aedes aegypti lvpagwg (AAEL014084) VB Community Annotation] | location=JXUM01S004062:127394-147739(-) | protein_length=1040 | sequence_SO=supercontig | S…	0.405851	0.816971	0.273486	-1.66817	-0.273486	-1.11151	+	12H_CONTROL	23.1116	0.936535	1.59177	-1.51649	-3.46933	0.431	0.482	1.363	-1.21	-1.05	0.45	High	High	High	High	High	High	High	High	High	High	High	High
AALF021671-PA	transcript=AALF021671-RA | gene=AALF021671 | organism=Aedes_albopictus_Foshan | gene_product=unspecified product | transcript_product=unspecified product | location=JXUM01S000627:386934-401741(-) | protein_length=1035 | sequence_SO=supercontig | SO=protein_coding_gene | is_pseudo=false	0.277854	1.03046	0.573821	-1.42208	-0.277854	-1.19673	+	12H_CONTROL	20.5018	0.981098	1.74085	-1.59293	-3.85908	0.43	1.46	3.828	-1.22	0.55	1.94	High	High	High	Peak Found	High	Peak Found	High	High	High	High	High	High
AALF026989-PA	transcript=AALF026989-RA | gene=AALF026989 | organism=Aedes_albopictus_Foshan | gene_product=unspecified product | transcript_product=unspecified product | location=JXUM01S000908:52952-79573(+) | protein_length=1275 | sequence_SO=supercontig | SO=protein_coding_gene | is_pseudo=false	0.717101	0.832157	0.904383	-0.717101	-1.04757	-1.16779	+	12H_CONTROL	16.6714	1.98261	3.60746	-1.79537	-12.3514	0.429	1.645	2.446	-1.22	0.72	1.29	Peak Found	High	High	High	Peak Found	Peak Found	High	High	High	High	High	High
AALF013616-PA	transcript=AALF013616-RA | gene=AALF013616 | organism=Aedes_albopictus_Foshan | gene_product=serine/threonine-protein kinase vrk [Source:Projected from Aedes aegypti (AAEL015216) VB Community Annotation] | transcript_product=serine/threonine-protein kinase vrk [Source:Projected from Aedes aegypti (AAEL015216) VB Community Annotation] | location=JXUM01S000030:603580-610674(-) | protein_length=652 …	0.689	1.07948	0.92861	-1.03888	-0.689	-0.971444	+	12H_CONTROL	20.0086	0.664456	3.48817	-1.7988	-11.5133	0.423	0.681	1.543	-1.24	-0.55	0.63	High	High	High	High	High	High	High	High	High	High	High	High
AALF016912-PA	transcript=AALF016912-RA | gene=AALF016912 | organism=Aedes_albopictus_Foshan | gene_product=unspecified product | transcript_product=unspecified product | location=JXUM01S003918:32760-34229(-) | protein_length=364 | sequence_SO=supercontig | SO=protein_coding_gene | is_pseudo=false	0.467341	0.775073	0.388044	-1.82444	-0.742382	-0.388044	+	12H_CONTROL	17.7795	1.17858	1.5693	-1.52844	-3.41277	0.423	1.562	3.728	-1.24	0.64	1.9	Peak Found	Peak Found	Peak Found	Not Found	Peak Found	Peak Found	Peak Found	High	High	Peak Found	Peak Found	High
AALF028644-PA	transcript=AALF028644-RA | gene=AALF028644 | organism=Aedes_albopictus_Foshan | gene_product=unspecified product | transcript_product=unspecified product | location=JXUM01S008037:36931-50441(+) | protein_length=92 | sequence_SO=supercontig | SO=protein_coding_gene | is_pseudo=false	0.151825	1.13712	0.838982	-1.30983	-0.151825	-1.11415	+	12H_CONTROL	26.5328	0.642652	1.56254	-1.56791	-3.39586	0.414	0.669	1.984	-1.27	-0.58	0.99	High	High	High	High	High	High	High	High	High	High	High	High
AALF000753-PA	transcript=AALF000753-RA | gene=AALF000753 | organism=Aedes_albopictus_Foshan | gene_product=Histone acetyltransferase [Source:UniProtKB/TrEMBL;Acc:A0A182G1J0] | transcript_product=Histone acetyltransferase [Source:UniProtKB/TrEMBL;Acc:A0A182G1J0] | location=JXUM01S008422:34452-46386(+) | protein_length=687 | sequence_SO=supercontig | SO=protein_coding_gene | is_pseudo=false	0.549308	0.340464	0.354603	-1.92635	-0.340464	-0.793638	+	12H_CONTROL	21.1782	0.318628	1.40374	-1.43494	-3.01208	0.413	1.196	3.653	-1.28	0.26	1.87	High	High	High	High	High	High	High	High	High	High	High	High
AALF010622-PA	transcript=AALF010622-RA | gene=AALF010622 | organism=Aedes_albopictus_Foshan | gene_product=Kinesin-like protein [Source:UniProtKB/TrEMBL;Acc:A0A182GIS2] | transcript_product=Kinesin-like protein [Source:UniProtKB/TrEMBL;Acc:A0A182GIS2] | location=JXUM01S000248:85180-89620(-) | protein_length=583 | sequence_SO=supercontig | SO=protein_coding_gene | is_pseudo=false	0.161945	0.840291	0.776967	-1.5466	-0.161945	-1.11615	+	12H_CONTROL	21.547	0.671962	1.53031	-1.53464	-3.3159	0.413	0.564	1.019	-1.28	-0.83	0.03	High	High	High	High	High	High	High	High	High	High	High	High
AALF003898-PA	transcript=AALF003898-RA | gene=AALF003898 | organism=Aedes_albopictus_Foshan | gene_product=unspecified product | transcript_product=unspecified product | location=JXUM01S001311:204425-245860(+) | protein_length=1141 | sequence_SO=supercontig | SO=protein_coding_gene | is_pseudo=false	0.683845	1.54466	0.524316	-0.829104	-0.953501	-0.524316	+	12H_CONTROL	19.001	0.583934	2.10625	-1.68658	-4.93767	0.409	0.346	0.551	-1.29	-1.53	-0.86	High	High	High	High	Peak Found	High	Peak Found	Peak Found	Peak Found	High	High	Peak Found
AALF026002-PA	transcript=AALF026002-RA | gene=AALF026002 | organism=Aedes_albopictus_Foshan | gene_product=unspecified product | transcript_product=unspecified product | location=JXUM01S006826:32103-42793(+) | protein_length=1420 | sequence_SO=supercontig | SO=protein_coding_gene | is_pseudo=false	0.573359	0.840683	0.393435	-1.82255	-0.577267	-0.393435	+	12H_CONTROL	20.0793	1.59228	1.5164	-1.53358	-3.28173	0.403	0.666	2.176	-1.31	-0.59	1.12	High	High	High	High	Peak Found	Peak Found	High	High	High	High	High	High
AALF017334-PA	transcript=AALF017334-RA | gene=AALF017334 | organism=Aedes_albopictus_Foshan | gene_product=40S ribosomal protein S13 [Source:Projected from Aedes aegypti (AAEL003582) UniProtKB/TrEMBL;Acc:Q5QC94] | transcript_product=40S ribosomal protein S13 [Source:Projected from Aedes aegypti (AAEL003582) UniProtKB/TrEMBL;Acc:Q5QC94] | location=JXUM01S004017:148148-148860(-) | protein_length=151 | sequence_S…	0.474805	0.837747	0.287287	-1.82661	-0.287287	-0.755746	+	12H_CONTROL	27.6549	0.562385	1.43352	-1.48983	-3.08217	0.401	0.753	1.479	-1.32	-0.41	0.56	High	High	High	High	High	High	High	High	High	High	High	High
AALF022562-PA	transcript=AALF022562-RA | gene=AALF022562 | organism=Aedes_albopictus_Foshan | gene_product=syntaxin, [Source:Projected from Aedes aegypti (AAEL009304) VB Community Annotation] | transcript_product=syntaxin, [Source:Projected from Aedes aegypti (AAEL009304) VB Community Annotation] | location=JXUM01S005595:71282-98843(-) | protein_length=318 | sequence_SO=supercontig | SO=protein_coding_gene | i…	-1.36953	-0.28885	-0.396115	0.28885	1.34662	0.993604	+	12H_CONTROL	22.0133	0.374536	1.55145	1.56119	3.36822	0.399	1.269	1.6	-1.33	0.34	0.68	High	High	High	High	High	High	High	High	High	High	High	High
AALF014165-PA	transcript=AALF014165-RA | gene=AALF014165 | organism=Aedes_albopictus_Foshan | gene_product=unspecified product | transcript_product=unspecified product | location=JXUM01S003156:10746-12452(-) | protein_length=546 | sequence_SO=supercontig | SO=protein_coding_gene | is_pseudo=false	0.682627	1.14606	0.596162	-0.596162	-1.20927	-1.02343	+	12H_CONTROL	18.6062	1.0003	2.66563	-1.75124	-7.028	0.399	2.952	5.74	-1.33	1.56	2.52	Peak Found	High	High	High	Peak Found	Peak Found	High	High	High	High	High	High
AALF016669-PA	transcript=AALF016669-RA | gene=AALF016669 | organism=Aedes_albopictus_Foshan | gene_product=Putative emp24/gp25l/p24 family of membrane trafficking [Source:UniProtKB/TrEMBL;Acc:A0A023EJU6] | transcript_product=Putative emp24/gp25l/p24 family of membrane trafficking [Source:UniProtKB/TrEMBL;Acc:A0A023EJU6] | location=JXUM01S000041:274196-277144(-) | protein_length=216 | sequence_SO=supercontig | …	-0.81362	-0.610318	-0.826982	0.610318	1.13721	1.27118	+	12H_CONTROL	25.3393	0.408973	2.92422	1.75654	8.22599	0.396	1.475	4.101	-1.34	0.56	2.04	High	High	High	High	High	High	High	High	High	High	High	High
AALF013414-PA	transcript=AALF013414-RA | gene=AALF013414 | organism=Aedes_albopictus_Foshan | gene_product=unspecified product | transcript_product=unspecified product | location=JXUM01S002962:53485-81620(-) | protein_length=1380 | sequence_SO=supercontig | SO=protein_coding_gene | is_pseudo=false	0.227907	1.36016	1.07643	-1.0864	-0.227907	-0.840914	+	12H_CONTROL	19.7366	0.77623	1.71053	-1.60657	-3.77768	0.394	1.659	3.377	-1.34	0.73	1.76	High	High	High	High	Peak Found	Peak Found	High	High	High	High	High	High
AALF010797-PA	transcript=AALF010797-RA | gene=AALF010797 | organism=Aedes_albopictus_Foshan | gene_product=DNA-directed RNA polymerase subunit beta [Source:UniProtKB/TrEMBL;Acc:A0A182GJ47] | transcript_product=DNA-directed RNA polymerase subunit beta [Source:UniProtKB/TrEMBL;Acc:A0A182GJ47] | location=JXUM01S002344:49908-60959(-) | protein_length=1129 | sequence_SO=supercontig | SO=protein_coding_gene | is_pse…	0.151899	0.388919	0.891039	-1.58692	-0.151899	-1.22079	+	12H_CONTROL	19.2244	1.85626	1.41302	-1.46382	-3.03383	0.394	1.136	2.861	-1.34	0.18	1.52	High	High	High	Not Found	High	High	High	High	High	High	High	High
AALF021885-PA	transcript=AALF021885-RA | gene=AALF021885 | organism=Aedes_albopictus_Foshan | gene_product=unspecified product | transcript_product=unspecified product | location=JXUM01S005342:79873-93065(-) | protein_length=1063 | sequence_SO=supercontig | SO=protein_coding_gene | is_pseudo=false	0.379918	0.973881	0.51281	-1.68094	-0.379918	-0.82119	+	12H_CONTROL	21.5567	0.435429	1.69957	-1.58289	-3.74853	0.393	1.317	3.878	-1.35	0.4	1.96	High	High	High	High	High	High	High	High	High	High	High	High
AALF011670-PA	transcript=AALF011670-RA | gene=AALF011670 | organism=Aedes_albopictus_Foshan | gene_product=Nucleolar protein 6 [Source:UniProtKB/TrEMBL;Acc:A0A182GKV3] | transcript_product=Nucleolar protein 6 [Source:UniProtKB/TrEMBL;Acc:A0A182GKV3] | location=JXUM01S002524:89647-101991(-) | protein_length=846 | sequence_SO=supercontig | SO=protein_coding_gene | is_pseudo=false	0.327486	0.556642	0.358914	-1.27151	-0.327486	-1.6523	+	12H_CONTROL	20.4831	1.11549	1.69738	-1.49811	-3.74274	0.393	0.747	2.139	-1.35	-0.42	1.1	High	High	High	High	High	High	High	High	High	High	High	High
AALF007059-PA	transcript=AALF007059-RA | gene=AALF007059 | organism=Aedes_albopictus_Foshan | gene_product=Putative 60s ribosomal protein l23 [Source:UniProtKB/TrEMBL;Acc:A0A023ER38] | transcript_product=Putative 60s ribosomal protein l23 [Source:UniProtKB/TrEMBL;Acc:A0A023ER38] | location=JXUM01S000182:192981-205798(-) | protein_length=380 | sequence_SO=supercontig | SO=protein_coding_gene | is_pseudo=false	0.105254	1.48472	0.83669	-1.30529	-0.607963	-0.105254	+	12H_CONTROL	27.321	0.389355	1.31194	-1.48172	-2.80105	0.375	0.815	2.002	-1.41	-0.3	1	High	High	High	High	High	High	High	High	High	High	High	High
AALF014390-PA	transcript=AALF014390-RA | gene=AALF014390 | organism=Aedes_albopictus_Foshan | gene_product=unspecified product | transcript_product=unspecified product | location=JXUM01S003203:124781-140828(-) | protein_length=381 | sequence_SO=supercontig | SO=protein_coding_gene | is_pseudo=false	0.105254	1.48472	0.83669	-1.30529	-0.607963	-0.105254	+	12H_CONTROL	27.321	0.389355	1.31194	-1.48172	-2.80105	0.375	0.815	2.002	-1.41	-0.3	1	High	High	High	High	High	High	High	High	High	High	High	High
AALF010173-PA	transcript=AALF010173-RA | gene=AALF010173 | organism=Aedes_albopictus_Foshan | gene_product=RNA cytidine acetyltransferase [Source:UniProtKB/TrEMBL;Acc:A0A182GHT6] | transcript_product=RNA cytidine acetyltransferase [Source:UniProtKB/TrEMBL;Acc:A0A182GHT6] | location=JXUM01S002214:53667-71956(-) | protein_length=1005 | sequence_SO=supercontig | SO=protein_coding_gene | is_pseudo=false	0.446623	1.03417	0.621925	-1.712	-0.446623	-0.462378	+	12H_CONTROL	22.2829	0.949485	1.59156	-1.57458	-3.46879	0.37	0.94	2.698	-1.43	-0.09	1.43	High	High	High	High	High	High	High	High	High	High	High	High
AALF014955-PA	transcript=AALF014955-RA | gene=AALF014955 | organism=Aedes_albopictus_Foshan | gene_product=Nucleolar GTP-binding protein 1 [Source:UniProtKB/TrEMBL;Acc:A0A023EUN8] | transcript_product=Nucleolar GTP-binding protein 1 [Source:UniProtKB/TrEMBL;Acc:A0A023EUN8] | location=JXUM01S000044:431981-434639(+) | protein_length=652 | sequence_SO=supercontig | SO=protein_coding_gene | is_pseudo=false	0.630042	0.786209	0.562308	-1.61669	-0.562308	-0.859559	+	12H_CONTROL	23.073	0.89454	2.18991	-1.67237	-5.2131	0.368	1.132	3.679	-1.44	0.18	1.88	High	High	High	High	High	High	High	High	High	High	High	High
AALF005355-PA	transcript=AALF005355-RA | gene=AALF005355 | organism=Aedes_albopictus_Foshan | gene_product=Histone-lysine N-methyltransferase [Source:UniProtKB/TrEMBL;Acc:A0A182G8T5] | transcript_product=Histone-lysine N-methyltransferase [Source:UniProtKB/TrEMBL;Acc:A0A182G8T5] | location=JXUM01S001454:24223-39892(-) | protein_length=1905 | sequence_SO=supercontig | SO=protein_coding_gene | is_pseudo=false	0.724439	1.33158	0.961413	-0.837263	-0.724439	-0.742922	+	12H_CONTROL	19.8845	1.00356	3.22499	-1.77402	-9.85076	0.367	1.689	3.139	-1.45	0.76	1.65	Peak Found	High	High	High	High	High	High	High	High	High	High	High
AALF004221-PA	transcript=AALF004221-RA | gene=AALF004221 | organism=Aedes_albopictus_Foshan | gene_product=unspecified product | transcript_product=unspecified product | location=JXUM01S000142:434840-458841(+) | protein_length=594 | sequence_SO=supercontig | SO=protein_coding_gene | is_pseudo=false	0.373146	1.55574	1.15966	-0.573558	-0.792098	-0.373146	+	12H_CONTROL	26.6058	0.506284	1.92291	-1.60912	-4.37276	0.359	0.97	2.207	-1.48	-0.04	1.14	High	High	High	High	High	High	High	High	High	High	High	High
AALF005517-PA	transcript=AALF005517-RA | gene=AALF005517 | organism=Aedes_albopictus_Foshan | gene_product=unspecified product | transcript_product=unspecified product | location=JXUM01S001480:176446-177180(-) | protein_length=244 | sequence_SO=supercontig | SO=protein_coding_gene | is_pseudo=false	0.780699	0.374547	0.51508	-1.89831	-0.490978	-0.374547	+	12H_CONTROL	18.6434	1.54564	1.36971	-1.47805	-2.93298	0.355	0.628	1.77	-1.49	-0.67	0.82	Peak Found	Peak Found	High	Not Found	Peak Found	Peak Found	High	High	High	High	Peak Found	High
AALF010262-PA	transcript=AALF010262-RA | gene=AALF010262 | organism=Aedes_albopictus_Foshan | gene_product=unspecified product | transcript_product=unspecified product | location=JXUM01S002215:46164-114995(+) | protein_length=1137 | sequence_SO=supercontig | SO=protein_coding_gene | is_pseudo=false	0.386847	1.19957	1.41045	-0.447401	-0.386847	-1.03546	+	12H_CONTROL	21.3909	0.344462	1.90936	-1.62219	-4.33296	0.352	0.682	2.068	-1.51	-0.55	1.05	High	High	High	Peak Found	Peak Found	Peak Found	Peak Found	High	High	High	Peak Found	High
AALF016979-PA	transcript=AALF016979-RA | gene=AALF016979 | organism=Aedes_albopictus_Foshan | gene_product=DEAD box ATP-dependent RNA helicase [Source:Projected from Aedes aegypti (AAEL010787) VB Community Annotation] | transcript_product=DEAD box ATP-dependent RNA helicase [Source:Projected from Aedes aegypti (AAEL010787) VB Community Annotation] | location=JXUM01S000073:743004-750151(-) | protein_length=761 …	0.135531	0.685606	0.350016	-1.46083	-0.135531	-1.49555	+	12H_CONTROL	27.0719	0.69966	1.39384	-1.42102	-2.98896	0.348	0.112	0.366	-1.52	-3.16	-1.45	High	High	High	High	High	High	High	High	High	High	High	High
AALF009370-PA	transcript=AALF009370-RA | gene=AALF009370 | organism=Aedes_albopictus_Foshan | gene_product=unspecified product | transcript_product=unspecified product | location=JXUM01S000230:483089-508692(-) | protein_length=619 | sequence_SO=supercontig | SO=protein_coding_gene | is_pseudo=false	0.632623	0.47807	0.826394	-0.669053	-1.73555	-0.47807	+	12H_CONTROL	17.9811	1.47469	1.78393	-1.60659	-3.97669	0.344	1.033	3.003	-1.54	0.05	1.59	Peak Found	High	Peak Found	Not Found	Not Found	Peak Found	Peak Found	High	Peak Found	High	Peak Found	High
AALF019844-PA	transcript=AALF019844-RA | gene=AALF019844 | organism=Aedes_albopictus_Foshan | gene_product=unspecified product | transcript_product=unspecified product | location=JXUM01S004702:36396-99163(+) | protein_length=2572 | sequence_SO=supercontig | SO=protein_coding_gene | is_pseudo=false	0.373969	0.666436	0.541025	-1.81592	-0.373969	-0.828177	+	12H_CONTROL	21.0861	1.19336	1.61668	-1.53317	-3.53267	0.34	1.656	4.497	-1.56	0.73	2.17	High	High	High	High	High	Peak Found	High	High	High	High	High	High
AALF005953-PA	transcript=AALF005953-RA | gene=AALF005953 | organism=Aedes_albopictus_Foshan | gene_product=WD-repeat protein [Source:Projected from Aedes aegypti (AAEL006075) VB Community Annotation] | transcript_product=WD-repeat protein [Source:Projected from Aedes aegypti (AAEL006075) VB Community Annotation] | location=JXUM01S011946:3360-4400(+) | protein_length=322 | sequence_SO=supercontig | SO=protein_c…	0.507118	1.43204	0.704572	-1.28429	-0.537685	-0.507118	+	12H_CONTROL	17.829	0.362423	1.92307	-1.65761	-4.37322	0.34	1.955	5.949	-1.56	0.97	2.57	High	High	High	Not Found	Peak Found	Not Found	High	High	High	High	Peak Found	High
AALF016776-PA	transcript=AALF016776-RA | gene=AALF016776 | organism=Aedes_albopictus_Foshan | gene_product=DNA-directed RNA polymerase subunit beta [Source:Projected from Aedes aegypti lvpagwg (AAEL017010) UniProtKB/TrEMBL;Acc:J9E9J9] | transcript_product=DNA-directed RNA polymerase subunit beta [Source:Projected from Aedes aegypti lvpagwg (AAEL017010) UniProtKB/TrEMBL;Acc:J9E9J9] | location=JXUM01S003890:8763…	0.170399	0.285446	0.698457	-1.79203	-0.170399	-1.07761	+	12H_CONTROL	19.0848	2.4741	1.32013	-1.39811	-2.81958	0.332	1.123	3.409	-1.59	0.17	1.77	High	High	High	Not Found	High	High	Peak Found	High	High	High	High	High
AALF010177-PA	transcript=AALF010177-RA | gene=AALF010177 | organism=Aedes_albopictus_Foshan | gene_product=arginine/serine-rich splicing factor [Source:Projected from Aedes aegypti (AAEL006473) VB Community Annotation] | transcript_product=arginine/serine-rich splicing factor [Source:Projected from Aedes aegypti (AAEL006473) VB Community Annotation] | location=JXUM01S002214:128298-129607(+) | protein_length=22…	0.196376	0.87959	0.257572	-1.16118	-0.196376	-1.65363	+	12H_CONTROL	25.0235	0.375194	1.4048	-1.44824	-3.01456	0.33	1.99	6.345	-1.6	0.99	2.67	High	High	High	High	High	High	High	High	High	High	High	High
AALF004041-PA	transcript=AALF004041-RA | gene=AALF004041 | organism=Aedes_albopictus_Foshan | gene_product=Putative alternative splicing factor asf/sf2 rrm superfamily [Source:UniProtKB/TrEMBL;Acc:A0A023EKM0] | transcript_product=Putative alternative splicing factor asf/sf2 rrm superfamily [Source:UniProtKB/TrEMBL;Acc:A0A023EKM0] | location=JXUM01S010404:14832-16280(-) | protein_length=237 | sequence_SO=superc…	0.196376	0.87959	0.257572	-1.16118	-0.196376	-1.65363	+	12H_CONTROL	25.0235	0.375194	1.4048	-1.44824	-3.01456	0.33	1.99	6.345	-1.6	0.99	2.67	High	High	High	High	High	High	High	High	High	High	High	High
AALF015086-PA	transcript=AALF015086-RA | gene=AALF015086 | organism=Aedes_albopictus_Foshan | gene_product=Putative mediator of rna polymerase ii transcription subunit 27 [Source:UniProtKB/TrEMBL;Acc:A0A023EMR0] | transcript_product=Putative mediator of rna polymerase ii transcription subunit 27 [Source:UniProtKB/TrEMBL;Acc:A0A023EMR0] | location=JXUM01S000382:338774-339857(-) | protein_length=295 | sequence_S…	0.952884	0.801486	0.53779	-1.58391	-0.602012	-0.53779	+	12H_CONTROL	18.8563	1.29985	2.01487	-1.67196	-4.64973	0.328	1.172	3.645	-1.61	0.23	1.87	High	Peak Found	Peak Found	Peak Found	Peak Found	High	High	Peak Found	High	High	High	High
AALF007316-PA	transcript=AALF007316-RA | gene=AALF007316 | organism=Aedes_albopictus_Foshan | gene_product=unspecified product | transcript_product=unspecified product | location=JXUM01S000183:173825-184547(-) | protein_length=1407 | sequence_SO=supercontig | SO=protein_coding_gene | is_pseudo=false	0.664667	0.89076	0.625818	-0.837385	-0.625818	-1.51005	+	12H_CONTROL	17.1707	1.26541	2.45197	-1.71817	-6.15656	0.32	1.577	4.928	-1.64	0.66	2.3	Peak Found	High	Peak Found	Not Found	Peak Found	Not Found	Peak Found	High	Peak Found	High	Peak Found	High
AALF011345-PA	transcript=AALF011345-RA | gene=AALF011345 | organism=Aedes_albopictus_Foshan | gene_product=40S ribosomal protein S4 [Source:UniProtKB/TrEMBL;Acc:A0A182GK69] | transcript_product=40S ribosomal protein S4 [Source:UniProtKB/TrEMBL;Acc:A0A182GK69] | location=JXUM01S002452:119222-123285(+) | protein_length=262 | sequence_SO=supercontig | SO=protein_coding_gene | is_pseudo=false	0.224734	0.786325	0.542095	-1.76085	-0.224734	-0.94139	+	12H_CONTROL	27.9719	0.553072	1.46611	-1.49338	-3.15983	0.314	0.783	2.895	-1.67	-0.35	1.53	High	High	High	High	High	High	High	High	High	High	High	High
AALF027222-PA	transcript=AALF027222-RA | gene=AALF027222 | organism=Aedes_albopictus_Foshan | gene_product=unspecified product | transcript_product=unspecified product | location=JXUM01S000918:144115-152279(+) | protein_length=359 | sequence_SO=supercontig | SO=protein_coding_gene | is_pseudo=false	0.182475	0.335514	0.645492	-1.3277	-0.182475	-1.62524	+	12H_CONTROL	19.083	1.57708	1.44625	-1.43296	-3.11239	0.303	0.92	3.041	-1.72	-0.12	1.6	Peak Found	High	High	Peak Found	Peak Found	Not Found	Peak Found	High	High	High	Peak Found	High
AALF020133-PA	transcript=AALF020133-RA | gene=AALF020133 | organism=Aedes_albopictus_Foshan | gene_product=lysine-specific demethylase NO66 (EC 1.14.11.27)(Nucleolar protein 66) [Source:Projected from Aedes aegypti (AAEL009382) VB Community Annotation] | transcript_product=lysine-specific demethylase NO66 (EC 1.14.11.27)(Nucleolar protein 66) [Source:Projected from Aedes aegypti (AAEL009382) VB Community Annot…	0.460612	1.2002	0.729105	-1.53768	-0.460612	-0.489035	+	12H_CONTROL	24.2172	0.3723	1.762	-1.62575	-3.91653	0.286	0.966	3.021	-1.81	-0.05	1.6	High	High	High	High	High	High	High	High	High	High	High	High
AALF013554-PA	transcript=AALF013554-RA | gene=AALF013554 | organism=Aedes_albopictus_Foshan | gene_product=unspecified product | transcript_product=unspecified product | location=JXUM01S003002:69521-89635(+) | protein_length=392 | sequence_SO=supercontig | SO=protein_coding_gene | is_pseudo=false	1.09633	1.4533	0.221257	-0.935739	-0.844076	-0.221257	+	12H_CONTROL	18.9497	0.851654	1.68307	-1.59065	-3.70493	0.286	2.374	4.861	-1.81	1.25	2.28	High	High	Peak Found	Peak Found	Peak Found	Peak Found	High	High	High	High	Peak Found	High
AALF012302-PA	transcript=AALF012302-RA | gene=AALF012302 | organism=Aedes_albopictus_Foshan | gene_product=RNA helicase [Source:UniProtKB/TrEMBL;Acc:A0A182GM46] | transcript_product=RNA helicase [Source:UniProtKB/TrEMBL;Acc:A0A182GM46] | location=JXUM01S002706:36544-81012(+) | protein_length=771 | sequence_SO=supercontig | SO=protein_coding_gene | is_pseudo=false	0.188152	0.492558	0.296062	-1.82065	-0.188152	-1.13321	+	12H_CONTROL	23.3627	1.33121	1.33404	-1.37293	-2.85118	0.283	2.025	7.782	-1.82	1.02	2.96	High	High	High	High	High	High	High	High	High	High	High	High
AALF008423-PA	transcript=AALF008423-RA | gene=AALF008423 | organism=Aedes_albopictus_Foshan | gene_product=Ribosomal protein L15 [Source:UniProtKB/TrEMBL;Acc:A0A023EJH8] | transcript_product=Ribosomal protein L15 [Source:UniProtKB/TrEMBL;Acc:A0A023EJH8] | location=JXUM01S001857:252698-253608(-) | protein_length=204 | sequence_SO=supercontig | SO=protein_coding_gene | is_pseudo=false	0.366525	1.17408	0.877929	-1.09655	-0.366525	-1.1746	+	12H_CONTROL	26.3374	0.718046	2.07198	-1.6854	-4.82816	0.271	0.511	2.044	-1.88	-0.97	1.03	High	High	High	High	High	High	High	High	High	High	High	High
AALF024605-PA	transcript=AALF024605-RA | gene=AALF024605 | organism=Aedes_albopictus_Foshan | gene_product=unspecified product | transcript_product=unspecified product | location=JXUM01S006286:21573-36352(-) | protein_length=923 | sequence_SO=supercontig | SO=protein_coding_gene | is_pseudo=false	0.48876	0.226586	0.145443	-1.69376	-0.145443	-1.34113	+	12H_CONTROL	18.0529	0.990122	1.31469	-1.34704	-2.80725	0.27	0.222	0.655	-1.89	-2.17	-0.61	High	High	Peak Found	Not Found	Peak Found	Not Found	Peak Found	Peak Found	Peak Found	High	Peak Found	Peak Found
AALF027818-PA	transcript=AALF027818-RA | gene=AALF027818 | organism=Aedes_albopictus_Foshan | gene_product=unspecified product | transcript_product=unspecified product | location=JXUM01S000104:286223-287848(+) | protein_length=519 | sequence_SO=supercontig | SO=protein_coding_gene | is_pseudo=false	0.144212	1.07724	0.597488	-1.54024	-0.144212	-1.03375	+	12H_CONTROL	21.3334	0.638662	1.43821	-1.51238	-3.09328	0.266	1.414	4.339	-1.91	0.5	2.12	High	High	High	High	High	High	High	High	High	High	High	High
AALF026097-PA	transcript=AALF026097-RA | gene=AALF026097 | organism=Aedes_albopictus_Foshan | gene_product=unspecified product | transcript_product=unspecified product | location=JXUM01S000852:9685-14402(+) | protein_length=562 | sequence_SO=supercontig | SO=protein_coding_gene | is_pseudo=false	0.144212	1.07724	0.597488	-1.54024	-0.144212	-1.03375	+	12H_CONTROL	21.3334	0.638662	1.43821	-1.51238	-3.09328	0.266	1.414	4.339	-1.91	0.5	2.12	High	High	High	High	High	High	High	High	High	High	High	High
AALF021789-PA	transcript=AALF021789-RA | gene=AALF021789 | organism=Aedes_albopictus_Foshan | gene_product=unspecified product | transcript_product=unspecified product | location=JXUM01S005313:37882-79262(-) | protein_length=992 | sequence_SO=supercontig | SO=protein_coding_gene | is_pseudo=false	-0.133379	-1.0666	-0.942307	0.133379	1.02663	1.37291	+	12H_CONTROL	21.8467	0.179347	1.52708	1.5584	3.30796	0.266	1.062	3.375	-1.91	0.09	1.75	High	High	High	High	Peak Found	High	High	High	High	High	High	High
AALF017330-PA	transcript=AALF017330-RA | gene=AALF017330 | organism=Aedes_albopictus_Foshan | gene_product=purine biosynthesis protein 6, pur6 [Source:Projected from Aedes aegypti (AAEL003606) VB Community Annotation] | transcript_product=purine biosynthesis protein 6, pur6 [Source:Projected from Aedes aegypti (AAEL003606) VB Community Annotation] | location=JXUM01S004017:42864-46697(-) | protein_length=427 | …	0.221714	0.473494	0.472764	-1.76546	-0.221714	-1.15634	+	12H_CONTROL	25.27	0.619231	1.46072	-1.43716	-3.14693	0.247	0.54	1.147	-2.02	-0.89	0.2	High	High	High	High	High	High	High	High	High	High	High	High
AALF018477-PA	transcript=AALF018477-RA | gene=AALF018477 | organism=Aedes_albopictus_Foshan | gene_product=Non-specific serine/threonine protein kinase [Source:UniProtKB/TrEMBL;Acc:A0A182GZ51] | transcript_product=Non-specific serine/threonine protein kinase [Source:UniProtKB/TrEMBL;Acc:A0A182GZ51] | location=JXUM01S004340:130124-133918(+) | protein_length=537 | sequence_SO=supercontig | SO=protein_coding_gene…	0.199163	0.431355	0.945365	-1.80756	-0.199163	-0.75737	+	12H_CONTROL	21.1088	1.21296	1.30235	-1.44666	-2.77942	0.246	0.806	3.927	-2.02	-0.31	1.97	High	High	High	Peak Found	High	High	High	High	High	High	High	High
AALF025691-PA	transcript=AALF025691-RA | gene=AALF025691 | organism=Aedes_albopictus_Foshan | gene_product=unspecified product | transcript_product=unspecified product | location=JXUM01S000828:293046-294140(-) | protein_length=319 | sequence_SO=supercontig | SO=protein_coding_gene | is_pseudo=false	0.386921	0.507634	0.576705	-1.37767	-0.386921	-1.48739	+	12H_CONTROL	18.2719	1.27297	1.94671	-1.57441	-4.44324	0.246	1.916	6.082	-2.02	0.94	2.6	High	High	High	Peak Found	Peak Found	Not Found	High	Peak Found	High	High	Peak Found	High
AALF016817-PA	transcript=AALF016817-RA | gene=AALF016817 | organism=Aedes_albopictus_Foshan | gene_product=unspecified product | transcript_product=unspecified product | location=JXUM01S003880:6180-34624(+) | protein_length=1401 | sequence_SO=supercontig | SO=protein_coding_gene | is_pseudo=false	0.327355	1.19839	0.947098	-1.48513	-0.327355	-0.496931	+	12H_CONTROL	23.2531	0.557583	1.63848	-1.59409	-3.58866	0.244	1.156	3.258	-2.04	0.21	1.7	High	High	High	High	High	High	High	High	High	High	High	High
AALF018022-PA	transcript=AALF018022-RA | gene=AALF018022 | organism=Aedes_albopictus_Foshan | gene_product=Protein YIPF [Source:UniProtKB/TrEMBL;Acc:A0A023EMS2] | transcript_product=Protein YIPF [Source:UniProtKB/TrEMBL;Acc:A0A023EMS2] | location=JXUM01S000489:95644-97059(+) | protein_length=297 | sequence_SO=supercontig | SO=protein_coding_gene | is_pseudo=false	-1.2037	-0.227678	-0.238235	0.227678	1.46412	1.11671	+	12H_CONTROL	21.3404	0.319802	1.4179	1.49271	3.04532	0.242	1.286	3.426	-2.04	0.36	1.78	High	High	High	High	High	High	High	High	High	High	High	High
AALF013833-PA	transcript=AALF013833-RA | gene=AALF013833 | organism=Aedes_albopictus_Foshan | gene_product=Putative 40s ribosomal protein s11 [Source:UniProtKB/TrEMBL;Acc:A0A023EFL3] | transcript_product=Putative 40s ribosomal protein s11 [Source:UniProtKB/TrEMBL;Acc:A0A023EFL3] | location=JXUM01S000338:328451-337798(+) | protein_length=152 | sequence_SO=supercontig | SO=protein_coding_gene | is_pseudo=false	0.144649	0.730038	0.621716	-1.0117	-0.144649	-1.73641	+	12H_CONTROL	24.841	0.961288	1.38209	-1.46306	-2.96163	0.238	0.721	2.009	-2.07	-0.47	1.01	High	High	High	High	High	High	High	High	High	High	High	High
AALF001770-PA	transcript=AALF001770-RA | gene=AALF001770 | organism=Aedes_albopictus_Foshan | gene_product=Kinesin-like protein [Source:UniProtKB/TrEMBL;Acc:A0A182G315] | transcript_product=Kinesin-like protein [Source:UniProtKB/TrEMBL;Acc:A0A182G315] | location=JXUM01S008988:5485-19490(+) | protein_length=703 | sequence_SO=supercontig | SO=protein_coding_gene | is_pseudo=false	0.280237	0.619239	0.499395	-1.70837	-0.280237	-1.13647	+	12H_CONTROL	23.7056	1.19314	1.61727	-1.50798	-3.53418	0.233	0.861	3.849	-2.1	-0.22	1.94	High	High	High	High	High	High	High	High	High	High	High	High
AALF010979-PA	transcript=AALF010979-RA | gene=AALF010979 | organism=Aedes_albopictus_Foshan | gene_product=unspecified product | transcript_product=unspecified product | location=JXUM01S000263:178364-179234(-) | protein_length=267 | sequence_SO=supercontig | SO=protein_coding_gene | is_pseudo=false	1.38857	1.10064	0.285808	-1.05438	-0.765099	-0.285808	+	12H_CONTROL	18.2737	0.792776	1.81968	-1.62677	-4.0761	0.231	0.71	3.197	-2.12	-0.5	1.68	High	High	Peak Found	Not Found	Peak Found	Peak Found	High	High	High	High	Peak Found	High
AALF014859-PA	transcript=AALF014859-RA | gene=AALF014859 | organism=Aedes_albopictus_Foshan | gene_product=unspecified product | transcript_product=unspecified product | location=JXUM01S003328:52676-53210(+) | protein_length=151 | sequence_SO=supercontig | SO=protein_coding_gene | is_pseudo=false	0.585515	1.33307	1.28106	-0.743068	-0.586524	-0.585515	+	12H_CONTROL	19.9457	0.582202	2.63892	-1.70492	-6.91354	0.23	1.828	7.197	-2.12	0.87	2.85	High	High	High	High	High	High	High	High	High	High	High	High
AALF011675-PA	transcript=AALF011675-RA | gene=AALF011675 | organism=Aedes_albopictus_Foshan | gene_product=SWI/SNF related matrix associated actin dependent regulator of chromatin subfamily B member [Source:Projected from Aedes aegypti (AAEL004371) VB Community Annotation] | transcript_product=SWI/SNF related matrix associated actin dependent regulator of chromatin subfamily B member [Source:Projected from Aed…	0.0853553	1.38688	0.86695	-0.886401	-0.0853553	-1.23478	+	12H_CONTROL	19.7517	0.409971	1.38921	-1.51524	-2.97819	0.222	1.382	4.665	-2.17	0.47	2.22	High	High	High	High	High	High	High	High	High	High	High	High
AALF020516-PA	transcript=AALF020516-RA | gene=AALF020516 | organism=Aedes_albopictus_Foshan | gene_product=embryonic ectoderm development protein [Source:Projected from Aedes aegypti (AAEL014536) VB Community Annotation] | transcript_product=embryonic ectoderm development protein [Source:Projected from Aedes aegypti (AAEL014536) VB Community Annotation] | location=JXUM01S000058:417360-418955(+) | protein_lengt…	0.395533	0.577912	0.48774	-0.395533	-1.9243	-0.642103	+	12H_CONTROL	19.2903	0.762483	1.4378	-1.47437	-3.09231	0.221	0.338	1.82	-2.18	-1.56	0.86	High	High	High	Peak Found	Not Found	High	Peak Found	Peak Found	Peak Found	High	High	Peak Found
AALF022252-PA	transcript=AALF022252-RA | gene=AALF022252 | organism=Aedes_albopictus_Foshan | gene_product=Histone H4 [Source:UniProtKB/TrEMBL;Acc:A0A023ECV2] | transcript_product=Histone H4 [Source:UniProtKB/TrEMBL;Acc:A0A023ECV2] | location=JXUM01S089308:964-1275(-) | protein_length=103 | sequence_SO=supercontig | SO=protein_coding_gene | is_pseudo=false	0.279347	0.632062	0.449473	-1.90787	-0.279347	-0.776165	+	12H_CONTROL	25.0366	0.934717	1.36695	-1.44142	-2.92663	0.218	0.512	2.344	-2.19	-0.97	1.23	High	High	High	High	High	High	High	High	High	High	High	High
AALF026971-PA	transcript=AALF026971-RA | gene=AALF026971 | organism=Aedes_albopictus_Foshan | gene_product=anillin/rhotekin (rtkn) [Source:Projected from Aedes aegypti (AAEL008730) VB Community Annotation] | transcript_product=anillin/rhotekin (rtkn) [Source:Projected from Aedes aegypti (AAEL008730) VB Community Annotation] | location=JXUM01S000922:177733-196187(+) | protein_length=1325 | sequence_SO=supercont…	0.234178	0.521666	0.32028	-1.79093	-0.234178	-1.14375	+	12H_CONTROL	23.5992	1.35669	1.4324	-1.415	-3.07953	0.204	0.795	4.513	-2.29	-0.33	2.17	High	High	High	High	High	High	High	High	High	High	High	High
AALF016958-PA	transcript=AALF016958-RA | gene=AALF016958 | organism=Aedes_albopictus_Foshan | gene_product=unspecified product | transcript_product=unspecified product | location=JXUM01S003919:71308-73574(+) | protein_length=416 | sequence_SO=supercontig | SO=protein_coding_gene | is_pseudo=false	0.339339	1.27312	0.745448	-1.39709	-0.339339	-0.800827	+	12H_CONTROL	18.7347	1.11516	1.7906	-1.63172	-3.99513	0.181	0.799	4.208	-2.47	-0.32	2.07	High	High	Peak Found	Not Found	Peak Found	High	Peak Found	High	High	High	High	High
AALF022600-PA	transcript=AALF022600-RA | gene=AALF022600 | organism=Aedes_albopictus_Foshan | gene_product=myosin light chain 1, [Source:Projected from Aedes aegypti (AAEL007439) VB Community Annotation] | transcript_product=myosin light chain 1, [Source:Projected from Aedes aegypti (AAEL007439) VB Community Annotation] | location=JXUM01S005617:18703-32584(-) | protein_length=186 | sequence_SO=supercontig | SO…	0.503793	1.07954	0.82155	-1.3291	-0.503793	-0.941028	+	12H_CONTROL	19.7332	2.40061	2.39403	-1.72627	-5.93676	0.17	0.894	5.371	-2.56	-0.16	2.43	High	High	High	Not Found	Peak Found	Not Found	Peak Found	High	High	High	Peak Found	High
AALF026230-PA	transcript=AALF026230-RA | gene=AALF026230 | organism=Aedes_albopictus_Foshan | gene_product=unspecified product | transcript_product=unspecified product | location=JXUM01S006916:9782-11150(+) | protein_length=434 | sequence_SO=supercontig | SO=protein_coding_gene | is_pseudo=false	0.095488	0.647651	0.31042	-1.47905	-0.095488	-1.50943	+	12H_CONTROL	22.0464	0.87022	1.30977	-1.37917	-2.79614	0.158	0.791	4.208	-2.66	-0.34	2.07	High	High	High	High	High	High	High	High	High	High	High	High
AALF019796-PA	transcript=AALF019796-RA | gene=AALF019796 | organism=Aedes_albopictus_Foshan | gene_product=Putative myosin regulatory light chain ef-hand protein superfamily [Source:UniProtKB/TrEMBL;Acc:A0A023EGU9] | transcript_product=Putative myosin regulatory light chain ef-hand protein superfamily [Source:UniProtKB/TrEMBL;Acc:A0A023EGU9] | location=JXUM01S000547:337789-338313(-) | protein_length=174 | sequ…	0.64505	1.2179	0.951282	-1.06821	-0.64505	-0.799079	+	12H_CONTROL	24.0944	1.77059	2.99692	-1.77552	-8.59435	0.151	0.771	5.588	-2.72	-0.38	2.48	High	High	High	High	High	High	High	High	High	High	High	High
AALF022370-PA	transcript=AALF022370-RA | gene=AALF022370 | organism=Aedes_albopictus_Foshan | gene_product=skeletrophin [Source:Projected from Aedes aegypti (AAEL005320) VB Community Annotation] | transcript_product=skeletrophin [Source:Projected from Aedes aegypti (AAEL005320) VB Community Annotation] | location=JXUM01S005530:55123-99061(+) | protein_length=1106 | sequence_SO=supercontig | SO=protein_coding_g…	-0.144944	-1.09557	-0.924108	1.10014	0.144944	1.30132	+	12H_CONTROL	23.6924	0.18975	1.56588	1.57034	3.40421	0.148	0.747	2.21	-2.76	-0.42	1.14	High	High	High	High	High	High	High	High	High	High	High	High
AALF002780-PA	transcript=AALF002780-RA | gene=AALF002780 | organism=Aedes_albopictus_Foshan | gene_product=unspecified product | transcript_product=unspecified product | location=JXUM01S000136:550847-563535(+) | protein_length=546 | sequence_SO=supercontig | SO=protein_coding_gene | is_pseudo=false	-1.42877	-0.784482	-0.675541	0.699583	0.675541	0.970093	+	12H_CONTROL	23.1597	0.494884	2.63289	1.74467	6.88792	0.146	0.42	2.02	-2.78	-1.25	1.01	High	High	High	High	High	High	High	High	High	High	High	High
AALF008970-PA	transcript=AALF008970-RA | gene=AALF008970 | organism=Aedes_albopictus_Foshan | gene_product=unspecified product | transcript_product=unspecified product | location=JXUM01S000208:462927-481653(+) | protein_length=460 | sequence_SO=supercontig | SO=protein_coding_gene | is_pseudo=false	0.612231	0.72361	0.872282	-1.29601	-1.13412	-0.612231	+	12H_CONTROL	19.4551	0.860112	2.87168	-1.75016	-7.96874	0.141	0.902	7.036	-2.83	-0.15	2.81	High	High	High	High	Peak Found	Peak Found	Peak Found	High	High	High	High	High
AALF022229-PA	transcript=AALF022229-RA | gene=AALF022229 | organism=Aedes_albopictus_Foshan | gene_product=60S ribosomal protein L23 (L17A)(AeRpL17A) [Source:Projected from Aedes aegypti (AAEL013583) VB Community Annotation] | transcript_product=60S ribosomal protein L23 (L17A)(AeRpL17A) [Source:Projected from Aedes aegypti (AAEL013583) VB Community Annotation] | location=JXUM01S005463:6111-14807(+) | protein_…	0.18357	0.8322	0.537292	-1.20238	-0.18357	-1.58292	+	12H_CONTROL	26.9104	0.871124	1.52056	-1.50731	-3.29193	0.14	0.683	2.451	-2.84	-0.55	1.29	High	High	High	High	High	High	High	High	High	High	High	High
AALF022527-PA	transcript=AALF022527-RA | gene=AALF022527 | organism=Aedes_albopictus_Foshan | gene_product=myosin i [Source:Projected from Aedes aegypti (AAEL011905) VB Community Annotation] | transcript_product=myosin i [Source:Projected from Aedes aegypti (AAEL011905) VB Community Annotation] | location=JXUM01S000669:147133-182552(-) | protein_length=1093 | sequence_SO=supercontig | SO=protein_coding_gene | …	0.728977	1.18239	0.973067	-0.9688	-0.808516	-0.728977	+	12H_CONTROL	19.8533	2.44079	3.56921	-1.79691	-12.0765	0.138	1.561	9.435	-2.86	0.64	3.24	High	High	High	Peak Found	Peak Found	Peak Found	High	High	High	High	Peak Found	High
AALF005065-PA	transcript=AALF005065-RA | gene=AALF005065 | organism=Aedes_albopictus_Foshan | gene_product=unspecified product | transcript_product=unspecified product | location=JXUM01S011183:27690-28730(-) | protein_length=346 | sequence_SO=supercontig | SO=protein_coding_gene | is_pseudo=false	0.511138	0.223127	0.686053	-1.82589	-0.223127	-0.913584	+	12H_CONTROL	18.9886	1.77292	1.40817	-1.46097	-3.02245	0.138	1.526	3.822	-2.86	0.61	1.93	Peak Found	High	Peak Found	Peak Found	Peak Found	Peak Found	High	High	High	High	Peak Found	High
AALF018287-PA	transcript=AALF018287-RA | gene=AALF018287 | organism=Aedes_albopictus_Foshan | gene_product=Histone H2A [Source:UniProtKB/TrEMBL;Acc:A0A182GYQ5] | transcript_product=Histone H2A [Source:UniProtKB/TrEMBL;Acc:A0A182GYQ5] | location=JXUM01S000503:348641-349021(-) | protein_length=126 | sequence_SO=supercontig | SO=protein_coding_gene | is_pseudo=false	0.329138	0.632377	0.293353	-0.966915	-0.293353	-1.83976	+	12H_CONTROL	24.5767	1.56374	1.4633	-1.45163	-3.15311	0.123	0.618	2.952	-3.03	-0.69	1.56	High	High	High	High	High	High	High	High	High	High	High	High
AALF007138-PA	transcript=AALF007138-RA | gene=AALF007138 | organism=Aedes_albopictus_Foshan | gene_product=Histone H2A [Source:UniProtKB/TrEMBL;Acc:A0A023EFG2] | transcript_product=Histone H2A [Source:UniProtKB/TrEMBL;Acc:A0A023EFG2] | location=JXUM01S130677:159-533(-) | protein_length=124 | sequence_SO=supercontig | SO=protein_coding_gene | is_pseudo=false	0.329138	0.632377	0.293353	-0.966915	-0.293353	-1.83976	+	12H_CONTROL	24.5767	1.56374	1.4633	-1.45163	-3.15311	0.123	0.618	2.952	-3.03	-0.69	1.56	High	High	High	High	High	High	High	High	High	High	High	High
AALF013153-PA	transcript=AALF013153-RA | gene=AALF013153 | organism=Aedes_albopictus_Foshan | gene_product=unspecified product | transcript_product=unspecified product | location=JXUM01S002899:81780-88206(-) | protein_length=335 | sequence_SO=supercontig | SO=protein_coding_gene | is_pseudo=false	0.255812	0.446606	0.265955	-1.31119	-0.255812	-1.69697	+	12H_CONTROL	22.5465	0.84095	1.50008	-1.41078	-3.2419	0.093	2.125	26.406	-3.42	1.09	4.72	High	High	High	High	High	High	High	High	High	High	High	High
AALF010646-PA	transcript=AALF010646-RA | gene=AALF010646 | organism=Aedes_albopictus_Foshan | gene_product=Histone H2A [Source:UniProtKB/TrEMBL;Acc:A0A182GIU2] | transcript_product=Histone H2A [Source:UniProtKB/TrEMBL;Acc:A0A182GIU2] | location=JXUM01S002317:163622-163996(+) | protein_length=124 | sequence_SO=supercontig | SO=protein_coding_gene | is_pseudo=false	0.322276	0.617795	0.287186	-0.971097	-0.287186	-1.84567	+	12H_CONTROL	24.5736	1.58659	1.44858	-1.44374	-3.11794	0.093	0.696	7.703	-3.42	-0.52	2.95	High	High	High	High	High	High	High	High	High	High	High	High
AALF028388-PA	transcript=AALF028388-RA | gene=AALF028388 | organism=Aedes_albopictus_Foshan | gene_product=Histone H2A [Source:UniProtKB/TrEMBL;Acc:A0A182HF66] | transcript_product=Histone H2A [Source:UniProtKB/TrEMBL;Acc:A0A182HF66] | location=JXUM01S100247:299-511(-) | protein_length=70 | sequence_SO=supercontig | SO=protein_coding_gene | is_pseudo=false	0.322276	0.617795	0.287186	-0.971097	-0.287186	-1.84567	+	12H_CONTROL	24.5736	1.58659	1.44858	-1.44374	-3.11794	0.093	0.696	7.703	-3.42	-0.52	2.95	High	High	High	High	High	High	High	High	High	High	High	High
AALF014824-PA	transcript=AALF014824-RA | gene=AALF014824 | organism=Aedes_albopictus_Foshan | gene_product=fibrillarin [Source:Projected from Aedes aegypti (AAEL010248) VB Community Annotation] | transcript_product=fibrillarin [Source:Projected from Aedes aegypti (AAEL010248) VB Community Annotation] | location=JXUM01S000371:460519-461991(-) | protein_length=330 | sequence_SO=supercontig | SO=protein_coding_ge…	0.25883	0.635155	0.351217	-1.82179	-0.25883	-1.0101	+	12H_CONTROL	25.9945	1.38299	1.44367	-1.44531	-3.10626	0.079	1.263	13.517	-3.66	0.34	3.76	High	High	High	High	High	High	High	High	High	High	High	High
AALF026816-PA	transcript=AALF026816-RA | gene=AALF026816 | organism=Aedes_albopictus_Foshan | gene_product=unspecified product | transcript_product=unspecified product | location=JXUM01S000092:264895-305890(-) | protein_length=428 | sequence_SO=supercontig | SO=protein_coding_gene | is_pseudo=false	0.228959	0.232373	0.166996	-1.67226	-0.166996	-1.42876	+	12H_CONTROL	20.0649	2.11092	1.30316	-1.29878	-2.78123	0.071	0.673	7.242	-3.81	-0.57	2.86	High	High	High	Not Found	Peak Found	Not Found	High	High	High	High	Peak Found	High
AALF009734-PA	transcript=AALF009734-RA | gene=AALF009734 | organism=Aedes_albopictus_Foshan | gene_product=unspecified product | transcript_product=unspecified product | location=JXUM01S002116:81911-87463(-) | protein_length=608 | sequence_SO=supercontig | SO=protein_coding_gene | is_pseudo=false	0.632551	0.96529	0.571482	-1.05059	-0.571482	-1.38245	+	12H_CONTROL	18.6574	1.23812	2.53928	-1.72462	-6.5007	0.062	0.809	13.732	-4	-0.31	3.78	Peak Found	Peak Found	High	Not Found	Peak Found	Not Found	Peak Found	High	Peak Found	High	Peak Found	High
AALF022258-PA	transcript=AALF022258-RA | gene=AALF022258 | organism=Aedes_albopictus_Foshan | gene_product=Putative alternative splicing factor srp20/9g8 rrm superfamily [Source:UniProtKB/TrEMBL;Acc:A0A023EKJ0] | transcript_product=Putative alternative splicing factor srp20/9g8 rrm superfamily [Source:UniProtKB/TrEMBL;Acc:A0A023EKJ0] | location=JXUM01S005471:17162-27107(-) | protein_length=234 | sequence_SO=su…	0.212702	0.604078	0.338037	-1.42248	-0.212702	-1.55142	+	12H_CONTROL	23.1251	0.934094	1.51413	-1.44714	-3.27619	0.056	0.998	16.577	-4.15	0	4.05	High	High	High	High	High	High	High	High	High	High	High	High
AALF005506-PA	transcript=AALF005506-RA | gene=AALF005506 | organism=Aedes_albopictus_Foshan | gene_product=myosin heavy chain, nonmuscle or smooth muscle [Source:Projected from Aedes aegypti (AAEL001411) VB Community Annotation] | transcript_product=myosin heavy chain, nonmuscle or smooth muscle [Source:Projected from Aedes aegypti (AAEL001411) VB Community Annotation] | location=JXUM01S001463:80041-150124(+) …	0.651311	1.04942	0.871297	-1.2837	-0.651311	-0.802047	+	12H_CONTROL	26.8227	2.52118	2.8666	-1.76969	-7.94427	0.035	1.062	24.113	-4.84	0.09	4.59	High	High	High	High	High	High	High	High	High	High	High	High
AALF015210-PA	transcript=AALF015210-RA | gene=AALF015210 | organism=Aedes_albopictus_Foshan | gene_product=Putative dna-bridging protein baf [Source:UniProtKB/TrEMBL;Acc:A0A023ECD3] | transcript_product=Putative dna-bridging protein baf [Source:UniProtKB/TrEMBL;Acc:A0A023ECD3] | location=JXUM01S003441:175176-175532(-) | protein_length=90 | sequence_SO=supercontig | SO=protein_coding_gene | is_pseudo=false	0.288027	0.541417	0.410712	-1.38161	-0.288027	-1.56953	+	12H_CONTROL	21.008	3.04429	1.67201	-1.49311	-3.67588	0.033	0.518	12.071	-4.91	-0.95	3.59	High	High	High	Not Found	High	Not Found	High	High	High	High	High	High

## Sheet: TTEST_60h_12h
Accession	Description	12H, 1	12H, 2	12H, 3	60H, 1	60H, 2	60H, 3	Student's T-test Significant 60H_12H	Student's T-test significant	Mean	Std. dev.	-Log Student's T-test p-value 60H_12H	Student's T-test Difference 60H_12H	Student's T-test Test statistic 60H_12H	Abundance Ratio: (12H) / (CONTROL)	Abundance Ratio: (60H) / (CONTROL)	Abundance Ratio: (60H) / (12H)	Abundance Ratio (log2): (12H) / (CONTROL)	Abundance Ratio (log2): (60H) / (CONTROL)	Abundance Ratio (log2): (60H) / (12H)	Found in Sample: [S1] F1: Sample, CONTROL, 1	Found in Sample: [S2] F2: Sample, CONTROL, 2	Found in Sample: [S3] F3: Sample, CONTROL, 3	Found in Sample: [S4] F4: Sample, 12H, 1	Found in Sample: [S5] F5: Sample, 12H, 2	Found in Sample: [S6] F6: Sample, 12H, 3	Found in Sample: [S7] F7: Sample, 60H, 1	Found in Sample: [S8] F8: Sample, 60H, 2	Found in Sample: [S9] F9: Sample, 60H, 3	Found in Sample Group: CONTROL	Found in Sample Group: 12H	Found in Sample Group: 60H
AALF005506-PA	transcript=AALF005506-RA | gene=AALF005506 | organism=Aedes_albopictus_Foshan | gene_product=myosin heavy chain, nonmuscle or smooth muscle [Source:Projected from Aedes aegypti (AAEL001411) VB Community Annotation] | transcript_product=myosin heavy chain, nonmuscle or smooth muscle [Source:Projected from Aedes aegypti (AAEL001411) VB Community Annotation] | location=JXUM01S001463:80041-150124(+) …	-1.18256	-0.566317	-0.713206	0.566317	1.2102	0.993422	+	60H_12H	26.6458	2.58722	2.55811	1.74401	6.57708	0.035	1.062	24.113	-4.84	0.09	4.59	High	High	High	High	High	High	High	High	High	High	High	High
AALF022771-PA	transcript=AALF022771-RA | gene=AALF022771 | organism=Aedes_albopictus_Foshan | gene_product=unspecified product | transcript_product=unspecified product | location=JXUM01S005666:2297-8138(+) | protein_length=1903 | sequence_SO=supercontig | SO=protein_coding_gene | is_pseudo=false	-1.94359	-0.382502	-0.762648	0.445951	0.382502	0.38644	+	60H_12H	26.0997	1.19805	1.41961	1.43454	3.04934	1.113	2.505	2.227	0.15	1.32	1.16	High	High	High	High	High	High	High	High	High	High	High	High
AALF001602-PA	transcript=AALF001602-RA | gene=AALF001602 | organism=Aedes_albopictus_Foshan | gene_product=Poly [ADP-ribose] polymerase [Source:UniProtKB/TrEMBL;Acc:A0A182G2R9] | transcript_product=Poly [ADP-ribose] polymerase [Source:UniProtKB/TrEMBL;Acc:A0A182G2R9] | location=JXUM01S008890:13105-16721(-) | protein_length=999 | sequence_SO=supercontig | SO=protein_coding_gene | is_pseudo=false	-1.82591	-0.362764	-0.828747	0.362764	0.656252	0.534201	+	60H_12H	25.7367	1.52138	1.58953	1.52355	3.46365	1.16	3.783	3.716	0.21	1.92	1.89	High	High	High	High	High	High	High	High	High	High	High	High
AALF014572-PA	transcript=AALF014572-RA | gene=AALF014572 | organism=Aedes_albopictus_Foshan | gene_product=ribonucleoprotein [Source:Projected from Aedes aegypti (AAEL011089) VB Community Annotation] | transcript_product=ribonucleoprotein [Source:Projected from Aedes aegypti (AAEL011089) VB Community Annotation] | location=JXUM01S003250:5761-56829(+) | protein_length=870 | sequence_SO=supercontig | SO=protein_…	-1.85533	-0.362314	-0.902459	0.362314	0.522207	0.456156	+	60H_12H	26.4466	1.10792	1.5593	1.48693	3.38777	0.54	1.632	3.125	-0.89	0.71	1.64	High	High	High	High	High	High	High	High	High	High	High	High
AALF021799-PA	transcript=AALF021799-RA | gene=AALF021799 | organism=Aedes_albopictus_Foshan | gene_product=U520 [Source:Projected from Aedes aegypti (AAEL011187) VB Community Annotation] | transcript_product=U520 [Source:Projected from Aedes aegypti (AAEL011187) VB Community Annotation] | location=JXUM01S005318:30888-71248(+) | protein_length=1924 | sequence_SO=supercontig | SO=protein_coding_gene | is_pseudo=…	-1.94937	-0.298283	-0.797237	0.298283	0.497823	0.372298	+	60H_12H	24.5195	2.10785	1.3346	1.40443	2.85246	0.398	1.866	5.288	-1.33	0.9	2.4	High	High	High	Peak Found	High	High	High	High	High	High	High	High
AALF012162-PA	transcript=AALF012162-RA | gene=AALF012162 | organism=Aedes_albopictus_Foshan | gene_product=Midasin [Source:UniProtKB/TrEMBL;Acc:A0A182GLV5] | transcript_product=Midasin [Source:UniProtKB/TrEMBL;Acc:A0A182GLV5] | location=JXUM01S002660:51219-69083(-) | protein_length=5638 | sequence_SO=supercontig | SO=protein_coding_gene | is_pseudo=false	-1.97013	-0.341761	-0.787134	0.341761	0.359445	0.369087	+	60H_12H	24.5357	1.57364	1.33788	1.38977	2.85994	0.706	1.939	2.856	-0.5	0.96	1.51	High	High	High	High	High	High	High	High	High	High	High	High
AALF013802-PA	transcript=AALF013802-RA | gene=AALF013802 | organism=Aedes_albopictus_Foshan | gene_product=pre-mRNA splicing factor prp8 [Source:Projected from Aedes aegypti (AAEL009959) VB Community Annotation] | transcript_product=pre-mRNA splicing factor prp8 [Source:Projected from Aedes aegypti (AAEL009959) VB Community Annotation] | location=JXUM01S003062:132097-146252(-) | protein_length=2383 | sequence_…	-1.94427	-0.28926	-0.827585	0.478375	0.372463	0.28926	+	60H_12H	24.6525	1.66332	1.33587	1.4004	2.85534	0.485	1.948	3.252	-1.05	0.96	1.7	High	High	High	High	High	High	High	High	High	High	High	High
AALF006337-PA	transcript=AALF006337-RA | gene=AALF006337 | organism=Aedes_albopictus_Foshan | gene_product=PIWI [Source:Projected from Aedes aegypti lvpagwg (AAEL007698) VB Community Annotation] | transcript_product=PIWI [Source:Projected from Aedes aegypti lvpagwg (AAEL007698) VB Community Annotation] | location=JXUM01S001570:101527-104576(+) | protein_length=864 | sequence_SO=supercontig | SO=protein_coding_…	-1.68725	-0.411238	-1.14037	0.527523	0.411238	0.486032	+	60H_12H	25.8905	0.87518	1.85932	1.55455	4.18829	0.241	1.463	7.425	-2.05	0.55	2.89	High	High	High	High	High	High	High	High	High	High	High	High
AALF021851-PA	transcript=AALF021851-RA | gene=AALF021851 | organism=Aedes_albopictus_Foshan | gene_product=ubiquitin-protein ligase [Source:Projected from Aedes aegypti (AAEL005930) VB Community Annotation] | transcript_product=ubiquitin-protein ligase [Source:Projected from Aedes aegypti (AAEL005930) VB Community Annotation] | location=JXUM01S005340:31024-44641(+) | protein_length=3091 | sequence_SO=supercont…	-1.53014	-0.482733	-1.25053	0.597454	0.521376	0.482733	+	60H_12H	24.6499	1.1958	2.17085	1.62165	5.14933	0.739	2.148	2.905	-0.44	1.1	1.54	High	High	High	High	High	High	High	High	High	High	High	High
AALF008332-PA	transcript=AALF008332-RA | gene=AALF008332 | organism=Aedes_albopictus_Foshan | gene_product=host cell factor C1 [Source:Projected from Aedes aegypti (AAEL008905) VB Community Annotation] | transcript_product=host cell factor C1 [Source:Projected from Aedes aegypti (AAEL008905) VB Community Annotation] | location=JXUM01S001846:101220-126870(-) | protein_length=1838 | sequence_SO=supercontig | SO=…	-1.80041	-0.407714	-0.39677	0.39677	0.748519	0.846863	+	60H_12H	25.1668	0.79701	1.46412	1.53235	3.15507	1.025	2.053	1.96	0.03	1.04	0.97	High	High	High	High	High	High	High	High	High	High	High	High
AALF024460-PA	transcript=AALF024460-RA | gene=AALF024460 | organism=Aedes_albopictus_Foshan | gene_product=unspecified product | transcript_product=unspecified product | location=JXUM01S006233:27539-66122(+) | protein_length=1496 | sequence_SO=supercontig | SO=protein_coding_gene | is_pseudo=false	-1.82584	-0.359958	-0.984087	0.45208	0.484101	0.359958	+	60H_12H	21.9749	1.52651	1.60061	1.48868	3.49173	0.8	1.669	3.084	-0.32	0.74	1.62	High	High	High	High	High	High	High	High	High	High	High	High
AALF015312-PA	transcript=AALF015312-RA | gene=AALF015312 | organism=Aedes_albopictus_Foshan | gene_product=Replication factor C subunit 1 [Source:UniProtKB/TrEMBL;Acc:A0A182GT63] | transcript_product=Replication factor C subunit 1 [Source:UniProtKB/TrEMBL;Acc:A0A182GT63] | location=JXUM01S003462:146135-160530(-) | protein_length=1062 | sequence_SO=supercontig | SO=protein_coding_gene | is_pseudo=false	-1.85754	-0.182165	-0.918676	0.182165	0.657635	0.45468	+	60H_12H	25.3483	1.71089	1.31711	1.41762	2.81273	0.186	1.85	7.216	-2.42	0.89	2.85	High	High	High	High	High	High	High	High	High	High	High	High
AALF019382-PA	transcript=AALF019382-RA | gene=AALF019382 | organism=Aedes_albopictus_Foshan | gene_product=unspecified product | transcript_product=unspecified product | location=JXUM01S004574:74188-98815(+) | protein_length=1219 | sequence_SO=supercontig | SO=protein_coding_gene | is_pseudo=false	-1.89167	-0.272778	-0.955486	0.499549	0.272778	0.332071	+	60H_12H	24.9285	1.5789	1.38565	1.40811	2.9699	0.812	2.033	2.38	-0.3	1.02	1.25	High	High	High	High	High	High	High	High	High	High	High	High
AALF003985-PA	transcript=AALF003985-RA | gene=AALF003985 | organism=Aedes_albopictus_Foshan | gene_product=ubiquinol-cytochrome c reductase complex core protein [Source:Projected from Aedes aegypti (AAEL005269) VB Community Annotation] | transcript_product=ubiquinol-cytochrome c reductase complex core protein [Source:Projected from Aedes aegypti (AAEL005269) VB Community Annotation] | location=JXUM01S001321:29…	0.341976	1.21255	1.3817	-0.341976	-0.988691	-0.639706	+	60H_12H	27.2332	0.286278	1.92941	-1.63553	-4.39193	1.088	1.039	0.753	0.12	0.06	-0.41	High	High	High	High	High	High	High	High	High	High	High	High
AALF011189-PA	transcript=AALF011189-RA | gene=AALF011189 | organism=Aedes_albopictus_Foshan | gene_product=fetal alzheimer antigen, falz [Source:Projected from Aedes aegypti (AAEL012607) VB Community Annotation] | transcript_product=fetal alzheimer antigen, falz [Source:Projected from Aedes aegypti (AAEL012607) VB Community Annotation] | location=JXUM01S002424:55820-83709(+) | protein_length=3100 | sequence_SO…	-1.61123	-0.602322	-0.742167	0.602322	0.806835	0.690331	+	60H_12H	24.0827	0.987494	2.20021	1.68507	5.24783	0.701	1.824	3.015	-0.51	0.87	1.59	High	High	High	High	High	High	High	High	High	High	High	High
AALF025938-PA	transcript=AALF025938-RA | gene=AALF025938 | organism=Aedes_albopictus_Foshan | gene_product=Annexin [Source:UniProtKB/TrEMBL;Acc:A0A182HBI0] | transcript_product=Annexin [Source:UniProtKB/TrEMBL;Acc:A0A182HBI0] | location=JXUM01S000843:268688-270258(-) | protein_length=433 | sequence_SO=supercontig | SO=protein_coding_gene | is_pseudo=false	0.434337	1.362	1.21903	-0.434337	-0.946053	-0.62176	+	60H_12H	28.4526	0.730972	2.17086	-1.67251	-5.14936	0.571	0.531	0.746	-0.81	-0.91	-0.42	High	High	High	High	High	High	High	High	High	High	High	High
AALF013415-PA	transcript=AALF013415-RA | gene=AALF013415 | organism=Aedes_albopictus_Foshan | gene_product=unspecified product | transcript_product=unspecified product | location=JXUM01S002962:82891-108049(+) | protein_length=1247 | sequence_SO=supercontig | SO=protein_coding_gene | is_pseudo=false	-1.9527	-0.272774	-0.792386	0.272774	0.513586	0.382767	+	60H_12H	25.2972	1.31204	1.30412	1.39566	2.7834	0.527	1.264	2.904	-0.92	0.34	1.54	High	High	High	High	High	High	High	High	High	High	High	High
AALF020841-PA	transcript=AALF020841-RA | gene=AALF020841 | organism=Aedes_albopictus_Foshan | gene_product=DEAD box ATP-dependent RNA helicase [Source:Projected from Aedes aegypti (AAEL002083) VB Community Annotation] | transcript_product=DEAD box ATP-dependent RNA helicase [Source:Projected from Aedes aegypti (AAEL002083) VB Community Annotation] | location=JXUM01S000592:103182-129442(-) | protein_length=848 …	0.107594	1.74451	1.10281	-0.645067	-0.107594	-0.548846	+	60H_12H	24.7858	0.867276	1.31784	-1.41881	-2.81439	0.62	0.187	0.375	-0.69	-2.42	-1.41	High	High	High	High	High	High	High	High	High	High	High	High
AALF020651-PA	transcript=AALF020651-RA | gene=AALF020651 | organism=Aedes_albopictus_Foshan | gene_product=DNA helicase [Source:UniProtKB/TrEMBL;Acc:A0A182H304] | transcript_product=DNA helicase [Source:UniProtKB/TrEMBL;Acc:A0A182H304] | location=JXUM01S000588:236938-245628(-) | protein_length=877 | sequence_SO=supercontig | SO=protein_coding_gene | is_pseudo=false	-1.75688	-0.203597	-1.17275	0.615274	0.203597	0.276663	+	60H_12H	25.4225	0.636841	1.39716	1.40959	2.9967	0.153	1.388	10.424	-2.71	0.47	3.38	High	High	High	High	High	High	High	High	High	High	High	High
AALF018432-PA	transcript=AALF018432-RA | gene=AALF018432 | organism=Aedes_albopictus_Foshan | gene_product=Poly [ADP-ribose] polymerase [Source:UniProtKB/TrEMBL;Acc:A0A182GZ17] | transcript_product=Poly [ADP-ribose] polymerase [Source:UniProtKB/TrEMBL;Acc:A0A182GZ17] | location=JXUM01S004335:126039-128403(+) | protein_length=745 | sequence_SO=supercontig | SO=protein_coding_gene | is_pseudo=false	-1.8895	-0.292069	-0.924206	0.292069	0.481789	0.415836	+	60H_12H	25.3713	1.86932	1.4245	1.43182	3.06085	0.94	3.862	5.931	-0.09	1.95	2.57	High	High	High	High	High	High	High	High	High	High	High	High
AALF017332-PA	transcript=AALF017332-RA | gene=AALF017332 | organism=Aedes_albopictus_Foshan | gene_product=unspecified product | transcript_product=unspecified product | location=JXUM01S004017:85428-108258(+) | protein_length=1327 | sequence_SO=supercontig | SO=protein_coding_gene | is_pseudo=false	-1.5094	-0.512064	-0.939741	0.900654	0.512064	0.709226	+	60H_12H	24.0027	1.01706	2.26418	1.69438	5.46762	0.854	2.788	3.377	-0.23	1.48	1.76	High	High	High	High	High	High	High	High	High	High	High	High
AALF000831-PA	transcript=AALF000831-RA | gene=AALF000831 | organism=Aedes_albopictus_Foshan | gene_product=unspecified product | transcript_product=unspecified product | location=JXUM01S001071:230438-249871(+) | protein_length=1305 | sequence_SO=supercontig | SO=protein_coding_gene | is_pseudo=false	1.64945	0.203779	1.30624	-0.571662	-0.40398	-0.203779	+	60H_12H	21.1966	0.481018	1.49192	-1.4463	-3.22208	2.03	0.931	0.459	1.02	-0.1	-1.12	Peak Found	High	High	High	Peak Found	High	Peak Found	High	Peak Found	High	High	High
AALF008283-PA	transcript=AALF008283-RA | gene=AALF008283 | organism=Aedes_albopictus_Foshan | gene_product=unspecified product | transcript_product=unspecified product | location=JXUM01S001833:250393-258129(-) | protein_length=1886 | sequence_SO=supercontig | SO=protein_coding_gene | is_pseudo=false	-1.89016	-0.281541	-0.891715	0.542144	0.281541	0.42391	+	60H_12H	24.3809	1.55626	1.40973	1.437	3.0261	1.09	2.607	4.664	0.12	1.38	2.22	High	High	High	High	High	High	High	High	High	High	High	High
AALF004593-PA	transcript=AALF004593-RA | gene=AALF004593 | organism=Aedes_albopictus_Foshan | gene_product=DNA repair protein rad50 [Source:Projected from Aedes aegypti (AAEL014748) VB Community Annotation] | transcript_product=DNA repair protein rad50 [Source:Projected from Aedes aegypti (AAEL014748) VB Community Annotation] | location=JXUM01S001381:117980-132029(+) | protein_length=1310 | sequence_SO=superco…	-1.85098	-0.477354	-0.615901	0.477354	0.67166	0.536366	+	60H_12H	25.0878	1.05333	1.60551	1.5432	3.50417	0.733	1.748	2.678	-0.45	0.81	1.42	High	High	High	High	High	High	High	High	High	High	High	High
AALF016979-PA	transcript=AALF016979-RA | gene=AALF016979 | organism=Aedes_albopictus_Foshan | gene_product=DEAD box ATP-dependent RNA helicase [Source:Projected from Aedes aegypti (AAEL010787) VB Community Annotation] | transcript_product=DEAD box ATP-dependent RNA helicase [Source:Projected from Aedes aegypti (AAEL010787) VB Community Annotation] | location=JXUM01S000073:743004-750151(-) | protein_length=761 …	0.644845	1.40203	0.625007	-1.06977	-0.625007	-0.832352	+	60H_12H	25.2601	1.22461	2.42533	-1.733	-6.05467	0.348	0.112	0.366	-1.52	-3.16	-1.45	High	High	High	High	High	High	High	High	High	High	High	High
AALF028554-PA	transcript=AALF028554-RA | gene=AALF028554 | organism=Aedes_albopictus_Foshan | gene_product=ribosomal RNA small subunit methyltransferase b (sun) [Source:Projected from Aedes aegypti (AAEL011282) VB Community Annotation] | transcript_product=ribosomal RNA small subunit methyltransferase b (sun) [Source:Projected from Aedes aegypti (AAEL011282) VB Community Annotation] | location=JXUM01S007986:42…	-1.05486	-0.626482	-0.725143	0.626482	1.30097	0.940193	+	60H_12H	25.0573	0.856033	2.77486	1.75804	7.51357	0.636	2.2	3.749	-0.65	1.14	1.91	High	High	High	High	High	High	High	High	High	High	High	High
AALF009136-PA	transcript=AALF009136-RA | gene=AALF009136 | organism=Aedes_albopictus_Foshan | gene_product=nucleoporin [Source:Projected from Aedes aegypti (AAEL005635) VB Community Annotation] | transcript_product=nucleoporin [Source:Projected from Aedes aegypti (AAEL005635) VB Community Annotation] | location=JXUM01S002111:233511-234764(-) | protein_length=417 | sequence_SO=supercontig | SO=protein_coding_ge…	-1.28606	-0.712159	-0.876139	0.950813	0.712159	0.812422	+	60H_12H	24.8531	0.60426	3.1962	1.78325	9.68326	0.939	2.127	2.853	-0.09	1.09	1.51	High	High	High	High	High	High	High	High	High	High	High	High
AALF012826-PA	transcript=AALF012826-RA | gene=AALF012826 | organism=Aedes_albopictus_Foshan | gene_product=arginine or creatine kinase [Source:Projected from Aedes aegypti (AAEL009185) VB Community Annotation] | transcript_product=arginine or creatine kinase [Source:Projected from Aedes aegypti (AAEL009185) VB Community Annotation] | location=JXUM01S002818:187890-188957(-) | protein_length=355 | sequence_SO=su…	1.73597	0.327818	0.679528	-0.665155	-0.327818	-0.931277	+	60H_12H	17.5328	0.919662	1.5638	-1.55586	-3.399	1.726	0.469	0.14	0.79	-1.09	-2.84	Peak Found	Peak Found	Peak Found	High	Peak Found	Peak Found	Peak Found	Peak Found	Peak Found	Peak Found	High	Peak Found
AALF016078-PA	transcript=AALF016078-RA | gene=AALF016078 | organism=Aedes_albopictus_Foshan | gene_product=unspecified product | transcript_product=unspecified product | location=JXUM01S000011:276101-279045(-) | protein_length=508 | sequence_SO=supercontig | SO=protein_coding_gene | is_pseudo=false	-1.31455	-0.484342	-1.41537	0.650211	0.484342	0.613803	+	60H_12H	26.0649	1.3775	2.28139	1.6542	5.528	0.238	2.713	13.095	-2.07	1.44	3.71	High	High	High	High	High	High	High	High	High	High	High	High
AALF015972-PA	transcript=AALF015972-RA | gene=AALF015972 | organism=Aedes_albopictus_Foshan | gene_product=dynamin [Source:Projected from Aedes aegypti (AAEL007288) VB Community Annotation] | transcript_product=dynamin [Source:Projected from Aedes aegypti (AAEL007288) VB Community Annotation] | location=JXUM01S003651:18483-61946(-) | protein_length=605 | sequence_SO=supercontig | SO=protein_coding_gene | is_ps…	-0.881787	-0.629044	-0.363788	0.363788	1.28157	1.38552	+	60H_12H	26.0896	0.0739266	1.99039	1.63516	4.57478	0.89	1.288	1.537	-0.17	0.37	0.62	High	High	High	High	High	High	High	High	High	High	High	High
AALF014118-PA	transcript=AALF014118-RA | gene=AALF014118 | organism=Aedes_albopictus_Foshan | gene_product=unspecified product | transcript_product=unspecified product | location=JXUM01S003136:139298-161689(+) | protein_length=626 | sequence_SO=supercontig | SO=protein_coding_gene | is_pseudo=false	-1.51119	-0.160545	-1.12826	1.14208	0.160545	0.295698	+	60H_12H	26.2279	0.420187	1.35472	1.46611	2.89847	0.61	1.069	1.747	-0.71	0.1	0.8	High	High	High	High	High	High	High	High	High	High	High	High
AALF027348-PA	transcript=AALF027348-RA | gene=AALF027348 | organism=Aedes_albopictus_Foshan | gene_product=helicase [Source:Projected from Aedes aegypti (AAEL003968) VB Community Annotation] | transcript_product=helicase [Source:Projected from Aedes aegypti (AAEL003968) VB Community Annotation] | location=JXUM01S000930:20360-44647(+) | protein_length=1028 | sequence_SO=supercontig | SO=protein_coding_gene | is…	-1.84886	-0.438977	-0.850233	0.438977	0.478391	0.494526	+	60H_12H	24.1735	1.66626	1.6507	1.51666	3.6203	0.57	1.928	3.15	-0.81	0.95	1.66	High	High	High	High	High	High	High	High	High	High	High	High
AALF009741-PA	transcript=AALF009741-RA | gene=AALF009741 | organism=Aedes_albopictus_Foshan | gene_product=androgen induced inhibitor of proliferation (as3) / pds5 [Source:Projected from Aedes aegypti (AAEL014212) VB Community Annotation] | transcript_product=androgen induced inhibitor of proliferation (as3) / pds5 [Source:Projected from Aedes aegypti (AAEL014212) VB Community Annotation] | location=JXUM01S002…	-1.96484	-0.332438	-0.753542	0.473481	0.332438	0.355475	+	60H_12H	24.2796	1.45577	1.33713	1.40407	2.85823	0.787	2.028	2.155	-0.35	1.02	1.11	High	High	High	High	High	High	High	High	High	High	High	High
AALF013051-PA	transcript=AALF013051-RA | gene=AALF013051 | organism=Aedes_albopictus_Foshan | gene_product=unspecified product | transcript_product=unspecified product | location=JXUM01S002872:46800-74609(+) | protein_length=626 | sequence_SO=supercontig | SO=protein_coding_gene | is_pseudo=false	-1.50579	-0.161193	-1.13684	1.1412	0.161193	0.293093	+	60H_12H	26.225	0.419806	1.3567	1.46643	2.90301	0.477	1.065	2.124	-1.07	0.09	1.09	High	High	High	High	High	High	High	High	High	High	High	High
AALF022267-PA	transcript=AALF022267-RA | gene=AALF022267 | organism=Aedes_albopictus_Foshan | gene_product=unspecified product | transcript_product=unspecified product | location=JXUM01S005483:58106-95631(-) | protein_length=1723 | sequence_SO=supercontig | SO=protein_coding_gene | is_pseudo=false	-1.55752	-0.592546	-0.999655	0.592546	0.660728	0.660326	+	60H_12H	24.0677	1.40758	2.41476	1.68777	6.01461	0.713	2.504	4.239	-0.49	1.32	2.08	High	High	High	High	High	High	High	High	High	High	High	High
AALF014824-PA	transcript=AALF014824-RA | gene=AALF014824 | organism=Aedes_albopictus_Foshan | gene_product=fibrillarin [Source:Projected from Aedes aegypti (AAEL010248) VB Community Annotation] | transcript_product=fibrillarin [Source:Projected from Aedes aegypti (AAEL010248) VB Community Annotation] | location=JXUM01S000371:460519-461991(-) | protein_length=330 | sequence_SO=supercontig | SO=protein_coding_ge…	-1.72124	-0.348075	-1.00812	0.348075	0.716488	0.515133	+	60H_12H	26.1845	1.57415	1.71184	1.55238	3.78119	0.079	1.263	13.517	-3.66	0.34	3.76	High	High	High	High	High	High	High	High	High	High	High	High
AALF005594-PA	transcript=AALF005594-RA | gene=AALF005594 | organism=Aedes_albopictus_Foshan | gene_product=meiotic recombination repair protein 11 (mre11) [Source:Projected from Aedes aegypti (AAEL010595) VB Community Annotation] | transcript_product=meiotic recombination repair protein 11 (mre11) [Source:Projected from Aedes aegypti (AAEL010595) VB Community Annotation] | location=JXUM01S011642:3429-5932(-) |…	-1.70072	-0.227351	-1.33245	0.344604	0.227351	0.331648	+	60H_12H	23.9452	1.59136	1.45131	1.38804	3.12444	0.355	1.509	5.738	-1.49	0.59	2.52	High	High	High	High	High	High	High	High	High	High	High	High
AALF004927-PA	transcript=AALF004927-RA | gene=AALF004927 | organism=Aedes_albopictus_Foshan | gene_product=unspecified product | transcript_product=unspecified product | location=JXUM01S001411:69452-73310(+) | protein_length=1219 | sequence_SO=supercontig | SO=protein_coding_gene | is_pseudo=false	-1.69703	-0.507028	-0.994567	0.559962	0.550638	0.507028	+	60H_12H	23.642	1.66747	2.01268	1.60542	4.64299	0.786	2.677	4.669	-0.35	1.42	2.22	High	High	High	High	High	High	High	High	High	High	High	High
AALF010314-PA	transcript=AALF010314-RA | gene=AALF010314 | organism=Aedes_albopictus_Foshan | gene_product=Putative fatty acid-binding protein fabp [Source:UniProtKB/TrEMBL;Acc:A0A023EFS1] | transcript_product=Putative fatty acid-binding protein fabp [Source:UniProtKB/TrEMBL;Acc:A0A023EFS1] | location=JXUM01S000252:219942-236704(+) | protein_length=132 | sequence_SO=supercontig | SO=protein_coding_gene | is_ps…	0.281005	1.3397	1.55508	-0.310811	-0.729661	-0.281005	+	60H_12H	28.0957	0.279707	1.6325	-1.49909	-3.57325	0.925	0.836	0.899	-0.11	-0.26	-0.15	High	High	High	High	High	High	High	High	High	High	High	High
AALF022920-PA	transcript=AALF022920-RA | gene=AALF022920 | organism=Aedes_albopictus_Foshan | gene_product=fimbrin/plastin [Source:Projected from Aedes aegypti (AAEL002539) VB Community Annotation] | transcript_product=fimbrin/plastin [Source:Projected from Aedes aegypti (AAEL002539) VB Community Annotation] | location=JXUM01S000687:88216-110355(-) | protein_length=649 | sequence_SO=supercontig | SO=protein_co…	0.535774	1.44646	0.608041	-0.535774	-1.06905	-0.906124	+	60H_12H	25.3209	0.421732	2.16193	-1.70041	-5.11968	1.111	0.756	0.599	0.15	-0.4	-0.74	High	High	High	High	High	High	High	High	High	High	High	High
AALF003544-PA	transcript=AALF003544-RA | gene=AALF003544 | organism=Aedes_albopictus_Foshan | gene_product=mitochondrial processing peptidase alpha subunit [Source:Projected from Aedes aegypti (AAEL002068) VB Community Annotation] | transcript_product=mitochondrial processing peptidase alpha subunit [Source:Projected from Aedes aegypti (AAEL002068) VB Community Annotation] | location=JXUM01S001278:244816-25632…	0.964521	1.35218	0.618034	-0.817846	-0.618034	-0.899173	+	60H_12H	26.1742	0.204956	2.8168	-1.7566	-7.70782	1.42	1.114	0.781	0.51	0.16	-0.36	High	High	High	High	High	High	High	High	High	High	High	High
AALF025582-PA	transcript=AALF025582-RA | gene=AALF025582 | organism=Aedes_albopictus_Foshan | gene_product=GTP-binding protein-invertebrate [Source:Projected from Aedes aegypti (AAEL011255) VB Community Annotation] | transcript_product=GTP-binding protein-invertebrate [Source:Projected from Aedes aegypti (AAEL011255) VB Community Annotation] | location=JXUM01S006644:55355-57247(+) | protein_length=609 | sequen…	-1.60995	-0.526783	-0.68679	0.526783	0.931422	0.716821	+	60H_12H	24.2245	1.5914	2.01957	1.66618	4.66423	0.445	2.304	6.514	-1.17	1.2	2.7	High	High	High	High	High	High	High	High	High	High	High	High
AALF002684-PA	transcript=AALF002684-RA | gene=AALF002684 | organism=Aedes_albopictus_Foshan | gene_product=unspecified product | transcript_product=unspecified product | location=JXUM01S009527:2342-12277(+) | protein_length=1401 | sequence_SO=supercontig | SO=protein_coding_gene | is_pseudo=false	-1.9302	-0.252493	-0.887598	0.252493	0.503799	0.324312	+	60H_12H	24.1257	2.21407	1.31004	1.38363	2.79675	0.397	1.705	5.598	-1.33	0.77	2.48	High	High	High	High	High	High	High	High	High	High	High	High
AALF001770-PA	transcript=AALF001770-RA | gene=AALF001770 | organism=Aedes_albopictus_Foshan | gene_product=Kinesin-like protein [Source:UniProtKB/TrEMBL;Acc:A0A182G315] | transcript_product=Kinesin-like protein [Source:UniProtKB/TrEMBL;Acc:A0A182G315] | location=JXUM01S008988:5485-19490(+) | protein_length=703 | sequence_SO=supercontig | SO=protein_coding_gene | is_pseudo=false	-1.79764	-0.14404	-1.13545	0.14404	0.533684	0.391066	+	60H_12H	23.5196	1.03045	1.3109	1.38197	2.79868	0.233	0.861	3.849	-2.1	-0.22	1.94	High	High	High	High	High	High	High	High	High	High	High	High
AALF025208-PA	transcript=AALF025208-RA | gene=AALF025208 | organism=Aedes_albopictus_Foshan | gene_product=DNA helicase [Source:UniProtKB/TrEMBL;Acc:A0A182HAB1] | transcript_product=DNA helicase [Source:UniProtKB/TrEMBL;Acc:A0A182HAB1] | location=JXUM01S000845:34953-37624(+) | protein_length=816 | sequence_SO=supercontig | SO=protein_coding_gene | is_pseudo=false	-1.6947	-0.147218	-1.08165	0.806094	0.147218	0.514689	+	60H_12H	24.2327	0.925779	1.39677	1.46385	2.9958	0.538	1.51	4.129	-0.9	0.59	2.05	High	High	High	High	High	High	High	High	High	High	High	High
AALF025171-PA	transcript=AALF025171-RA | gene=AALF025171 | organism=Aedes_albopictus_Foshan | gene_product=unspecified product | transcript_product=unspecified product | location=JXUM01S000800:336400-347334(-) | protein_length=487 | sequence_SO=supercontig | SO=protein_coding_gene | is_pseudo=false	-1.60109	-0.184818	-1.37571	0.638519	0.184818	0.260623	+	60H_12H	26.8261	0.67787	1.42765	1.41519	3.06828	0.617	1.498	2.993	-0.7	0.58	1.58	High	High	High	High	High	High	High	High	High	High	High	High
AALF026368-PA	transcript=AALF026368-RA | gene=AALF026368 | organism=Aedes_albopictus_Foshan | gene_product=unspecified product | transcript_product=unspecified product | location=JXUM01S006986:59963-73051(-) | protein_length=743 | sequence_SO=supercontig | SO=protein_coding_gene | is_pseudo=false	-1.40209	-0.589554	-1.14978	0.589554	0.789872	0.62697	+	60H_12H	23.0756	1.5088	2.64117	1.71594	6.9231	0.772	2.457	5.253	-0.37	1.3	2.39	High	High	High	High	High	High	High	High	High	High	High	High
AALF025597-PA	transcript=AALF025597-RA | gene=AALF025597 | organism=Aedes_albopictus_Foshan | gene_product=DEAD box ATP-dependent RNA helicase [Source:Projected from Aedes aegypti (AAEL013985) VB Community Annotation] | transcript_product=DEAD box ATP-dependent RNA helicase [Source:Projected from Aedes aegypti (AAEL013985) VB Community Annotation] | location=JXUM01S006645:66009-79144(-) | protein_length=1031 |…	-1.81675	-0.463188	-0.800795	0.580444	0.463188	0.540515	+	60H_12H	23.9849	1.31463	1.72229	1.55496	3.80912	0.911	2.8	2.885	-0.13	1.49	1.53	High	High	High	High	High	High	High	High	High	High	High	High
AALF012837-PA	transcript=AALF012837-RA | gene=AALF012837 | organism=Aedes_albopictus_Foshan | gene_product=centromere/microtubule binding protein cbf5 [Source:Projected from Aedes aegypti (AAEL003514) VB Community Annotation] | transcript_product=centromere/microtubule binding protein cbf5 [Source:Projected from Aedes aegypti (AAEL003514) VB Community Annotation] | location=JXUM01S000308:481774-492450(-) | pro…	-1.81389	-0.355771	-1.06779	0.365116	0.428002	0.355771	+	60H_12H	24.9239	1.36795	1.59135	1.46211	3.46825	0.38	1.747	5.165	-1.4	0.81	2.37	High	High	High	High	High	High	High	High	High	High	High	High
AALF028579-PA	transcript=AALF028579-RA | gene=AALF028579 | organism=Aedes_albopictus_Foshan | gene_product=116 kda U5 small nuclear ribonucleoprotein component [Source:Projected from Aedes aegypti (AAEL011382) VB Community Annotation] | transcript_product=116 kda U5 small nuclear ribonucleoprotein component [Source:Projected from Aedes aegypti (AAEL011382) VB Community Annotation] | location=JXUM01S001010:2567…	-1.9341	-0.381966	-0.700974	0.381966	0.547654	0.41971	+	60H_12H	23.716	1.4628	1.42341	1.45546	3.05829	0.443	1.75	4.079	-1.18	0.81	2.03	High	High	High	High	High	High	High	High	High	High	High	High
AALF004221-PA	transcript=AALF004221-RA | gene=AALF004221 | organism=Aedes_albopictus_Foshan | gene_product=unspecified product | transcript_product=unspecified product | location=JXUM01S000142:434840-458841(+) | protein_length=594 | sequence_SO=supercontig | SO=protein_coding_gene | is_pseudo=false	-0.363922	-0.534548	-0.207449	0.207449	1.80644	1.11019	+	60H_12H	26.5514	0.648455	1.39201	1.41	2.9847	0.359	0.97	2.207	-1.48	-0.04	1.14	High	High	High	High	High	High	High	High	High	High	High	High
AALF000806-PA	transcript=AALF000806-RA | gene=AALF000806 | organism=Aedes_albopictus_Foshan | gene_product=unspecified product | transcript_product=unspecified product | location=JXUM01S001079:323896-327064(-) | protein_length=897 | sequence_SO=supercontig | SO=protein_coding_gene | is_pseudo=false	-1.68557	-0.466502	-0.837051	0.466502	0.752154	0.676167	+	60H_12H	23.4499	1.64898	1.92894	1.62798	4.39055	0.782	3.051	4.704	-0.35	1.61	2.23	High	High	High	High	High	High	High	High	High	High	High	High
AALF024172-PA	transcript=AALF024172-RA | gene=AALF024172 | organism=Aedes_albopictus_Foshan | gene_product=DEAD box ATP-dependent RNA helicase [Source:Projected from Aedes aegypti (AAEL009285) VB Community Annotation] | transcript_product=DEAD box ATP-dependent RNA helicase [Source:Projected from Aedes aegypti (AAEL009285) VB Community Annotation] | location=JXUM01S006139:20912-23494(+) | protein_length=790 | …	-1.4038	-0.654902	-0.564253	0.564253	1.09697	0.871983	+	60H_12H	23.3902	1.4048	2.29826	1.71872	5.58771	0.722	2.249	4.212	-0.47	1.17	2.07	High	High	High	High	High	High	High	High	High	High	High	High
AALF020291-PA	transcript=AALF020291-RA | gene=AALF020291 | organism=Aedes_albopictus_Foshan | gene_product=ethanolamine-phosphate cytidylyltransferase [Source:Projected from Aedes aegypti (AAEL005651) VB Community Annotation] | transcript_product=ethanolamine-phosphate cytidylyltransferase [Source:Projected from Aedes aegypti (AAEL005651) VB Community Annotation] | location=JXUM01S004828:104976-110567(-) | pro…	0.636849	1.40773	0.829924	-0.636849	-0.865816	-0.87678	+	60H_12H	24.8	0.741957	2.69703	-1.75131	-7.16465	0.978	0.426	0.446	-0.03	-1.23	-1.16	High	High	High	High	High	High	High	High	High	High	High	High
AALF012142-PA	transcript=AALF012142-RA | gene=AALF012142 | organism=Aedes_albopictus_Foshan | gene_product=unspecified product | transcript_product=unspecified product | location=JXUM01S002656:199538-202512(-) | protein_length=895 | sequence_SO=supercontig | SO=protein_coding_gene | is_pseudo=false	-1.77285	-0.460819	-0.886364	0.628837	0.460819	0.50123	+	60H_12H	23.7803	1.68911	1.80276	1.57031	4.02885	0.617	3.777	5.203	-0.7	1.92	2.38	High	High	High	High	High	High	High	High	High	High	High	High
AALF023775-PA	transcript=AALF023775-RA | gene=AALF023775 | organism=Aedes_albopictus_Foshan | gene_product=DNA-directed RNA polymerase subunit [Source:UniProtKB/TrEMBL;Acc:A0A182H837] | transcript_product=DNA-directed RNA polymerase subunit [Source:UniProtKB/TrEMBL;Acc:A0A182H837] | location=JXUM01S000727:254192-274339(+) | protein_length=1887 | sequence_SO=supercontig | SO=protein_coding_gene | is_pseudo=false	-1.37613	-0.571613	-0.811399	0.571613	1.07216	0.803047	+	60H_12H	23.0136	1.23777	2.46885	1.73532	6.22186	0.588	2.386	3.851	-0.77	1.25	1.95	High	High	High	High	High	High	High	High	High	High	High	High
AALF023815-PA	transcript=AALF023815-RA | gene=AALF023815 | organism=Aedes_albopictus_Foshan | gene_product=26S proteasome regulatory subunit S3 [Source:Projected from Aedes aegypti (AAEL012122) VB Community Annotation] | transcript_product=26S proteasome regulatory subunit S3 [Source:Projected from Aedes aegypti (AAEL012122) VB Community Annotation] | location=JXUM01S000732:137158-138639(-) | protein_length=49…	-1.81549	-0.21384	-1.18654	0.38359	0.21384	0.239829	+	60H_12H	25.8741	0.858669	1.3473	1.35104	2.88146	0.427	1.437	3.557	-1.23	0.52	1.83	High	High	High	High	High	High	High	High	High	High	High	High
AALF007783-PA	transcript=AALF007783-RA | gene=AALF007783 | organism=Aedes_albopictus_Foshan | gene_product=DEAD box ATP-dependent RNA helicase [Source:Projected from Aedes aegypti (AAEL008728) VB Community Annotation] | transcript_product=DEAD box ATP-dependent RNA helicase [Source:Projected from Aedes aegypti (AAEL008728) VB Community Annotation] | location=JXUM01S001748:21183-47387(+) | protein_length=903 | …	-1.67388	-0.408278	-0.880647	0.408278	0.848509	0.607647	+	60H_12H	23.3489	1.45498	1.83525	1.60908	4.11993	0.542	1.696	4.21	-0.88	0.76	2.07	High	High	High	High	High	High	High	High	High	High	High	High
AALF023623-PA	transcript=AALF023623-RA | gene=AALF023623 | organism=Aedes_albopictus_Foshan | gene_product=tRNA-splicing ligase RtcB homolog [Source:UniProtKB/TrEMBL;Acc:A0A182H7V1] | transcript_product=tRNA-splicing ligase RtcB homolog [Source:UniProtKB/TrEMBL;Acc:A0A182H7V1] | location=JXUM01S000738:116829-118499(+) | protein_length=506 | sequence_SO=supercontig | SO=protein_coding_gene | is_pseudo=false	-1.72474	-0.244057	-1.26516	0.265781	0.484628	0.244057	+	60H_12H	25.0436	0.691937	1.47145	1.40948	3.17267	0.343	1.17	3.553	-1.54	0.23	1.83	High	High	High	High	High	High	High	High	High	High	High	High
AALF002723-PA	transcript=AALF002723-RA | gene=AALF002723 | organism=Aedes_albopictus_Foshan | gene_product=nuclear pore complex protein nup214 [Source:Projected from Aedes aegypti (AAEL014733) VB Community Annotation] | transcript_product=nuclear pore complex protein nup214 [Source:Projected from Aedes aegypti (AAEL014733) VB Community Annotation] | location=JXUM01S009553:14680-30242(+) | protein_length=1302 |…	-1.81831	-0.331426	-1.09655	0.401922	0.331814	0.331426	+	60H_12H	23.9185	0.664098	1.54119	1.43715	3.34279	0.757	1.333	2.322	-0.4	0.41	1.22	High	High	High	High	High	High	High	High	High	High	High	High
AALF012302-PA	transcript=AALF012302-RA | gene=AALF012302 | organism=Aedes_albopictus_Foshan | gene_product=RNA helicase [Source:UniProtKB/TrEMBL;Acc:A0A182GM46] | transcript_product=RNA helicase [Source:UniProtKB/TrEMBL;Acc:A0A182GM46] | location=JXUM01S002706:36544-81012(+) | protein_length=771 | sequence_SO=supercontig | SO=protein_coding_gene | is_pseudo=false	-1.58172	-0.389738	-1.07978	0.389738	0.798838	0.62475	+	60H_12H	23.8228	1.82318	1.9453	1.62152	4.43904	0.283	2.025	7.782	-1.82	1.02	2.96	High	High	High	High	High	High	High	High	High	High	High	High
AALF016189-PA	transcript=AALF016189-RA | gene=AALF016189 | organism=Aedes_albopictus_Foshan | gene_product=WD-repeat protein [Source:Projected from Aedes aegypti (AAEL015199) VB Community Annotation] | transcript_product=WD-repeat protein [Source:Projected from Aedes aegypti (AAEL015199) VB Community Annotation] | location=JXUM01S000420:418445-420217(-) | protein_length=505 | sequence_SO=supercontig | SO=prote…	-1.90115	-0.389602	-0.791301	0.494692	0.459545	0.389602	+	60H_12H	24.8979	1.39834	1.50593	1.4753	3.25615	0.557	2.401	4.575	-0.84	1.26	2.19	High	High	High	High	High	High	High	High	High	High	High	High
AALF016077-PA	transcript=AALF016077-RA | gene=AALF016077 | organism=Aedes_albopictus_Foshan | gene_product=unspecified product | transcript_product=unspecified product | location=JXUM01S000011:274879-276030(+) | protein_length=363 | sequence_SO=supercontig | SO=protein_coding_gene | is_pseudo=false	-1.67808	-0.323962	-1.27029	0.475573	0.323962	0.366526	+	60H_12H	25.8464	1.56017	1.66809	1.47946	3.66562	0.264	2.78	10.077	-1.92	1.47	3.33	High	High	High	High	High	High	High	High	High	High	High	High
AALF018617-PA	transcript=AALF018617-RA | gene=AALF018617 | organism=Aedes_albopictus_Foshan | gene_product=DNA-directed RNA polymerase subunit [Source:UniProtKB/TrEMBL;Acc:A0A182GZD4] | transcript_product=DNA-directed RNA polymerase subunit [Source:UniProtKB/TrEMBL;Acc:A0A182GZD4] | location=JXUM01S004389:112185-140726(+) | protein_length=1378 | sequence_SO=supercontig | SO=protein_coding_gene | is_pseudo=false	-1.64437	-0.495678	-0.954478	0.495678	0.709317	0.624894	+	60H_12H	22.4148	1.95943	2.07386	1.64147	4.83413	0.519	3.116	6.72	-0.95	1.64	2.75	High	High	High	Peak Found	High	High	High	High	High	High	High	High
AALF014726-PA	transcript=AALF014726-RA | gene=AALF014726 | organism=Aedes_albopictus_Foshan | gene_product=unspecified product | transcript_product=unspecified product | location=JXUM01S003288:60682-75037(-) | protein_length=1015 | sequence_SO=supercontig | SO=protein_coding_gene | is_pseudo=false	-1.76428	-0.442529	-0.672979	0.442529	0.812511	0.618528	+	60H_12H	23.5016	1.20778	1.70384	1.58445	3.75987	0.235	1.416	8.073	-2.09	0.5	3.01	High	High	High	High	High	High	High	High	High	High	High	High
AALF003977-PA	transcript=AALF003977-RA | gene=AALF003977 | organism=Aedes_albopictus_Foshan | gene_product=unspecified product | transcript_product=unspecified product | location=JXUM01S001321:44524-64415(-) | protein_length=1016 | sequence_SO=supercontig | SO=protein_coding_gene | is_pseudo=false	-1.76428	-0.442529	-0.672979	0.442529	0.812511	0.618528	+	60H_12H	23.5016	1.20778	1.70384	1.58445	3.75987	0.235	1.416	8.073	-2.09	0.5	3.01	High	High	High	High	High	High	High	High	High	High	High	High
AALF010112-PA	transcript=AALF010112-RA | gene=AALF010112 | organism=Aedes_albopictus_Foshan | gene_product=unspecified product | transcript_product=unspecified product | location=JXUM01S002194:80792-95112(-) | protein_length=473 | sequence_SO=supercontig | SO=protein_coding_gene | is_pseudo=false	0.288447	1.71712	1.24296	-0.406106	-0.288447	-0.418593	+	60H_12H	26.5935	0.16955	1.58171	-1.45389	-3.44393	1.283	1.218	0.819	0.36	0.29	-0.29	High	High	High	High	High	High	High	High	High	High	High	High
AALF024907-PA	transcript=AALF024907-RA | gene=AALF024907 | organism=Aedes_albopictus_Foshan | gene_product=eukaryotic translation initiation factor [Source:Projected from Aedes aegypti (AAEL013675) VB Community Annotation] | transcript_product=eukaryotic translation initiation factor [Source:Projected from Aedes aegypti (AAEL013675) VB Community Annotation] | location=JXUM01S006416:8899-10431(+) | protein_leng…	0.493929	1.21222	0.983311	-0.493929	-1.32654	-0.562136	+	60H_12H	26.7804	0.392249	2.11366	-1.69069	-4.96161	1.05	0.67	0.545	0.07	-0.58	-0.88	High	High	High	High	High	High	High	High	High	High	High	High
AALF012579-PA	transcript=AALF012579-RA | gene=AALF012579 | organism=Aedes_albopictus_Foshan | gene_product=unspecified product | transcript_product=unspecified product | location=JXUM01S002753:111495-125906(-) | protein_length=524 | sequence_SO=supercontig | SO=protein_coding_gene | is_pseudo=false	-1.85234	-0.243635	-1.09198	0.352683	0.365142	0.243635	+	60H_12H	23.9646	0.818296	1.38426	1.38314	2.96668	1.331	2.255	1.673	0.41	1.17	0.74	High	High	High	High	High	High	High	High	High	High	High	High
AALF008612-PA	transcript=AALF008612-RA | gene=AALF008612 | organism=Aedes_albopictus_Foshan | gene_product=DEAD box ATP-dependent RNA helicase [Source:Projected from Aedes aegypti (AAEL010317) VB Community Annotation] | transcript_product=DEAD box ATP-dependent RNA helicase [Source:Projected from Aedes aegypti (AAEL010317) VB Community Annotation] | location=JXUM01S000238:52565-72120(+) | protein_length=805 | …	-1.6983	-0.427472	-0.834679	0.427472	0.815721	0.623087	+	60H_12H	23.9941	1.47079	1.83322	1.60891	4.11419	0.485	1.825	3.78	-1.04	0.87	1.92	High	High	High	High	High	High	High	High	High	High	High	High
AALF008930-PA	transcript=AALF008930-RA | gene=AALF008930 | organism=Aedes_albopictus_Foshan | gene_product=unspecified product | transcript_product=unspecified product | location=JXUM01S000012:615488-627244(+) | protein_length=1047 | sequence_SO=supercontig | SO=protein_coding_gene | is_pseudo=false	-0.924164	-0.74357	-0.82562	0.74357	1.1089	1.06246	+	60H_12H	23.569	0.720285	3.85633	1.80276	14.2925	0.519	2.366	4.531	-0.95	1.24	2.18	High	High	High	High	High	High	High	High	High	High	High	High
AALF005246-PA	transcript=AALF005246-RA | gene=AALF005246 | organism=Aedes_albopictus_Foshan | gene_product=ribosome biogenesis protein brix [Source:Projected from Aedes aegypti (AAEL001917) VB Community Annotation] | transcript_product=ribosome biogenesis protein brix [Source:Projected from Aedes aegypti (AAEL001917) VB Community Annotation] | location=JXUM01S000153:47928-49334(+) | protein_length=447 | sequen…	-1.82877	-0.351382	-1.05089	0.351382	0.395566	0.384478	+	60H_12H	24.6562	1.73994	1.56675	1.45416	3.40639	0.297	1.865	5.256	-1.75	0.9	2.39	High	High	High	High	High	High	High	High	High	High	High	High
AALF016482-PA	transcript=AALF016482-RA | gene=AALF016482 | organism=Aedes_albopictus_Foshan | gene_product=RNA helicase [Source:UniProtKB/TrEMBL;Acc:A0A182GVI8] | transcript_product=RNA helicase [Source:UniProtKB/TrEMBL;Acc:A0A182GVI8] | location=JXUM01S003776:146667-148556(-) | protein_length=610 | sequence_SO=supercontig | SO=protein_coding_gene | is_pseudo=false	-1.77812	-0.523223	-0.533332	0.710538	0.708125	0.523223	+	60H_12H	23.3644	1.54061	1.71138	1.59219	3.77995	0.177	1.851	10.145	-2.5	0.89	3.34	High	High	High	High	High	High	High	High	High	High	High	High
AALF018368-PA	transcript=AALF018368-RA | gene=AALF018368 | organism=Aedes_albopictus_Foshan | gene_product=fuse-binding protein-interacting repressor siahbp1 [Source:Projected from Aedes aegypti (AAEL004415) VB Community Annotation] | transcript_product=fuse-binding protein-interacting repressor siahbp1 [Source:Projected from Aedes aegypti (AAEL004415) VB Community Annotation] | location=JXUM01S004319:52045-76…	-1.37309	-0.226694	-1.68155	0.226694	0.327151	0.277841	+	60H_12H	24.5626	1.41181	1.43726	1.37101	3.09105	0.281	1.559	7.554	-1.83	0.64	2.92	High	High	High	High	High	High	High	High	High	High	High	High
AALF003864-PA	transcript=AALF003864-RA | gene=AALF003864 | organism=Aedes_albopictus_Foshan | gene_product=unspecified product | transcript_product=unspecified product | location=JXUM01S001305:56697-87505(+) | protein_length=1613 | sequence_SO=supercontig | SO=protein_coding_gene | is_pseudo=false	-1.81319	-0.416466	-0.691906	0.416466	0.767253	0.545919	+	60H_12H	23.3094	1.3003	1.61553	1.5504	3.52972	0.659	1.788	3.543	-0.6	0.84	1.83	High	High	High	High	High	High	High	High	High	High	High	High
AALF024093-PA	transcript=AALF024093-RA | gene=AALF024093 | organism=Aedes_albopictus_Foshan | gene_product=spliceosome associated protein [Source:Projected from Aedes aegypti (AAEL013818) VB Community Annotation] | transcript_product=spliceosome associated protein [Source:Projected from Aedes aegypti (AAEL013818) VB Community Annotation] | location=JXUM01S006103:9031-11590(-) | protein_length=810 | sequence_SO…	-1.69075	-0.443184	-1.08543	0.589325	0.472294	0.443184	+	60H_12H	23.6657	1.49192	1.9113	1.57472	4.33864	0.632	2.366	5.916	-0.66	1.24	2.56	High	High	High	High	High	High	High	High	High	High	High	High
AALF004563-PA	transcript=AALF004563-RA | gene=AALF004563 | organism=Aedes_albopictus_Foshan | gene_product=apoptosis inhibitor [Source:Projected from Aedes aegypti (AAEL012286) VB Community Annotation] | transcript_product=apoptosis inhibitor [Source:Projected from Aedes aegypti (AAEL012286) VB Community Annotation] | location=JXUM01S001377:294746-297217(+) | protein_length=553 | sequence_SO=supercontig | SO=p…	-1.54064	-0.22112	-1.07586	1.06923	0.22112	0.477385	+	60H_12H	24.6569	0.924808	1.53644	1.53512	3.33102	1.014	2.234	2.887	0.02	1.16	1.53	High	High	High	High	High	High	High	High	High	High	High	High
AALF021215-PA	transcript=AALF021215-RA | gene=AALF021215 | organism=Aedes_albopictus_Foshan | gene_product=unspecified product | transcript_product=unspecified product | location=JXUM01S000614:103706-106177(+) | protein_length=823 | sequence_SO=supercontig | SO=protein_coding_gene | is_pseudo=false	-1.43289	-0.54433	-1.06127	0.54433	0.93841	0.589351	+	60H_12H	23.9961	0.981321	2.39836	1.70353	5.95294	0.471	1.642	3.945	-1.09	0.72	1.98	High	High	High	High	High	High	High	High	High	High	High	High
AALF007427-PA	transcript=AALF007427-RA | gene=AALF007427 | organism=Aedes_albopictus_Foshan | gene_product=aldo-keto reductase [Source:Projected from Aedes aegypti (AAEL004088) VB Community Annotation] | transcript_product=aldo-keto reductase [Source:Projected from Aedes aegypti (AAEL004088) VB Community Annotation] | location=JXUM01S000176:203922-216449(+) | protein_length=318 | sequence_SO=supercontig | SO=p…	0.120974	1.2038	1.54114	-0.120974	-0.937399	-0.517469	+	60H_12H	25.537	0.200055	1.41058	-1.48058	-3.0281	1.281	0.947	0.702	0.36	-0.08	-0.51	High	High	High	High	High	High	High	High	High	High	High	High
AALF021780-PA	transcript=AALF021780-RA | gene=AALF021780 | organism=Aedes_albopictus_Foshan | gene_product=rrm/rnp domain [Source:Projected from Aedes aegypti (AAEL009061) VB Community Annotation] | transcript_product=rrm/rnp domain [Source:Projected from Aedes aegypti (AAEL009061) VB Community Annotation] | location=JXUM01S000637:18530-24319(-) | protein_length=1081 | sequence_SO=supercontig | SO=protein_codi…	-1.65178	-0.43249	-1.21754	0.472627	0.43249	0.437898	+	60H_12H	23.095	1.32713	1.91061	1.54827	4.33662	0.669	2.142	5.657	-0.58	1.1	2.5	High	High	High	High	High	High	High	High	High	High	High	High
AALF024356-PA	transcript=AALF024356-RA | gene=AALF024356 | organism=Aedes_albopictus_Foshan | gene_product=cell division control protein [Source:Projected from Aedes aegypti (AAEL009469) VB Community Annotation] | transcript_product=cell division control protein [Source:Projected from Aedes aegypti (AAEL009469) VB Community Annotation] | location=JXUM01S000765:202060-204857(-) | protein_length=905 | sequence_S…	-1.70368	-0.504459	-0.483454	0.483454	0.91927	0.728349	+	60H_12H	23.2108	1.24171	1.72053	1.60755	3.80441	0.816	2.841	3.83	-0.29	1.51	1.94	High	Peak Found	Not Found	High	High	High	High	High	High	High	High	High
AALF014786-PA	transcript=AALF014786-RA | gene=AALF014786 | organism=Aedes_albopictus_Foshan | gene_product=Eukaryotic translation initiation factor 3 subunit I [Source:UniProtKB/TrEMBL;Acc:A0A182GS55] | transcript_product=Eukaryotic translation initiation factor 3 subunit I [Source:UniProtKB/TrEMBL;Acc:A0A182GS55] | location=JXUM01S000372:154072-165854(-) | protein_length=327 | sequence_SO=supercontig | SO=pro…	0.328941	1.6316	1.0608	-0.328941	-0.734582	-0.675707	+	60H_12H	24.9456	0.415775	1.78887	-1.58686	-3.99034	0.603	0.618	1.076	-0.73	-0.7	0.11	High	High	High	High	High	High	High	High	High	High	High	High
AALF012875-PA	transcript=AALF012875-RA | gene=AALF012875 | organism=Aedes_albopictus_Foshan | gene_product=neuropathy target esterase/swiss cheese(d.melanogaster) [Source:Projected from Aedes aegypti (AAEL013811) VB Community Annotation] | transcript_product=neuropathy target esterase/swiss cheese(d.melanogaster) [Source:Projected from Aedes aegypti (AAEL013811) VB Community Annotation] | location=JXUM01S00283…	-1.94401	-0.302422	-0.697002	0.302422	0.570723	0.47579	+	60H_12H	23.082	1.38684	1.33629	1.43079	2.85632	0.596	1.528	2.715	-0.75	0.61	1.44	High	High	High	High	High	High	High	High	High	High	High	High
AALF023705-PA	transcript=AALF023705-RA | gene=AALF023705 | organism=Aedes_albopictus_Foshan | gene_product=cytochrome P450 [Source:Projected from Aedes aegypti (AAEL007830) VB Community Annotation] | transcript_product=cytochrome P450 [Source:Projected from Aedes aegypti (AAEL007830) VB Community Annotation] | location=JXUM01S005970:64830-73279(-) | protein_length=512 | sequence_SO=supercontig | SO=protein_cod…	-1.75777	-0.348804	-0.818691	0.843373	0.348804	0.534205	+	60H_12H	23.7794	1.06071	1.61773	1.55055	3.53535	1.473	3.435	3.71	0.56	1.78	1.89	High	High	High	Peak Found	High	High	High	High	High	High	High	High
AALF011899-PA	transcript=AALF011899-RA | gene=AALF011899 | organism=Aedes_albopictus_Foshan | gene_product=unspecified product | transcript_product=unspecified product | location=JXUM01S002568:169364-170392(+) | protein_length=342 | sequence_SO=supercontig | SO=protein_coding_gene | is_pseudo=false	-1.88759	-0.256466	-1.06549	0.286144	0.29715	0.256466	+	60H_12H	24.5013	1.02213	1.34036	1.34977	2.86559	0.552	1.901	2.95	-0.86	0.93	1.56	High	High	High	High	High	High	High	High	High	High	High	High
AALF023764-PA	transcript=AALF023764-RA | gene=AALF023764 | organism=Aedes_albopictus_Foshan | gene_product=FK506-binding protein [Source:UniProtKB/TrEMBL;Acc:A0A182H826] | transcript_product=FK506-binding protein [Source:UniProtKB/TrEMBL;Acc:A0A182H826] | location=JXUM01S005994:29893-58285(+) | protein_length=387 | sequence_SO=supercontig | SO=protein_coding_gene | is_pseudo=false	-1.84767	-0.362146	-0.914883	0.362146	0.542015	0.439327	+	60H_12H	27.1525	1.11839	1.56871	1.4894	3.4113	0.702	1.464	2.326	-0.51	0.55	1.22	High	High	High	High	High	High	High	High	High	High	High	High
AALF002373-PA	transcript=AALF002373-RA | gene=AALF002373 | organism=Aedes_albopictus_Foshan | gene_product=nop14 [Source:Projected from Aedes aegypti (AAEL014051) VB Community Annotation] | transcript_product=nop14 [Source:Projected from Aedes aegypti (AAEL014051) VB Community Annotation] | location=JXUM01S009320:11840-16571(+) | protein_length=846 | sequence_SO=supercontig | SO=protein_coding_gene | is_pseudo…	-1.66512	-0.418294	-0.98553	0.418294	0.726664	0.614928	+	60H_12H	23.2168	1.61918	1.90922	1.60961	4.33257	0.488	1.936	4.231	-1.03	0.95	2.08	High	High	High	Peak Found	High	High	High	High	High	High	High	High
AALF002710-PA	transcript=AALF002710-RA | gene=AALF002710 | organism=Aedes_albopictus_Foshan | gene_product=unspecified product | transcript_product=unspecified product | location=JXUM01S001214:22011-23209(-) | protein_length=358 | sequence_SO=supercontig | SO=protein_coding_gene | is_pseudo=false	-1.92564	-0.337435	-0.845833	0.337435	0.484341	0.337897	+	60H_12H	23.9394	1.54101	1.40805	1.42286	3.02217	0.586	2.105	4.61	-0.77	1.07	2.2	High	High	High	High	High	High	High	High	High	High	High	High
AALF018478-PA	transcript=AALF018478-RA | gene=AALF018478 | organism=Aedes_albopictus_Foshan | gene_product=ATP-dependent RNA helicase [Source:Projected from Aedes aegypti (AAEL007150) VB Community Annotation] | transcript_product=ATP-dependent RNA helicase [Source:Projected from Aedes aegypti (AAEL007150) VB Community Annotation] | location=JXUM01S004340:135044-143724(-) | protein_length=1211 | sequence_SO=sup…	-1.52231	-0.645901	-0.570172	0.570172	1.03665	0.735211	+	60H_12H	22.0952	1.7608	2.14387	1.69347	5.06008	0.497	1.982	5.884	-1.01	0.99	2.56	Peak Found	High	High	Peak Found	Peak Found	Peak Found	High	High	High	High	Peak Found	High
AALF017771-PA	transcript=AALF017771-RA | gene=AALF017771 | organism=Aedes_albopictus_Foshan | gene_product=unspecified product | transcript_product=unspecified product | location=JXUM01S000482:278446-279599(-) | protein_length=343 | sequence_SO=supercontig | SO=protein_coding_gene | is_pseudo=false	-1.63821	-0.467354	-1.15507	0.499691	0.543638	0.467354	+	60H_12H	24.34	0.992229	2.02204	1.59044	4.67184	0.389	1.752	5.1	-1.36	0.81	2.35	High	High	High	High	High	High	High	High	High	High	High	High
AALF016817-PA	transcript=AALF016817-RA | gene=AALF016817 | organism=Aedes_albopictus_Foshan | gene_product=unspecified product | transcript_product=unspecified product | location=JXUM01S003880:6180-34624(+) | protein_length=1401 | sequence_SO=supercontig | SO=protein_coding_gene | is_pseudo=false	-1.3307	-0.46206	-0.589287	0.46206	1.24443	0.952037	+	60H_12H	23.414	0.74318	2.04518	1.68019	4.74378	0.244	1.156	3.258	-2.04	0.21	1.7	High	High	High	High	High	High	High	High	High	High	High	High
AALF024422-PA	transcript=AALF024422-RA | gene=AALF024422 | organism=Aedes_albopictus_Foshan | gene_product=cdc73 domain protein [Source:Projected from Aedes aegypti (AAEL003528) VB Community Annotation] | transcript_product=cdc73 domain protein [Source:Projected from Aedes aegypti (AAEL003528) VB Community Annotation] | location=JXUM01S000781:291284-301144(+) | protein_length=542 | sequence_SO=supercontig | SO…	-1.49435	-0.652388	-0.934335	0.652388	0.775059	0.664838	+	60H_12H	22.7087	1.25643	2.63208	1.72445	6.88449	1.046	2.64	4.319	0.07	1.4	2.11	High	High	High	High	High	High	High	High	High	High	High	High
AALF000028-PA	transcript=AALF000028-RA | gene=AALF000028 | organism=Aedes_albopictus_Foshan | gene_product=unspecified product | transcript_product=unspecified product | location=JXUM01S000003:849400-851983(-) | protein_length=674 | sequence_SO=supercontig | SO=protein_coding_gene | is_pseudo=false	0.316087	1.78004	0.447833	-0.316087	-0.917427	-0.767728	+	60H_12H	23.5962	0.378339	1.40811	-1.51507	-3.02232	1.205	0.859	0.747	0.27	-0.22	-0.42	High	High	High	High	High	High	High	High	High	High	High	High
AALF021334-PA	transcript=AALF021334-RA | gene=AALF021334 | organism=Aedes_albopictus_Foshan | gene_product=RNA helicase [Source:UniProtKB/TrEMBL;Acc:A0A182H449] | transcript_product=RNA helicase [Source:UniProtKB/TrEMBL;Acc:A0A182H449] | location=JXUM01S005165:71481-74193(+) | protein_length=718 | sequence_SO=supercontig | SO=protein_coding_gene | is_pseudo=false	-1.86498	-0.411049	-0.627718	0.411049	0.698239	0.549858	+	60H_12H	22.9552	2.01577	1.52529	1.52097	3.30356	0.379	1.68	6.115	-1.4	0.75	2.61	High	High	High	High	High	High	High	High	High	High	High	High
AALF017680-PA	transcript=AALF017680-RA | gene=AALF017680 | organism=Aedes_albopictus_Foshan | gene_product=RNA helicase [Source:UniProtKB/TrEMBL;Acc:A0A182GXM1] | transcript_product=RNA helicase [Source:UniProtKB/TrEMBL;Acc:A0A182GXM1] | location=JXUM01S004120:149064-151505(+) | protein_length=610 | sequence_SO=supercontig | SO=protein_coding_gene | is_pseudo=false	-1.79421	-0.502834	-0.513237	0.730786	0.691146	0.502834	+	60H_12H	23.3111	1.4971	1.65554	1.57835	3.63288	0.177	1.792	10.098	-2.5	0.84	3.34	High	High	High	High	High	High	High	High	High	High	High	High
AALF012680-PA	transcript=AALF012680-RA | gene=AALF012680 | organism=Aedes_albopictus_Foshan | gene_product=sin3a-associated protein sap130 [Source:Projected from Aedes aegypti (AAEL007252) VB Community Annotation] | transcript_product=sin3a-associated protein sap130 [Source:Projected from Aedes aegypti (AAEL007252) VB Community Annotation] | location=JXUM01S000299:249375-265544(+) | protein_length=1343 | seque…	-1.78271	-0.424535	-0.813939	0.424535	0.623309	0.640673	+	60H_12H	23.3488	0.439371	1.73075	1.5699	3.83185	0.8	2.259	4.829	-0.32	1.18	2.27	High	High	High	High	High	High	High	High	High	High	High	High
AALF020133-PA	transcript=AALF020133-RA | gene=AALF020133 | organism=Aedes_albopictus_Foshan | gene_product=lysine-specific demethylase NO66 (EC 1.14.11.27)(Nucleolar protein 66) [Source:Projected from Aedes aegypti (AAEL009382) VB Community Annotation] | transcript_product=lysine-specific demethylase NO66 (EC 1.14.11.27)(Nucleolar protein 66) [Source:Projected from Aedes aegypti (AAEL009382) VB Community Annot…	-1.14536	-0.347774	-0.368822	0.347774	1.50726	1.01901	+	60H_12H	24.2206	0.502754	1.68202	1.57867	3.70217	0.286	0.966	3.021	-1.81	-0.05	1.6	High	High	High	High	High	High	High	High	High	High	High	High
E1_del9	E1_del9	-1.07753	-0.806725	-1.05086	0.806725	0.879371	0.812226	+	60H_12H	25.5184	1.55061	4.45771	1.81115	20.2869	0.958	100	13.111	-0.06	6.64	3.71	Not Found	Not Found	Peak Found	High	High	High	High	High	High	Peak Found	High	High
AALF023537-PA	transcript=AALF023537-RA | gene=AALF023537 | organism=Aedes_albopictus_Foshan | gene_product=unspecified product | transcript_product=unspecified product | location=JXUM01S005921:24340-40928(-) | protein_length=944 | sequence_SO=supercontig | SO=protein_coding_gene | is_pseudo=false	-1.85926	-0.200452	-1.12074	0.36125	0.200452	0.276092	+	60H_12H	23.6766	1.2528	1.30196	1.33942	2.77854	0.614	2.057	2.462	-0.7	1.04	1.3	High	High	High	High	High	High	High	High	High	High	High	High
AALF012059-PA	transcript=AALF012059-RA | gene=AALF012059 | organism=Aedes_albopictus_Foshan | gene_product=nsfl1 cofactor P47 [Source:Projected from Aedes aegypti (AAEL001251) VB Community Annotation] | transcript_product=nsfl1 cofactor P47 [Source:Projected from Aedes aegypti (AAEL001251) VB Community Annotation] | location=JXUM01S002618:79951-81451(+) | protein_length=388 | sequence_SO=supercontig | SO=prote…	0.239623	1.74237	1.00692	-0.239623	-0.828446	-0.386107	+	60H_12H	24.2997	0.268997	1.46654	-1.48103	-3.16087	0.494	0.817	1.177	-1.02	-0.29	0.23	High	High	High	High	High	High	High	High	High	High	High	High
AALF024888-PA	transcript=AALF024888-RA | gene=AALF024888 | organism=Aedes_albopictus_Foshan | gene_product=unspecified product | transcript_product=unspecified product | location=JXUM01S006397:6292-43833(+) | protein_length=361 | sequence_SO=supercontig | SO=protein_coding_gene | is_pseudo=false	-1.42609	-1.43954	-0.228932	0.638181	0.617993	0.228932	+	60H_12H	26.2823	0.329341	1.64684	1.52655	3.61029	1.499	1.413	0.986	0.58	0.5	-0.02	High	High	High	High	High	High	High	High	High	High	High	High
AALF011696-PA	transcript=AALF011696-RA | gene=AALF011696 | organism=Aedes_albopictus_Foshan | gene_product=Importin subunit alpha [Source:UniProtKB/TrEMBL;Acc:A0A182GKX8] | transcript_product=Importin subunit alpha [Source:UniProtKB/TrEMBL;Acc:A0A182GKX8] | location=JXUM01S000277:349827-360885(+) | protein_length=527 | sequence_SO=supercontig | SO=protein_coding_gene | is_pseudo=false	0.30484	1.69503	0.877539	-0.30484	-0.993466	-0.428905	+	60H_12H	23.5648	0.637502	1.55155	-1.53487	-3.36847	1.084	0.508	0.397	0.12	-0.98	-1.33	High	High	High	High	High	High	High	High	High	High	High	High
AALF008657-PA	transcript=AALF008657-RA | gene=AALF008657 | organism=Aedes_albopictus_Foshan | gene_product=unspecified product | transcript_product=unspecified product | location=JXUM01S001904:196540-213374(-) | protein_length=1259 | sequence_SO=supercontig | SO=protein_coding_gene | is_pseudo=false	0.137301	1.746	1.06152	-0.137301	-0.742091	-0.486041	+	60H_12H	22.3205	0.508723	1.34893	-1.43675	-2.88521	0.987	0.608	0.567	-0.02	-0.72	-0.82	High	High	High	High	High	High	High	High	High	High	High	High
AALF025338-PA	transcript=AALF025338-RA | gene=AALF025338 | organism=Aedes_albopictus_Foshan | gene_product=14-3-3 protein zeta [Source:Projected from Aedes aegypti lvpagwg (AAEL006885) UniProtKB/Swiss-Prot;Acc:Q1HR36] | transcript_product=14-3-3 protein zeta [Source:Projected from Aedes aegypti lvpagwg (AAEL006885) UniProtKB/Swiss-Prot;Acc:Q1HR36] | location=JXUM01S006552:54253-78220(+) | protein_length=248 | …	0.836505	0.245439	0.467522	-0.245439	-1.24974	-1.54899	+	60H_12H	27.8174	0.330054	1.62688	-1.53121	-3.5588	1.046	0.847	0.831	0.07	-0.24	-0.27	High	High	High	High	High	High	High	High	High	High	High	High
AALF014955-PA	transcript=AALF014955-RA | gene=AALF014955 | organism=Aedes_albopictus_Foshan | gene_product=Nucleolar GTP-binding protein 1 [Source:UniProtKB/TrEMBL;Acc:A0A023EUN8] | transcript_product=Nucleolar GTP-binding protein 1 [Source:UniProtKB/TrEMBL;Acc:A0A023EUN8] | location=JXUM01S000044:431981-434639(+) | protein_length=652 | sequence_SO=supercontig | SO=protein_coding_gene | is_pseudo=false	-1.30826	-0.416234	-0.667712	0.416234	1.33801	0.840157	+	60H_12H	23.0101	1.05736	1.93864	1.6622	4.41927	0.368	1.132	3.679	-1.44	0.18	1.88	High	High	High	High	High	High	High	High	High	High	High	High
AALF011957-PA	transcript=AALF011957-RA | gene=AALF011957 | organism=Aedes_albopictus_Foshan | gene_product=Pescadillo homolog [Source:UniProtKB/TrEMBL;Acc:A0A182GLE9] | transcript_product=Pescadillo homolog [Source:UniProtKB/TrEMBL;Acc:A0A182GLE9] | location=JXUM01S002598:12248-14148(+) | protein_length=610 | sequence_SO=supercontig | SO=protein_coding_gene | is_pseudo=false	-1.47914	-0.45036	-1.27657	0.609137	0.637031	0.45036	+	60H_12H	22.877	1.03342	2.15819	1.6342	5.10731	0.594	1.455	2.19	-0.75	0.54	1.13	High	High	High	High	High	High	High	High	High	High	High	High
AALF013066-PA	transcript=AALF013066-RA | gene=AALF013066 | organism=Aedes_albopictus_Foshan | gene_product=unspecified product | transcript_product=unspecified product | location=JXUM01S000311:403792-405012(+) | protein_length=406 | sequence_SO=supercontig | SO=protein_coding_gene | is_pseudo=false	-1.55795	-0.530134	-1.10975	0.55503	0.686362	0.530134	+	60H_12H	23.247	0.61344	2.27207	1.65645	5.49524	0.806	1.428	1.791	-0.31	0.51	0.84	High	High	High	High	High	High	High	High	High	High	High	High
AALF000794-PA	transcript=AALF000794-RA | gene=AALF000794 | organism=Aedes_albopictus_Foshan | gene_product=unspecified product | transcript_product=unspecified product | location=JXUM01S008447:15991-17034(-) | protein_length=347 | sequence_SO=supercontig | SO=protein_coding_gene | is_pseudo=false	-1.25704	-0.548485	-0.95397	0.548485	1.064	0.880926	+	60H_12H	24.8066	0.964177	2.62947	1.75097	6.87344	0.544	2.069	4.014	-0.88	1.05	2.01	High	High	High	High	High	High	High	High	High	High	High	High
AALF026822-PA	transcript=AALF026822-RA | gene=AALF026822 | organism=Aedes_albopictus_Foshan | gene_product=E3 ubiquitin protein ligase [Source:UniProtKB/TrEMBL;Acc:A0A182HCW9] | transcript_product=E3 ubiquitin protein ligase [Source:UniProtKB/TrEMBL;Acc:A0A182HCW9] | location=JXUM01S007208:2848-25847(+) | protein_length=982 | sequence_SO=supercontig | SO=protein_coding_gene | is_pseudo=false	-1.74812	-0.562038	-0.778988	0.584561	0.562038	0.603144	+	60H_12H	23.1975	0.78055	1.93934	1.61296	4.42133	1.01	2.089	1.768	0.01	1.06	0.82	High	High	High	High	High	High	High	High	High	High	High	High
AALF022630-PA	transcript=AALF022630-RA | gene=AALF022630 | organism=Aedes_albopictus_Foshan | gene_product=lipid depleted protein [Source:Projected from Aedes aegypti (AAEL009309) VB Community Annotation] | transcript_product=lipid depleted protein [Source:Projected from Aedes aegypti (AAEL009309) VB Community Annotation] | location=JXUM01S005625:29434-30856(-) | protein_length=452 | sequence_SO=supercontig | …	-1.70912	-0.471735	-1.03095	0.544581	0.523843	0.471735	+	60H_12H	23.3557	1.59663	1.93872	1.58399	4.41951	0.582	1.831	3.603	-0.78	0.87	1.85	High	High	High	High	High	High	High	High	High	High	High	High
AALF004218-PA	transcript=AALF004218-RA | gene=AALF004218 | organism=Aedes_albopictus_Foshan | gene_product=unspecified product | transcript_product=unspecified product | location=JXUM01S000142:395506-397965(+) | protein_length=752 | sequence_SO=supercontig | SO=protein_coding_gene | is_pseudo=false	-1.54188	-0.450267	-1.06451	0.450267	0.880035	0.556308	+	60H_12H	22.9618	1.1485	2.0716	1.64776	4.82696	0.459	1.267	3.181	-1.12	0.34	1.67	High	High	High	High	High	High	High	High	High	High	High	High
AALF006845-PA	transcript=AALF006845-RA | gene=AALF006845 | organism=Aedes_albopictus_Foshan | gene_product=Proteasome subunit beta [Source:UniProtKB/TrEMBL;Acc:A0A182GBA9] | transcript_product=Proteasome subunit beta [Source:UniProtKB/TrEMBL;Acc:A0A182GBA9] | location=JXUM01S000174:50465-51489(+) | protein_length=294 | sequence_SO=supercontig | SO=protein_coding_gene | is_pseudo=false	-1.4362	-0.149137	-0.89473	1.29112	0.149137	0.652156	+	60H_12H	24.5844	0.522408	1.42336	1.52416	3.05817	0.986	1.716	1.884	-0.02	0.78	0.91	High	High	High	High	High	High	High	High	High	High	High	High
AALF024813-PA	transcript=AALF024813-RA | gene=AALF024813 | organism=Aedes_albopictus_Foshan | gene_product=unspecified product | transcript_product=unspecified product | location=JXUM01S000785:120181-121758(+) | protein_length=484 | sequence_SO=supercontig | SO=protein_coding_gene | is_pseudo=false	-1.9459	-0.399515	-0.558955	0.399515	0.61999	0.444317	+	60H_12H	24.1493	1.38091	1.37177	1.45607	2.93775	0.706	2.219	3.457	-0.5	1.15	1.79	High	High	High	High	High	High	High	High	High	High	High	High
AALF013504-PA	transcript=AALF013504-RA | gene=AALF013504 | organism=Aedes_albopictus_Foshan | gene_product=unspecified product | transcript_product=unspecified product | location=JXUM01S002993:138663-154496(+) | protein_length=754 | sequence_SO=supercontig | SO=protein_coding_gene | is_pseudo=false	-1.36798	-0.561409	-0.441176	0.441176	1.21381	0.975116	+	60H_12H	22.5029	0.453814	1.96773	1.66689	4.50619	1.172	1.476	0.882	0.23	0.56	-0.18	High	High	High	High	High	High	High	High	High	High	High	High
AALF006360-PA	transcript=AALF006360-RA | gene=AALF006360 | organism=Aedes_albopictus_Foshan | gene_product=unspecified product | transcript_product=unspecified product | location=JXUM01S001568:112666-124273(+) | protein_length=933 | sequence_SO=supercontig | SO=protein_coding_gene | is_pseudo=false	-1.60655	-0.256583	-1.41001	0.256583	0.462024	0.292788	+	60H_12H	22.1815	1.79656	1.54574	1.42818	3.35406	0.446	1.408	2.763	-1.16	0.49	1.47	High	High	High	High	High	High	High	High	High	High	High	High
AALF001358-PA	transcript=AALF001358-RA | gene=AALF001358 | organism=Aedes_albopictus_Foshan | gene_product=unspecified product | transcript_product=unspecified product | location=JXUM01S001116:311161-313795(-) | protein_length=817 | sequence_SO=supercontig | SO=protein_coding_gene | is_pseudo=false	-1.64815	-0.462805	-0.677508	0.462805	0.862673	0.807456	+	60H_12H	21.3348	2.05894	1.88267	1.64047	4.25539	0.625	2.291	3.91	-0.68	1.2	1.97	High	High	High	High	High	Peak Found	High	High	High	High	High	High
AALF008472-PA	transcript=AALF008472-RA | gene=AALF008472 | organism=Aedes_albopictus_Foshan | gene_product=unspecified product | transcript_product=unspecified product | location=JXUM01S001877:84746-97108(+) | protein_length=1175 | sequence_SO=supercontig | SO=protein_coding_gene | is_pseudo=false	-1.84237	-0.309111	-1.04024	0.337447	0.309111	0.467537	+	60H_12H	22.6216	1.85104	1.49191	1.43527	3.22207	0.455	1.942	4.518	-1.14	0.96	2.18	High	High	High	High	High	High	High	High	High	High	High	High
AALF004104-PA	transcript=AALF004104-RA | gene=AALF004104 | organism=Aedes_albopictus_Foshan | gene_product=60S ribosomal protein L8 [Source:Projected from Aedes aegypti (AAEL000987) VB Community Annotation] | transcript_product=60S ribosomal protein L8 [Source:Projected from Aedes aegypti (AAEL000987) VB Community Annotation] | location=JXUM01S001328:226036-226885(+) | protein_length=261 | sequence_SO=supercon…	-1.3098	-0.207539	-0.634469	0.207539	1.4489	0.834517	+	60H_12H	25.7352	0.681522	1.48994	1.54759	3.2173	0.922	0.834	2.169	-0.12	-0.26	1.12	High	High	High	High	High	High	High	High	High	High	High	High
AALF016772-PA	transcript=AALF016772-RA | gene=AALF016772 | organism=Aedes_albopictus_Foshan | gene_product=Mediator of RNA polymerase II transcription subunit [Source:Projected from Aedes aegypti (AAEL001883) VB Community Annotation] | transcript_product=Mediator of RNA polymerase II transcription subunit [Source:Projected from Aedes aegypti (AAEL001883) VB Community Annotation] | location=JXUM01S003872:133078…	-1.53339	-0.60396	-0.925336	0.60396	0.829091	0.612826	+	60H_12H	22.4771	1.10697	2.41943	1.70285	6.03229	0.623	2.338	3.556	-0.68	1.23	1.83	High	High	High	High	High	High	High	High	High	High	High	High
AALF004090-PA	transcript=AALF004090-RA | gene=AALF004090 | organism=Aedes_albopictus_Foshan | gene_product=unspecified product | transcript_product=unspecified product | location=JXUM01S010433:29202-30716(+) | protein_length=245 | sequence_SO=supercontig | SO=protein_coding_gene | is_pseudo=false	-0.71517	-0.944002	-0.612994	0.612994	1.3164	1.05497	+	60H_12H	23.4773	0.841167	2.81622	1.75218	7.70508	0.53	2.059	4.629	-0.92	1.04	2.21	High	High	High	High	High	High	High	High	High	High	High	High
AALF015521-PA	transcript=AALF015521-RA | gene=AALF015521 | organism=Aedes_albopictus_Foshan | gene_product=unspecified product | transcript_product=unspecified product | location=JXUM01S003526:1330-3714(-) | protein_length=729 | sequence_SO=supercontig | SO=protein_coding_gene | is_pseudo=false	-1.91838	-0.311353	-0.847637	0.311353	0.50341	0.39244	+	60H_12H	22.9421	1.44714	1.39968	1.42819	3.00259	0.493	1.444	3.977	-1.02	0.53	1.99	High	High	High	High	High	High	High	High	High	High	High	High
AALF027713-PA	transcript=AALF027713-RA | gene=AALF027713 | organism=Aedes_albopictus_Foshan | gene_product=unspecified product | transcript_product=unspecified product | location=JXUM01S000956:20836-24438(-) | protein_length=1045 | sequence_SO=supercontig | SO=protein_coding_gene | is_pseudo=false	-1.57004	-0.633367	-0.883596	0.695861	0.683892	0.633367	+	60H_12H	22.5873	0.635008	2.42607	1.70004	6.05749	0.48	2.288	5.993	-1.06	1.19	2.58	Peak Found	Peak Found	Peak Found	Peak Found	High	Peak Found	High	High	High	Peak Found	High	High
AALF025434-PA	transcript=AALF025434-RA | gene=AALF025434 | organism=Aedes_albopictus_Foshan | gene_product=unspecified product | transcript_product=unspecified product | location=JXUM01S000831:413332-414362(-) | protein_length=320 | sequence_SO=supercontig | SO=protein_coding_gene | is_pseudo=false	-1.88079	-0.374408	-0.866449	0.374408	0.487603	0.440192	+	60H_12H	24.5672	1.71105	1.53035	1.47462	3.31602	0.623	2.46	5.074	-0.68	1.3	2.34	High	High	High	High	High	High	High	High	High	High	High	High
AALF008598-PA	transcript=AALF008598-RA | gene=AALF008598 | organism=Aedes_albopictus_Foshan | gene_product=unspecified product | transcript_product=unspecified product | location=JXUM01S001899:45973-69855(-) | protein_length=1207 | sequence_SO=supercontig | SO=protein_coding_gene | is_pseudo=false	0.282699	1.50831	0.816541	-0.282699	-1.28849	-0.488079	+	60H_12H	22.0811	0.934296	1.53056	-1.55561	-3.31652	1.156	0.453	0.403	0.21	-1.14	-1.31	High	High	High	High	High	High	High	High	High	High	High	High
AALF027599-PA	transcript=AALF027599-RA | gene=AALF027599 | organism=Aedes_albopictus_Foshan | gene_product=structural maintenance of chromosomes 5 smc5 [Source:Projected from Aedes aegypti (AAEL010913) VB Community Annotation] | transcript_product=structural maintenance of chromosomes 5 smc5 [Source:Projected from Aedes aegypti (AAEL010913) VB Community Annotation] | location=JXUM01S007534:29901-46271(+) | pro…	-1.0117	-0.926198	-0.726308	0.726308	1.08149	0.945495	+	60H_12H	23.064	0.626458	3.76069	1.80583	13.5141	0.717	1.528	2.402	-0.48	0.61	1.26	High	High	High	High	High	High	High	High	High	High	High	High
AALF008423-PA	transcript=AALF008423-RA | gene=AALF008423 | organism=Aedes_albopictus_Foshan | gene_product=Ribosomal protein L15 [Source:UniProtKB/TrEMBL;Acc:A0A023EJH8] | transcript_product=Ribosomal protein L15 [Source:UniProtKB/TrEMBL;Acc:A0A023EJH8] | location=JXUM01S001857:252698-253608(-) | protein_length=204 | sequence_SO=supercontig | SO=protein_coding_gene | is_pseudo=false	-1.34632	-0.401543	-1.44732	0.401543	0.632662	0.608241	+	60H_12H	26.2971	0.554834	2.04035	1.61254	4.72871	0.271	0.511	2.044	-1.88	-0.97	1.03	High	High	High	High	High	High	High	High	High	High	High	High
AALF015998-PA	transcript=AALF015998-RA | gene=AALF015998 | organism=Aedes_albopictus_Foshan | gene_product=Pescadillo homolog [Source:UniProtKB/TrEMBL;Acc:A0A182GUI3] | transcript_product=Pescadillo homolog [Source:UniProtKB/TrEMBL;Acc:A0A182GUI3] | location=JXUM01S003656:68142-70451(+) | protein_length=584 | sequence_SO=supercontig | SO=protein_coding_gene | is_pseudo=false	-1.44751	-0.511317	-1.2317	0.567481	0.736685	0.511317	+	60H_12H	22.7525	0.970016	2.3389	1.66867	5.7337	0.638	1.466	2.24	-0.65	0.55	1.16	High	High	High	High	High	High	High	High	High	High	High	High
AALF000393-PA	transcript=AALF000393-RA | gene=AALF000393 | organism=Aedes_albopictus_Foshan | gene_product=pre-mRNA splicing factor [Source:Projected from Aedes aegypti (AAEL010387) VB Community Annotation] | transcript_product=pre-mRNA splicing factor [Source:Projected from Aedes aegypti (AAEL010387) VB Community Annotation] | location=JXUM01S001052:274766-287828(+) | protein_length=931 | sequence_SO=supercon…	-1.00033	-0.699792	-1.02431	0.699792	1.00821	0.976846	+	60H_12H	22.3316	1.19826	3.64028	1.80309	12.5921	0.666	2.475	3.58	-0.59	1.31	1.84	High	High	High	High	High	High	High	High	High	High	High	High
AALF013153-PA	transcript=AALF013153-RA | gene=AALF013153 | organism=Aedes_albopictus_Foshan | gene_product=unspecified product | transcript_product=unspecified product | location=JXUM01S002899:81780-88206(-) | protein_length=335 | sequence_SO=supercontig | SO=protein_coding_gene | is_pseudo=false	-1.1776	-0.560849	-1.40304	0.560849	0.759492	0.662411	+	60H_12H	23.1384	1.43903	2.56769	1.70808	6.6162	0.093	2.125	26.406	-3.42	1.09	4.72	High	High	High	High	High	High	High	High	High	High	High	High
AALF010205-PA	transcript=AALF010205-RA | gene=AALF010205 | organism=Aedes_albopictus_Foshan | gene_product=unspecified product | transcript_product=unspecified product | location=JXUM01S000250:198910-223316(+) | protein_length=1472 | sequence_SO=supercontig | SO=protein_coding_gene | is_pseudo=false	-1.26416	-0.5013	-1.0831	0.5013	1.02685	0.819615	+	60H_12H	21.8473	1.30889	2.48119	1.73211	6.26996	0.547	1.829	3.474	-0.87	0.87	1.8	High	High	High	Peak Found	Peak Found	Not Found	High	High	High	High	Peak Found	High
AALF004102-PA	transcript=AALF004102-RA | gene=AALF004102 | organism=Aedes_albopictus_Foshan | gene_product=clathrin coat associated protein ap-50 [Source:Projected from Aedes aegypti (AAEL003106) VB Community Annotation] | transcript_product=clathrin coat associated protein ap-50 [Source:Projected from Aedes aegypti (AAEL003106) VB Community Annotation] | location=JXUM01S001328:203217-208448(+) | protein_lengt…	-1.85456	-0.291203	-0.776615	0.291203	0.75025	0.474345	+	60H_12H	24.63	0.892302	1.43115	1.47939	3.07656	0.349	1.05	4.053	-1.52	0.07	2.02	High	High	High	High	High	High	High	High	High	High	High	High
AALF000820-PA	transcript=AALF000820-RA | gene=AALF000820 | organism=Aedes_albopictus_Foshan | gene_product=cytochrome P450 [Source:Projected from Aedes aegypti (AAEL006805) VB Community Annotation] | transcript_product=cytochrome P450 [Source:Projected from Aedes aegypti (AAEL006805) VB Community Annotation] | location=JXUM01S008469:1114-2789(-) | protein_length=538 | sequence_SO=supercontig | SO=protein_codin…	-1.54006	-0.387206	-1.19155	0.788263	0.387206	0.535918	+	60H_12H	24.1869	0.884314	1.95285	1.61007	4.46158	0.949	2.055	2.557	-0.07	1.04	1.35	High	High	High	High	High	High	High	High	High	High	High	High
AALF010559-PA	transcript=AALF010559-RA | gene=AALF010559 | organism=Aedes_albopictus_Foshan | gene_product=snare protein sec22 [Source:Projected from Aedes aegypti (AAEL012875) VB Community Annotation] | transcript_product=snare protein sec22 [Source:Projected from Aedes aegypti (AAEL012875) VB Community Annotation] | location=JXUM01S002299:118317-121154(+) | protein_length=211 | sequence_SO=supercontig | SO=p…	-0.649559	-0.345625	-0.779192	1.86287	0.345625	0.511609	+	60H_12H	24.4981	0.554713	1.4038	1.49816	3.01221	1.739	1.582	1.595	0.8	0.66	0.67	High	High	High	High	High	High	High	High	High	High	High	High
AALF007394-PA	transcript=AALF007394-RA | gene=AALF007394 | organism=Aedes_albopictus_Foshan | gene_product=RNA binding motif protein [Source:Projected from Aedes aegypti (AAEL004075) VB Community Annotation] | transcript_product=RNA binding motif protein [Source:Projected from Aedes aegypti (AAEL004075) VB Community Annotation] | location=JXUM01S001701:128553-131642(-) | protein_length=866 | sequence_SO=superc…	-1.92508	-0.306031	-0.862217	0.306031	0.518882	0.306766	+	60H_12H	22.3121	1.60218	1.36964	1.40834	2.93282	0.723	1.992	2.318	-0.47	0.99	1.21	High	High	High	High	High	High	High	High	High	High	High	High
AALF007149-PA	transcript=AALF007149-RA | gene=AALF007149 | organism=Aedes_albopictus_Foshan | gene_product=26S proteasome alpha 7 subunit | transcript_product=26S proteasome alpha 7 subunit | location=JXUM01S013090:3386-4459(+) | protein_length=253 | sequence_SO=supercontig | SO=protein_coding_gene | is_pseudo=false	-1.41243	-0.571926	-0.209921	1.37839	0.209921	0.830558	+	60H_12H	25.4188	0.43722	1.45519	1.53772	3.13371	1.143	1.879	1.29	0.19	0.91	0.37	High	High	High	High	High	High	High	High	High	High	High	High
AALF022984-PA	transcript=AALF022984-RA | gene=AALF022984 | organism=Aedes_albopictus_Foshan | gene_product=unspecified product | transcript_product=unspecified product | location=JXUM01S005746:17893-27656(-) | protein_length=827 | sequence_SO=supercontig | SO=protein_coding_gene | is_pseudo=false	-1.73568	-0.680663	-0.334742	0.334742	0.918417	0.675659	+	60H_12H	20.9504	0.758571	1.57838	1.55997	3.43554	0.988	1.823	1.396	-0.02	0.87	0.48	High	High	High	High	High	High	High	High	High	High	High	High
AALF010820-PA	transcript=AALF010820-RA | gene=AALF010820 | organism=Aedes_albopictus_Foshan | gene_product=symplekin [Source:Projected from Aedes aegypti (AAEL002437) VB Community Annotation] | transcript_product=symplekin [Source:Projected from Aedes aegypti (AAEL002437) VB Community Annotation] | location=JXUM01S002449:52248-67508(-) | protein_length=1170 | sequence_SO=supercontig | SO=protein_coding_gene | …	-0.570997	-1.29174	-0.726532	0.570997	1.04629	1.02798	+	60H_12H	23.9582	0.199498	2.53839	1.74485	6.49713	0.797	1.781	3.212	-0.33	0.83	1.68	High	High	High	High	High	High	High	High	High	High	High	High
AALF012454-PA	transcript=AALF012454-RA | gene=AALF012454 | organism=Aedes_albopictus_Foshan | gene_product=Putative mrna cleavage factor i subunit/cpsf subunit [Source:Projected from Aedes aegypti lvpagwg (AAEL017164) UniProtKB/TrEMBL;Acc:A0A0N8ES32] | transcript_product=Putative mrna cleavage factor i subunit/cpsf subunit [Source:Projected from Aedes aegypti lvpagwg (AAEL017164) UniProtKB/TrEMBL;Acc:A0A0N8ES3…	-1.87227	-0.24381	-1.07622	0.397242	0.244285	0.24381	+	60H_12H	23.4687	1.79989	1.34413	1.35921	2.87422	0.387	1.768	2.455	-1.37	0.82	1.3	High	High	High	High	High	High	High	High	High	High	High	High
AALF025102-PA	transcript=AALF025102-RA | gene=AALF025102 | organism=Aedes_albopictus_Foshan | gene_product=Putative ecdysone-inducible protein l2 [Source:UniProtKB/TrEMBL;Acc:A0A023ELU8] | transcript_product=Putative ecdysone-inducible protein l2 [Source:UniProtKB/TrEMBL;Acc:A0A023ELU8] | location=JXUM01S000807:137608-138496(-) | protein_length=267 | sequence_SO=supercontig | SO=protein_coding_gene | is_pseudo…	-1.93911	-0.398702	-0.735005	0.437921	0.435779	0.398702	+	60H_12H	23.8935	1.70666	1.43949	1.44841	3.09633	0.792	3.159	5.53	-0.34	1.66	2.47	High	High	High	High	High	High	High	High	High	High	High	High
AALF018304-PA	transcript=AALF018304-RA | gene=AALF018304 | organism=Aedes_albopictus_Foshan | gene_product=unspecified product | transcript_product=unspecified product | location=JXUM01S000506:439616-440728(+) | protein_length=272 | sequence_SO=supercontig | SO=protein_coding_gene | is_pseudo=false	-1.93911	-0.398702	-0.735005	0.437921	0.435779	0.398702	+	60H_12H	23.8935	1.70666	1.43949	1.44841	3.09633	0.792	3.159	5.53	-0.34	1.66	2.47	High	High	High	High	High	High	High	High	High	High	High	High
AALF019796-PA	transcript=AALF019796-RA | gene=AALF019796 | organism=Aedes_albopictus_Foshan | gene_product=Putative myosin regulatory light chain ef-hand protein superfamily [Source:UniProtKB/TrEMBL;Acc:A0A023EGU9] | transcript_product=Putative myosin regulatory light chain ef-hand protein superfamily [Source:UniProtKB/TrEMBL;Acc:A0A023EGU9] | location=JXUM01S000547:337789-338313(-) | protein_length=174 | sequ…	-0.983725	-0.561605	-0.715254	0.561605	1.35672	1.02431	+	60H_12H	23.9491	1.77497	2.57181	1.73441	6.6331	0.151	0.771	5.588	-2.72	-0.38	2.48	High	High	High	High	High	High	High	High	High	High	High	High
AALF024147-PA	transcript=AALF024147-RA | gene=AALF024147 | organism=Aedes_albopictus_Foshan | gene_product=unspecified product | transcript_product=unspecified product | location=JXUM01S006128:84418-86447(-) | protein_length=579 | sequence_SO=supercontig | SO=protein_coding_gene | is_pseudo=false	-1.77844	-0.230279	-1.25452	0.279537	0.230279	0.281338	+	60H_12H	23.9786	0.892801	1.38598	1.35146	2.97067	0.203	1.788	8.801	-2.3	0.84	3.14	High	High	High	Peak Found	High	High	High	High	High	High	High	High
AALF011270-PA	transcript=AALF011270-RA | gene=AALF011270 | organism=Aedes_albopictus_Foshan | gene_product=cleavage and polyadenylation specificity factor cpsf [Source:Projected from Aedes aegypti (AAEL000832) VB Community Annotation] | transcript_product=cleavage and polyadenylation specificity factor cpsf [Source:Projected from Aedes aegypti (AAEL000832) VB Community Annotation] | location=JXUM01S002434:8543…	-1.70997	-0.498672	-1.00565	0.498672	0.560207	0.503475	+	60H_12H	22.5912	0.708846	1.9744	1.59222	4.52629	1.206	1.474	1.979	0.27	0.56	0.99	High	High	High	High	High	High	High	High	High	High	High	High
AALF003191-PA	transcript=AALF003191-RA | gene=AALF003191 | organism=Aedes_albopictus_Foshan | gene_product=unspecified product | transcript_product=unspecified product | location=JXUM01S009836:5304-21133(+) | protein_length=685 | sequence_SO=supercontig | SO=protein_coding_gene | is_pseudo=false	-1.64037	-0.658716	-0.555355	0.555355	0.885881	0.688231	+	60H_12H	22.3761	1.60482	2.00842	1.6613	4.62989	0.474	2.093	5.875	-1.08	1.07	2.55	High	High	High	High	High	High	High	High	High	High	High	High
AALF000938-PA	transcript=AALF000938-RA | gene=AALF000938 | organism=Aedes_albopictus_Foshan | gene_product=unspecified product | transcript_product=unspecified product | location=JXUM01S008521:38393-41618(-) | protein_length=730 | sequence_SO=supercontig | SO=protein_coding_gene | is_pseudo=false	-1.5975	-0.601482	-0.738434	0.601482	0.801216	0.732935	+	60H_12H	22.5318	0.847339	2.22487	1.69102	5.33172	0.587	1.744	2.967	-0.77	0.8	1.57	High	High	High	High	High	High	High	High	High	High	High	High
AALF009392-PA	transcript=AALF009392-RA | gene=AALF009392 | organism=Aedes_albopictus_Foshan | gene_product=unspecified product | transcript_product=unspecified product | location=JXUM01S002046:238133-243571(-) | protein_length=647 | sequence_SO=supercontig | SO=protein_coding_gene | is_pseudo=false	-1.5975	-0.601482	-0.738434	0.601482	0.801216	0.732935	+	60H_12H	22.5318	0.847339	2.22487	1.69102	5.33172	0.587	1.744	2.967	-0.77	0.8	1.57	High	High	High	High	High	High	High	High	High	High	High	High
AALF024525-PA	transcript=AALF024525-RA | gene=AALF024525 | organism=Aedes_albopictus_Foshan | gene_product=Structural maintenance of chromosomes protein [Source:UniProtKB/TrEMBL;Acc:A0A182H986] | transcript_product=Structural maintenance of chromosomes protein [Source:UniProtKB/TrEMBL;Acc:A0A182H986] | location=JXUM01S000773:23766-42827(-) | protein_length=1227 | sequence_SO=supercontig | SO=protein_coding_gen…	-1.15752	-0.915896	-0.514341	0.514341	1.1215	1.01707	+	60H_12H	20.987	1.10728	2.5608	1.74689	6.58801	1.103	1.791	1.687	0.14	0.84	0.75	High	High	High	High	High	High	High	High	High	High	High	High
AALF027364-PA	transcript=AALF027364-RA | gene=AALF027364 | organism=Aedes_albopictus_Foshan | gene_product=unspecified product | transcript_product=unspecified product | location=JXUM01S000931:7466-10337(-) | protein_length=761 | sequence_SO=supercontig | SO=protein_coding_gene | is_pseudo=false	-1.67565	-0.652409	-0.636058	0.660772	0.636058	0.721665	+	60H_12H	21.5406	0.87764	2.06853	1.66087	4.81722	0.97	2.116	3.536	-0.04	1.08	1.82	High	High	High	High	High	High	High	High	High	High	High	High
AALF002507-PA	transcript=AALF002507-RA | gene=AALF002507 | organism=Aedes_albopictus_Foshan | gene_product=transcription elongation regulator 1 (ca150) [Source:Projected from Aedes aegypti (AAEL011733) VB Community Annotation] | transcript_product=transcription elongation regulator 1 (ca150) [Source:Projected from Aedes aegypti (AAEL011733) VB Community Annotation] | location=JXUM01S009413:26167-44692(-) | pro…	-1.93799	-0.454543	-0.460731	0.454543	0.538536	0.573299	+	60H_12H	22.7037	1.16887	1.3891	1.47321	2.97792	0.931	2.105	2.785	-0.1	1.07	1.48	High	High	High	High	High	High	High	High	High	High	High	High
AALF028167-PA	transcript=AALF028167-RA | gene=AALF028167 | organism=Aedes_albopictus_Foshan | gene_product=Glutamine synthetase [Source:UniProtKB/TrEMBL;Acc:A0A182HEV7] | transcript_product=Glutamine synthetase [Source:UniProtKB/TrEMBL;Acc:A0A182HEV7] | location=JXUM01S007787:15803-17005(+) | protein_length=400 | sequence_SO=supercontig | SO=protein_coding_gene | is_pseudo=false	0.74807	0.249229	1.26923	-0.249229	-1.44591	-0.783936	+	60H_12H	26.1087	0.428958	1.5964	-1.58187	-3.48104	1.058	2.24	1.438	0.08	1.16	0.52	High	High	High	High	High	High	High	High	High	High	High	High
AALF009011-PA	transcript=AALF009011-RA | gene=AALF009011 | organism=Aedes_albopictus_Foshan | gene_product=unspecified product | transcript_product=unspecified product | location=JXUM01S001963:81417-94300(+) | protein_length=474 | sequence_SO=supercontig | SO=protein_coding_gene | is_pseudo=false	-1.38484	-0.378862	-0.998414	1.0476	0.378862	0.837178	+	60H_12H	23.3005	0.968701	2.04455	1.67525	4.74181	0.773	2.464	3.793	-0.37	1.3	1.92	High	High	High	High	High	High	High	High	High	High	High	High
AALF007802-PA	transcript=AALF007802-RA | gene=AALF007802 | organism=Aedes_albopictus_Foshan | gene_product=Putative rrm motif-containing protein [Source:UniProtKB/TrEMBL;Acc:A0A023ELN1] | transcript_product=Putative rrm motif-containing protein [Source:UniProtKB/TrEMBL;Acc:A0A023ELN1] | location=JXUM01S000186:198786-213031(+) | protein_length=261 | sequence_SO=supercontig | SO=protein_coding_gene | is_pseudo=f…	-1.81964	-0.361207	-0.720659	0.361207	0.771098	0.560395	+	60H_12H	24.8846	1.45418	1.55233	1.5314	3.37042	0.372	1.867	4.412	-1.43	0.9	2.14	High	High	High	High	High	High	High	High	High	High	High	High
AALF006069-PA	transcript=AALF006069-RA | gene=AALF006069 | organism=Aedes_albopictus_Foshan | gene_product=Proteasome subunit beta [Source:UniProtKB/TrEMBL;Acc:A0A182GA00] | transcript_product=Proteasome subunit beta [Source:UniProtKB/TrEMBL;Acc:A0A182GA00] | location=JXUM01S001535:40815-50251(-) | protein_length=270 | sequence_SO=supercontig | SO=protein_coding_gene | is_pseudo=false	-1.93021	-0.263509	-0.89006	0.516438	0.263509	0.276561	+	60H_12H	26.0943	0.887778	1.31132	1.3801	2.79964	0.678	1.797	3.049	-0.56	0.85	1.61	High	High	High	High	High	High	High	High	High	High	High	High
AALF027246-PA	transcript=AALF027246-RA | gene=AALF027246 | organism=Aedes_albopictus_Foshan | gene_product=unspecified product | transcript_product=unspecified product | location=JXUM01S000928:267893-268534(+) | protein_length=213 | sequence_SO=supercontig | SO=protein_coding_gene | is_pseudo=false	-1.46326	-0.331506	-1.14916	0.976015	0.331506	0.604899	+	60H_12H	23.1832	0.918637	1.86286	1.61878	4.19842	0.478	2.938	4.943	-1.07	1.55	2.31	High	High	High	Peak Found	High	High	High	High	High	High	High	High
AALF011567-PA	transcript=AALF011567-RA | gene=AALF011567 | organism=Aedes_albopictus_Foshan | gene_product=unspecified product | transcript_product=unspecified product | location=JXUM01S002510:6561-8507(+) | protein_length=612 | sequence_SO=supercontig | SO=protein_coding_gene | is_pseudo=false	-1.91495	-0.349044	-0.817553	0.421477	0.493228	0.349044	+	60H_12H	24.1251	0.838691	1.4448	1.44843	3.10893	0.225	1.058	4.763	-2.15	0.08	2.25	High	High	High	High	High	High	High	High	High	High	High	High
AALF028042-PA	transcript=AALF028042-RA | gene=AALF028042 | organism=Aedes_albopictus_Foshan | gene_product=unspecified product | transcript_product=unspecified product | location=JXUM01S007722:45581-48253(+) | protein_length=864 | sequence_SO=supercontig | SO=protein_coding_gene | is_pseudo=false	-1.00861	-0.772775	-1.18048	0.874988	0.772775	0.793228	+	60H_12H	22.165	1.4688	3.90835	1.80095	14.734	0.551	2.934	4.467	-0.86	1.55	2.16	High	High	High	High	High	High	High	High	High	High	High	High
AALF017524-PA	transcript=AALF017524-RA | gene=AALF017524 | organism=Aedes_albopictus_Foshan | gene_product=mediator complex subunit rgr-1 [Source:Projected from Aedes aegypti (AAEL014851) VB Community Annotation] | transcript_product=mediator complex subunit rgr-1 [Source:Projected from Aedes aegypti (AAEL014851) VB Community Annotation] | location=JXUM01S000060:506705-511917(+) | protein_length=1571 | sequenc…	-1.06494	-0.735008	-0.967651	0.758788	1.12842	0.735008	+	60H_12H	23.0814	0.23621	3.4392	1.7966	11.1851	0.687	1.483	2.685	-0.54	0.57	1.42	High	High	High	High	High	High	High	High	High	High	High	High
AALF001100-PA	transcript=AALF001100-RA | gene=AALF001100 | organism=Aedes_albopictus_Foshan | gene_product=unspecified product | transcript_product=unspecified product | location=JXUM01S001095:281732-295243(-) | protein_length=466 | sequence_SO=supercontig | SO=protein_coding_gene | is_pseudo=false	-1.3959	-0.736482	-0.865846	0.76912	0.736482	0.790829	+	60H_12H	22.4713	0.684152	3.02144	1.76489	8.72195	0.803	1.475	1.914	-0.32	0.56	0.94	High	High	High	High	High	High	High	High	High	High	High	High
AALF028574-PA	transcript=AALF028574-RA | gene=AALF028574 | organism=Aedes_albopictus_Foshan | gene_product=unspecified product | transcript_product=unspecified product | location=JXUM01S001010:193137-202732(-) | protein_length=326 | sequence_SO=supercontig | SO=protein_coding_gene | is_pseudo=false	0.167034	1.76739	1.1749	-0.265781	-0.607874	-0.167034	+	60H_12H	23.6438	0.455399	1.33229	-1.38334	-2.84719	1.934	0.856	0.437	0.95	-0.22	-1.19	High	High	High	High	High	High	High	High	High	High	High	High
AALF012610-PA	transcript=AALF012610-RA | gene=AALF012610 | organism=Aedes_albopictus_Foshan | gene_product=unspecified product | transcript_product=unspecified product | location=JXUM01S002764:129819-131551(-) | protein_length=448 | sequence_SO=supercontig | SO=protein_coding_gene | is_pseudo=false	-1.49303	-0.616027	-0.67077	0.616027	1.05386	0.671809	+	60H_12H	22.7709	1.07074	2.24908	1.70717	5.4151	0.603	2.02	3.479	-0.73	1.01	1.8	High	High	High	High	High	High	High	High	High	High	High	High
AALF010771-PA	transcript=AALF010771-RA | gene=AALF010771 | organism=Aedes_albopictus_Foshan | gene_product=unspecified product | transcript_product=unspecified product | location=JXUM01S002342:59152-95317(-) | protein_length=1414 | sequence_SO=supercontig | SO=protein_coding_gene | is_pseudo=false	-1.86668	-0.468744	-0.566086	0.468744	0.517875	0.69816	+	60H_12H	23.5428	0.665479	1.54515	1.52876	3.35258	0.942	1.845	2.033	-0.09	0.88	1.02	High	High	High	High	High	High	High	High	High	High	High	High
AALF020323-PA	transcript=AALF020323-RA | gene=AALF020323 | organism=Aedes_albopictus_Foshan | gene_product=unspecified product | transcript_product=unspecified product | location=JXUM01S004834:102533-113410(+) | protein_length=978 | sequence_SO=supercontig | SO=protein_coding_gene | is_pseudo=false	-1.79568	-0.200774	-1.25142	0.27837	0.226642	0.200774	+	60H_12H	23.3703	1.18817	1.31686	1.31789	2.81217	0.167	1.575	8.217	-2.59	0.66	3.04	High	High	High	High	High	High	High	High	High	High	High	High
AALF004972-PA	transcript=AALF004972-RA | gene=AALF004972 | organism=Aedes_albopictus_Foshan | gene_product=unspecified product | transcript_product=unspecified product | location=JXUM01S001417:245076-253779(-) | protein_length=893 | sequence_SO=supercontig | SO=protein_coding_gene | is_pseudo=false	-1.71054	-0.513059	-0.50772	0.50772	0.871946	0.731427	+	60H_12H	22.7356	1.90013	1.75597	1.61414	3.9001	0.54	2.714	5.927	-0.89	1.44	2.57	High	High	High	High	High	High	High	High	High	High	High	High
AALF022457-PA	transcript=AALF022457-RA | gene=AALF022457 | organism=Aedes_albopictus_Foshan | gene_product=DEAD box ATP-dependent RNA helicase [Source:Projected from Aedes aegypti (AAEL001657) VB Community Annotation] | transcript_product=DEAD box ATP-dependent RNA helicase [Source:Projected from Aedes aegypti (AAEL001657) VB Community Annotation] | location=JXUM01S005564:89149-91590(+) | protein_length=813 | …	-1.71054	-0.513059	-0.50772	0.50772	0.871946	0.731427	+	60H_12H	22.7356	1.90013	1.75597	1.61414	3.9001	0.54	2.714	5.927	-0.89	1.44	2.57	High	High	High	High	High	High	High	High	High	High	High	High
AALF016914-PA	transcript=AALF016914-RA | gene=AALF016914 | organism=Aedes_albopictus_Foshan | gene_product=unspecified product | transcript_product=unspecified product | location=JXUM01S003918:88563-100060(-) | protein_length=795 | sequence_SO=supercontig | SO=protein_coding_gene | is_pseudo=false	-1.05746	-1.16134	-0.740381	0.832142	0.862713	0.740381	+	60H_12H	22.3597	0.963494	3.7764	1.79814	13.6391	1.468	3.247	3.146	0.55	1.7	1.65	High	High	High	High	Peak Found	High	High	High	High	High	High	High
AALF000616-PA	transcript=AALF000616-RA | gene=AALF000616 | organism=Aedes_albopictus_Foshan | gene_product=unspecified product | transcript_product=unspecified product | location=JXUM01S001064:2933-5683(-) | protein_length=843 | sequence_SO=supercontig | SO=protein_coding_gene | is_pseudo=false	-1.5601	-0.617877	-0.723043	0.881747	0.617877	0.70871	+	60H_12H	22.3815	1.79387	2.28194	1.70312	5.52996	0.415	3.173	8.133	-1.27	1.67	3.02	High	High	High	High	High	High	High	High	High	High	High	High
AALF013718-PA	transcript=AALF013718-RA | gene=AALF013718 | organism=Aedes_albopictus_Foshan | gene_product=unspecified product | transcript_product=unspecified product | location=JXUM01S003035:9645-12277(+) | protein_length=833 | sequence_SO=supercontig | SO=protein_coding_gene | is_pseudo=false	-1.91796	-0.51856	-0.433475	0.500215	0.653083	0.433475	+	60H_12H	23.175	0.773317	1.42372	1.48559	3.05901	0.713	1.869	4.937	-0.49	0.9	2.3	High	High	High	High	High	High	High	High	High	High	High	High
AALF011602-PA	transcript=AALF011602-RA | gene=AALF011602 | organism=Aedes_albopictus_Foshan | gene_product=unspecified product | transcript_product=unspecified product | location=JXUM01S002505:167314-169955(+) | protein_length=834 | sequence_SO=supercontig | SO=protein_coding_gene | is_pseudo=false	-1.91796	-0.51856	-0.433475	0.500215	0.653083	0.433475	+	60H_12H	23.175	0.773317	1.42372	1.48559	3.05901	0.713	1.869	4.937	-0.49	0.9	2.3	High	High	High	High	High	High	High	High	High	High	High	High
AALF000617-PA	transcript=AALF000617-RA | gene=AALF000617 | organism=Aedes_albopictus_Foshan | gene_product=exonuclease nef-sp [Source:Projected from Aedes aegypti (AAEL006744) VB Community Annotation] | transcript_product=exonuclease nef-sp [Source:Projected from Aedes aegypti (AAEL006744) VB Community Annotation] | location=JXUM01S001064:6394-18019(+) | protein_length=664 | sequence_SO=supercontig | SO=protei…	-1.67344	-0.691945	-0.282754	0.282754	0.971895	0.785068	+	60H_12H	22.0284	0.917324	1.55977	1.56262	3.38895	0.744	1.759	2.773	-0.43	0.81	1.47	High	High	High	High	High	High	High	High	High	High	High	High
AALF010179-PA	transcript=AALF010179-RA | gene=AALF010179 | organism=Aedes_albopictus_Foshan | gene_product=S-(hydroxymethyl)glutathione dehydrogenase [Source:UniProtKB/TrEMBL;Acc:A0A182GHU2] | transcript_product=S-(hydroxymethyl)glutathione dehydrogenase [Source:UniProtKB/TrEMBL;Acc:A0A182GHU2] | location=JXUM01S002214:155627-162848(+) | protein_length=377 | sequence_SO=supercontig | SO=protein_coding_gene | i…	0.487767	0.745667	0.754866	-0.487767	-1.46672	-1.11671	+	60H_12H	24.2598	0.463021	2.31053	-1.6865	-5.63145	1.008	0.658	0.571	0.01	-0.6	-0.81	High	High	High	High	High	High	High	High	High	High	High	High
AALF003974-PA	transcript=AALF003974-RA | gene=AALF003974 | organism=Aedes_albopictus_Foshan | gene_product=unspecified product | transcript_product=unspecified product | location=JXUM01S010362:22500-25079(-) | protein_length=859 | sequence_SO=supercontig | SO=protein_coding_gene | is_pseudo=false	-0.672409	-0.713797	-1.18782	0.672409	1.23284	0.809585	+	60H_12H	22.034	0.658511	2.76406	1.76295	7.46431	0.571	1.655	3.145	-0.81	0.73	1.65	High	High	High	Peak Found	High	High	High	High	High	High	High	High
AALF013353-PA	transcript=AALF013353-RA | gene=AALF013353 | organism=Aedes_albopictus_Foshan | gene_product=DNA polymerase [Source:UniProtKB/TrEMBL;Acc:A0A182GPA3] | transcript_product=DNA polymerase [Source:UniProtKB/TrEMBL;Acc:A0A182GPA3] | location=JXUM01S002936:115687-132250(+) | protein_length=1508 | sequence_SO=supercontig | SO=protein_coding_gene | is_pseudo=false	-1.39503	-0.592749	-1.1711	0.664897	0.733229	0.592749	+	60H_12H	20.8657	1.42832	2.67782	1.71658	7.08077	0.889	2.016	3.601	-0.17	1.01	1.85	High	High	High	High	High	High	High	High	High	High	High	High
AALF025348-PA	transcript=AALF025348-RA | gene=AALF025348 | organism=Aedes_albopictus_Foshan | gene_product=ATP synthase delta chain, mitochondrial [Source:Projected from Aedes aegypti (AAEL002504) VB Community Annotation] | transcript_product=ATP synthase delta chain, mitochondrial [Source:Projected from Aedes aegypti (AAEL002504) VB Community Annotation] | location=JXUM01S006549:58761-59395(+) | protein_lengt…	0.360576	1.80723	0.874292	-0.606006	-0.360576	-0.585041	+	60H_12H	26.2788	0.235086	1.62568	-1.53124	-3.55572	1.3	1.069	0.735	0.38	0.1	-0.44	High	High	High	High	High	High	High	High	High	High	High	High
AALF010847-PA	transcript=AALF010847-RA | gene=AALF010847 | organism=Aedes_albopictus_Foshan | gene_product=unspecified product | transcript_product=unspecified product | location=JXUM01S002356:211652-226320(+) | protein_length=579 | sequence_SO=supercontig | SO=protein_coding_gene | is_pseudo=false	-1.37225	-0.626229	-0.780189	0.626229	1.01775	0.829505	+	60H_12H	23.8633	0.977374	2.6343	1.75072	6.8939	0.769	2.452	4.421	-0.38	1.29	2.14	High	High	High	High	High	High	High	High	High	High	High	High
AALF021857-PA	transcript=AALF021857-RA | gene=AALF021857 | organism=Aedes_albopictus_Foshan | gene_product=WD-repeat protein [Source:Projected from Aedes aegypti (AAEL010896) VB Community Annotation] | transcript_product=WD-repeat protein [Source:Projected from Aedes aegypti (AAEL010896) VB Community Annotation] | location=JXUM01S005344:54500-56097(-) | protein_length=509 | sequence_SO=supercontig | SO=protein…	-1.71676	-0.229413	-1.28578	0.453382	0.229413	0.297778	+	60H_12H	22.0016	1.80937	1.45905	1.40418	3.14293	0.37	1.903	4.339	-1.43	0.93	2.12	High	High	High	High	High	High	High	High	High	High	High	High
AALF008584-PA	transcript=AALF008584-RA | gene=AALF008584 | organism=Aedes_albopictus_Foshan | gene_product=hect E3 ubiquitin ligase [Source:Projected from Aedes aegypti lvpagwg (AAEL007705) VB Community Annotation] | transcript_product=hect E3 ubiquitin ligase [Source:Projected from Aedes aegypti lvpagwg (AAEL007705) VB Community Annotation] | location=JXUM01S001894:165717-185309(-) | protein_length=2928 | seq…	0.788924	1.05056	1.00096	-0.964986	-0.788924	-0.847592	+	60H_12H	20.9199	0.891416	4.34473	-1.81398	-18.9988	1.002	0.393	0.381	0	-1.35	-1.39	High	High	High	High	High	High	High	Peak Found	High	High	High	High
AALF026959-PA	transcript=AALF026959-RA | gene=AALF026959 | organism=Aedes_albopictus_Foshan | gene_product=Putative heat shock protein [Source:UniProtKB/TrEMBL;Acc:A0A023EMA3] | transcript_product=Putative heat shock protein [Source:UniProtKB/TrEMBL;Acc:A0A023EMA3] | location=JXUM01S000088:537310-538137(-) | protein_length=249 | sequence_SO=supercontig | SO=protein_coding_gene | is_pseudo=false	-1.53032	-0.220142	-1.23315	0.987466	0.220142	0.255812	+	60H_12H	22.177	0.956275	1.46692	1.48234	3.16179	0.908	2.833	2.892	-0.14	1.5	1.53	High	High	High	High	High	High	High	High	High	High	High	High
AALF026677-PA	transcript=AALF026677-RA | gene=AALF026677 | organism=Aedes_albopictus_Foshan | gene_product=unspecified product | transcript_product=unspecified product | location=JXUM01S007140:15794-18048(+) | protein_length=656 | sequence_SO=supercontig | SO=protein_coding_gene | is_pseudo=false	-1.44587	-1.15455	-0.0106202	0.0106202	0.93113	0.842169	+	60H_12H	18.2532	0.68399	1.30243	1.46499	2.77959	1.106	1.28	1.137	0.14	0.36	0.18	Peak Found	Peak Found	Peak Found	High	Peak Found	Peak Found	Peak Found	High	High	Peak Found	High	High
AALF026216-PA	transcript=AALF026216-RA | gene=AALF026216 | organism=Aedes_albopictus_Foshan | gene_product=transcription initiation factor IIF alpha subunit [Source:Projected from Aedes aegypti (AAEL003945) VB Community Annotation] | transcript_product=transcription initiation factor IIF alpha subunit [Source:Projected from Aedes aegypti (AAEL003945) VB Community Annotation] | location=JXUM01S006914:18840-2071…	-1.83414	-0.353828	-1.03265	0.432928	0.353828	0.362947	+	60H_12H	22.1917	1.17593	1.56393	1.45678	3.39933	0.759	1.866	2.507	-0.4	0.9	1.33	High	High	High	High	High	High	High	High	High	High	High	High
AALF012720-PA	transcript=AALF012720-RA | gene=AALF012720 | organism=Aedes_albopictus_Foshan | gene_product=prophenoloxidase [Source:Projected from Aedes aegypti lvpagwg (AAEL015116) VB Community Annotation] | transcript_product=prophenoloxidase [Source:Projected from Aedes aegypti lvpagwg (AAEL015116) VB Community Annotation] | location=JXUM01S002788:82333-84575(-) | protein_length=684 | sequence_SO=superconti…	-1.86873	-0.335568	-1.00206	0.395669	0.335568	0.349199	+	60H_12H	22.0479	2.32704	1.48972	1.42893	3.21676	0.404	2.843	11.917	-1.31	1.51	3.57	High	High	High	High	High	High	High	High	High	High	High	High
AALF027907-PA	transcript=AALF027907-RA | gene=AALF027907 | organism=Aedes_albopictus_Foshan | gene_product=unspecified product | transcript_product=unspecified product | location=JXUM01S007653:40955-43197(-) | protein_length=684 | sequence_SO=supercontig | SO=protein_coding_gene | is_pseudo=false	-1.86873	-0.335568	-1.00206	0.395669	0.335568	0.349199	+	60H_12H	22.0479	2.32704	1.48972	1.42893	3.21676	0.404	2.843	11.917	-1.31	1.51	3.57	High	High	High	High	High	High	High	High	High	High	High	High
AALF010323-PA	transcript=AALF010323-RA | gene=AALF010323 | organism=Aedes_albopictus_Foshan | gene_product=Nibrin [Source:UniProtKB/TrEMBL;Acc:A0A182GI60] | transcript_product=Nibrin [Source:UniProtKB/TrEMBL;Acc:A0A182GI60] | location=JXUM01S002241:36039-38483(-) | protein_length=740 | sequence_SO=supercontig | SO=protein_coding_gene | is_pseudo=false	-1.85535	-0.383617	-0.557638	0.383617	0.808873	0.545994	+	60H_12H	21.8483	1.53724	1.46024	1.5117	3.14578	0.465	1.739	4.501	-1.11	0.8	2.17	High	High	High	High	High	High	High	High	High	High	High	High
AALF027650-PA	transcript=AALF027650-RA | gene=AALF027650 | organism=Aedes_albopictus_Foshan | gene_product=heterogeneous nuclear ribonucleoprotein k [Source:Projected from Aedes aegypti lvpagwg (AAEL014959) VB Community Annotation] | transcript_product=heterogeneous nuclear ribonucleoprotein k [Source:Projected from Aedes aegypti lvpagwg (AAEL014959) VB Community Annotation] | location=JXUM01S000947:258180-284…	-1.91464	-0.553644	-0.497869	0.50155	0.529452	0.497869	+	60H_12H	25.6285	0.546674	1.49671	1.49834	3.23372	1.629	1.747	1.049	0.7	0.8	0.07	High	High	High	High	High	High	High	High	High	High	High	High
AALF026807-PA	transcript=AALF026807-RA | gene=AALF026807 | organism=Aedes_albopictus_Foshan | gene_product=microtubule associated-protein orbit [Source:Projected from Aedes aegypti (AAEL005211) VB Community Annotation] | transcript_product=microtubule associated-protein orbit [Source:Projected from Aedes aegypti (AAEL005211) VB Community Annotation] | location=JXUM01S007189:35563-59055(-) | protein_length=1083…	-0.868709	-1.11715	-0.549322	1.41137	0.549322	0.633914	+	60H_12H	18.8732	0.424775	2.2293	1.70993	5.34688	0.884	1.306	1.126	-0.18	0.38	0.17	High	High	High	High	High	High	High	High	High	High	High	High
AALF022527-PA	transcript=AALF022527-RA | gene=AALF022527 | organism=Aedes_albopictus_Foshan | gene_product=myosin i [Source:Projected from Aedes aegypti (AAEL011905) VB Community Annotation] | transcript_product=myosin i [Source:Projected from Aedes aegypti (AAEL011905) VB Community Annotation] | location=JXUM01S000669:147133-182552(-) | protein_length=1093 | sequence_SO=supercontig | SO=protein_coding_gene | …	-0.8087	-0.674421	-0.607787	0.607787	1.37892	1.11846	+	60H_12H	19.8448	2.91348	2.74987	1.73202	7.39997	0.138	1.561	9.435	-2.86	0.64	3.24	High	High	High	Peak Found	Peak Found	Peak Found	High	High	High	High	Peak Found	High
AALF008060-PA	transcript=AALF008060-RA | gene=AALF008060 | organism=Aedes_albopictus_Foshan | gene_product=unspecified product | transcript_product=unspecified product | location=JXUM01S001790:258949-259662(+) | protein_length=237 | sequence_SO=supercontig | SO=protein_coding_gene | is_pseudo=false	-1.64573	-0.255257	-1.2943	0.594422	0.255257	0.364305	+	60H_12H	22.6885	0.988714	1.57383	1.46976	3.42411	1.019	1.47	1.844	0.03	0.56	0.88	High	High	High	High	High	High	High	High	High	High	High	High
AALF025748-PA	transcript=AALF025748-RA | gene=AALF025748 | organism=Aedes_albopictus_Foshan | gene_product=Nuclear pore complex protein Nup85 [Source:UniProtKB/TrEMBL;Acc:A0A182HB70] | transcript_product=Nuclear pore complex protein Nup85 [Source:UniProtKB/TrEMBL;Acc:A0A182HB70] | location=JXUM01S000837:14906-26846(+) | protein_length=689 | sequence_SO=supercontig | SO=protein_coding_gene | is_pseudo=false	-1.96753	-0.301667	-0.845516	0.301667	0.332617	0.348285	+	60H_12H	23.2685	1.52992	1.30421	1.36576	2.78362	0.282	1.44	3.208	-1.83	0.53	1.68	High	High	High	High	High	High	High	High	High	High	High	High
AALF005554-PA	transcript=AALF005554-RA | gene=AALF005554 | organism=Aedes_albopictus_Foshan | gene_product=unspecified product | transcript_product=unspecified product | location=JXUM01S011617:5532-22157(-) | protein_length=1719 | sequence_SO=supercontig | SO=protein_coding_gene | is_pseudo=false	-1.9007	-0.307665	-0.935461	0.340947	0.454627	0.307665	+	60H_12H	22.1634	1.14107	1.41636	1.41569	3.04169	0.702	1.693	2.003	-0.51	0.76	1	High	High	High	High	High	High	High	High	High	High	High	High
AALF025873-PA	transcript=AALF025873-RA | gene=AALF025873 | organism=Aedes_albopictus_Foshan | gene_product=unspecified product | transcript_product=unspecified product | location=JXUM01S000839:69772-109338(+) | protein_length=2228 | sequence_SO=supercontig | SO=protein_coding_gene | is_pseudo=false	-1.7971	-0.651439	-0.56677	0.569142	0.616181	0.56677	+	60H_12H	20.9893	2.27258	1.79311	1.58913	4.00206	0.794	2.402	4.112	-0.33	1.26	2.04	High	High	High	Peak Found	High	Peak Found	High	High	High	High	High	High
AALF017546-PA	transcript=AALF017546-RA | gene=AALF017546 | organism=Aedes_albopictus_Foshan | gene_product=unspecified product | transcript_product=unspecified product | location=JXUM01S004075:41381-42499(-) | protein_length=372 | sequence_SO=supercontig | SO=protein_coding_gene | is_pseudo=false	-1.96449	-0.32462	-0.785083	0.32462	0.445028	0.340016	+	60H_12H	22.0509	2.14571	1.33239	1.39462	2.84742	0.239	1.744	6.876	-2.07	0.8	2.78	High	High	High	Peak Found	High	High	High	High	High	High	High	High
AALF002230-PA	transcript=AALF002230-RA | gene=AALF002230 | organism=Aedes_albopictus_Foshan | gene_product=unspecified product | transcript_product=unspecified product | location=JXUM01S001171:69743-123962(+) | protein_length=1290 | sequence_SO=supercontig | SO=protein_coding_gene | is_pseudo=false	0.278929	0.907514	0.559716	-0.658162	-1.80952	-0.278929	+	60H_12H	22.4374	0.359804	1.40994	-1.49759	-3.0266	1.387	0.79	0.617	0.47	-0.34	-0.7	High	High	High	High	High	High	High	High	High	High	High	High
AALF014048-PA	transcript=AALF014048-RA | gene=AALF014048 | organism=Aedes_albopictus_Foshan | gene_product=tpr repeat nuclear phosphoprotein [Source:Projected from Aedes aegypti (AAEL011480) VB Community Annotation] | transcript_product=tpr repeat nuclear phosphoprotein [Source:Projected from Aedes aegypti (AAEL011480) VB Community Annotation] | location=JXUM01S003124:10861-28792(+) | protein_length=1126 | seq…	-0.621367	-0.801226	-1.611	0.737761	0.621367	0.668009	+	60H_12H	21.7839	0.931228	2.27586	1.68691	5.50855	0.903	1.989	2.155	-0.15	0.99	1.11	High	High	High	High	High	High	High	High	High	High	High	High
AALF008769-PA	transcript=AALF008769-RA | gene=AALF008769 | organism=Aedes_albopictus_Foshan | gene_product=heparan n-sulfatase [Source:Projected from Aedes aegypti (AAEL010437) VB Community Annotation] | transcript_product=heparan n-sulfatase [Source:Projected from Aedes aegypti (AAEL010437) VB Community Annotation] | location=JXUM01S001925:165423-178793(-) | protein_length=520 | sequence_SO=supercontig | SO=p…	-1.88541	-0.299481	-0.612679	0.806549	0.299481	0.489837	+	60H_12H	22.8406	0.737823	1.35039	1.46448	2.88855	1.185	1.964	3.274	0.24	0.97	1.71	High	High	High	High	High	High	High	High	High	High	High	High
AALF000368-PA	transcript=AALF000368-RA | gene=AALF000368 | organism=Aedes_albopictus_Foshan | gene_product=unspecified product | transcript_product=unspecified product | location=JXUM01S008227:14273-15202(+) | protein_length=309 | sequence_SO=supercontig | SO=protein_coding_gene | is_pseudo=false	-1.92949	-0.297597	-0.811323	0.531094	0.297597	0.399532	+	60H_12H	23.096	2.03166	1.36565	1.42221	2.92362	0.574	2.875	4.434	-0.8	1.52	2.15	High	High	High	High	High	High	High	High	High	High	High	High
AALF010177-PA	transcript=AALF010177-RA | gene=AALF010177 | organism=Aedes_albopictus_Foshan | gene_product=arginine/serine-rich splicing factor [Source:Projected from Aedes aegypti (AAEL006473) VB Community Annotation] | transcript_product=arginine/serine-rich splicing factor [Source:Projected from Aedes aegypti (AAEL006473) VB Community Annotation] | location=JXUM01S002214:128298-129607(+) | protein_length=22…	-0.98827	-0.577321	-1.19802	0.577321	1.08995	0.856428	+	60H_12H	25.4583	0.880862	2.77239	1.76244	7.5023	0.33	1.99	6.345	-1.6	0.99	2.67	High	High	High	High	High	High	High	High	High	High	High	High
AALF004041-PA	transcript=AALF004041-RA | gene=AALF004041 | organism=Aedes_albopictus_Foshan | gene_product=Putative alternative splicing factor asf/sf2 rrm superfamily [Source:UniProtKB/TrEMBL;Acc:A0A023EKM0] | transcript_product=Putative alternative splicing factor asf/sf2 rrm superfamily [Source:UniProtKB/TrEMBL;Acc:A0A023EKM0] | location=JXUM01S010404:14832-16280(-) | protein_length=237 | sequence_SO=superc…	-0.98827	-0.577321	-1.19802	0.577321	1.08995	0.856428	+	60H_12H	25.4583	0.880862	2.77239	1.76244	7.5023	0.33	1.99	6.345	-1.6	0.99	2.67	High	High	High	High	High	High	High	High	High	High	High	High
AALF020089-PA	transcript=AALF020089-RA | gene=AALF020089 | organism=Aedes_albopictus_Foshan | gene_product=unspecified product | transcript_product=unspecified product | location=JXUM01S004759:38837-41927(-) | protein_length=1007 | sequence_SO=supercontig | SO=protein_coding_gene | is_pseudo=false	0.27724	1.57111	1.46029	-0.37916	-0.318894	-0.27724	+	60H_12H	20.1234	1.36222	1.58014	-1.42798	-3.43998	1.462	0.338	0.214	0.55	-1.56	-2.23	High	High	High	High	High	High	High	High	High	High	High	High
AALF024804-PA	transcript=AALF024804-RA | gene=AALF024804 | organism=Aedes_albopictus_Foshan | gene_product=rad25/xp-b DNA repair helicase [Source:Projected from Aedes aegypti (AAEL012991) VB Community Annotation] | transcript_product=rad25/xp-b DNA repair helicase [Source:Projected from Aedes aegypti (AAEL012991) VB Community Annotation] | location=JXUM01S006368:32510-36037(-) | protein_length=813 | sequence_S…	-1.80646	-0.371938	-0.415926	0.371938	0.780427	0.823385	+	60H_12H	21.4948	1.71928	1.43816	1.52336	3.09316	0.415	1.789	3.7	-1.27	0.84	1.89	High	High	High	High	High	High	High	High	High	High	High	High
AALF021728-PA	transcript=AALF021728-RA | gene=AALF021728 | organism=Aedes_albopictus_Foshan | gene_product=unspecified product | transcript_product=unspecified product | location=JXUM01S000630:51201-53441(-) | protein_length=670 | sequence_SO=supercontig | SO=protein_coding_gene | is_pseudo=false	-1.91063	-0.344143	-0.691393	0.672805	0.426537	0.344143	+	60H_12H	22.214	1.06013	1.40545	1.46322	3.01608	0.509	2.106	3.641	-0.97	1.07	1.86	High	High	High	High	High	High	High	High	High	High	High	High
AALF001477-PA	transcript=AALF001477-RA | gene=AALF001477 | organism=Aedes_albopictus_Foshan | gene_product=unspecified product | transcript_product=unspecified product | location=JXUM01S001133:239019-243231(+) | protein_length=326 | sequence_SO=supercontig | SO=protein_coding_gene | is_pseudo=false	-1.21277	-1.47373	-0.170299	0.170299	0.669107	0.922824	+	60H_12H	24.6498	0.374993	1.55651	1.53968	3.38082	1.632	2.077	1.193	0.71	1.05	0.25	High	High	High	High	High	High	High	High	High	High	High	High
AALF006339-PA	transcript=AALF006339-RA | gene=AALF006339 | organism=Aedes_albopictus_Foshan | gene_product=hect E3 ubiquitin ligase [Source:Projected from Aedes aegypti (AAEL007705) VB Community Annotation] | transcript_product=hect E3 ubiquitin ligase [Source:Projected from Aedes aegypti (AAEL007705) VB Community Annotation] | location=JXUM01S001570:137210-167971(-) | protein_length=2642 | sequence_SO=superco…	0.311797	1.44498	1.52019	-0.530254	-0.311797	-0.354171	+	60H_12H	20.4379	0.904029	1.70393	-1.49106	-3.76011	0.99	0.396	0.475	-0.02	-1.34	-1.07	High	High	High	High	High	High	High	Peak Found	High	High	High	High
AALF004151-PA	transcript=AALF004151-RA | gene=AALF004151 | organism=Aedes_albopictus_Foshan | gene_product=Transcription initiation factor TFIID subunit [Source:Projected from Aedes aegypti lvpagwg (AAEL006988) UniProtKB/TrEMBL;Acc:A0A1S4FF60] | transcript_product=Transcription initiation factor TFIID subunit [Source:Projected from Aedes aegypti lvpagwg (AAEL006988) UniProtKB/TrEMBL;Acc:A0A1S4FF60] | location=…	-1.7308	-0.456549	-0.928299	0.544739	0.654965	0.456549	+	60H_12H	21.7836	1.25052	1.87262	1.59063	4.22643	0.635	1.711	2.407	-0.66	0.77	1.27	High	High	High	High	High	High	High	High	High	High	High	High
AALF019024-PA	transcript=AALF019024-RA | gene=AALF019024 | organism=Aedes_albopictus_Foshan | gene_product=Protein SDA1 [Source:UniProtKB/TrEMBL;Acc:A0A182H033] | transcript_product=Protein SDA1 [Source:UniProtKB/TrEMBL;Acc:A0A182H033] | location=JXUM01S004485:119263-121686(-) | protein_length=754 | sequence_SO=supercontig | SO=protein_coding_gene | is_pseudo=false	-1.76838	-0.455112	-0.488248	0.455112	0.874214	0.675225	+	60H_12H	23.2023	1.11728	1.60451	1.5721	3.50162	0.602	1.961	3.839	-0.73	0.97	1.94	High	High	High	High	High	High	High	High	High	High	High	High
AALF017462-PA	transcript=AALF017462-RA | gene=AALF017462 | organism=Aedes_albopictus_Foshan | gene_product=U1 small nuclear ribonucleoprotein 70 kd [Source:Projected from Aedes aegypti lvpagwg (AAEL011340) VB Community Annotation] | transcript_product=U1 small nuclear ribonucleoprotein 70 kd [Source:Projected from Aedes aegypti lvpagwg (AAEL011340) VB Community Annotation] | location=JXUM01S004065:31533-41842(…	-1.46765	-0.261113	-1.44312	0.706115	0.261113	0.358401	+	60H_12H	22.9409	1.41569	1.62957	1.49917	3.56571	0.259	1.833	7.675	-1.95	0.87	2.94	High	High	High	High	High	High	High	High	High	High	High	High
AALF018204-PA	transcript=AALF018204-RA | gene=AALF018204 | organism=Aedes_albopictus_Foshan | gene_product=RNA binding motif protein 4,lark [Source:Projected from Aedes aegypti (AAEL013982) VB Community Annotation] | transcript_product=RNA binding motif protein 4,lark [Source:Projected from Aedes aegypti (AAEL013982) VB Community Annotation] | location=JXUM01S000494:407166-407837(-) | protein_length=223 | sequ…	-1.55157	-0.273922	-1.14635	0.273922	0.853296	0.632712	+	60H_12H	24.5438	1.1958	1.72585	1.57726	3.81869	0.435	1.284	3.137	-1.2	0.36	1.65	High	High	High	High	High	High	High	High	High	High	High	High
AALF013722-PA	transcript=AALF013722-RA | gene=AALF013722 | organism=Aedes_albopictus_Foshan | gene_product=DNA polymerase [Source:UniProtKB/TrEMBL;Acc:A0A182GQ18] | transcript_product=DNA polymerase [Source:UniProtKB/TrEMBL;Acc:A0A182GQ18] | location=JXUM01S003037:8104-22587(+) | protein_length=1508 | sequence_SO=supercontig | SO=protein_coding_gene | is_pseudo=false	-1.76627	-0.387214	-1.07272	0.474177	0.452603	0.387214	+	60H_12H	20.4936	2.33445	1.71641	1.5134	3.79338	0.883	2.016	2.889	-0.18	1.01	1.53	High	High	High	Peak Found	High	Peak Found	High	High	High	High	High	High
AALF011384-PA	transcript=AALF011384-RA | gene=AALF011384 | organism=Aedes_albopictus_Foshan | gene_product=DNA-directed RNA polymerase subunit beta [Source:UniProtKB/TrEMBL;Acc:A0A182GK95] | transcript_product=DNA-directed RNA polymerase subunit beta [Source:UniProtKB/TrEMBL;Acc:A0A182GK95] | location=JXUM01S002461:171500-191469(-) | protein_length=1134 | sequence_SO=supercontig | SO=protein_coding_gene | is_p…	-1.50509	-0.655225	-0.641171	0.762818	0.94936	0.641171	+	60H_12H	21.4404	1.23395	2.34044	1.71828	5.73928	0.606	1.836	3.154	-0.72	0.88	1.66	High	High	High	High	High	High	High	High	High	High	High	High
AALF009538-PA	transcript=AALF009538-RA | gene=AALF009538 | organism=Aedes_albopictus_Foshan | gene_product=unspecified product | transcript_product=unspecified product | location=JXUM01S002072:107895-138333(+) | protein_length=1264 | sequence_SO=supercontig | SO=protein_coding_gene | is_pseudo=false	-1.62868	-0.587283	-0.9034	0.652382	0.644881	0.587283	+	60H_12H	21.4933	1.10711	2.2444	1.66797	5.39888	0.765	1.992	2.228	-0.39	0.99	1.16	High	High	High	High	High	High	High	High	High	High	High	High
AALF018261-PA	transcript=AALF018261-RA | gene=AALF018261 | organism=Aedes_albopictus_Foshan | gene_product=exocyst complex component 1 | transcript_product=exocyst complex component 1 | location=JXUM01S000495:358480-362139(-) | protein_length=948 | sequence_SO=supercontig | SO=protein_coding_gene | is_pseudo=false	-1.59846	-0.673798	-0.24787	1.05234	0.24787	0.872139	+	60H_12H	21.4803	0.715308	1.54312	1.56416	3.34756	0.716	1.35	2.015	-0.48	0.43	1.01	High	High	High	High	High	High	High	High	High	High	High	High
AALF025212-PA	transcript=AALF025212-RA | gene=AALF025212 | organism=Aedes_albopictus_Foshan | gene_product=transferrin [Source:Projected from Aedes aegypti (AAEL015639) VB Community Annotation] | transcript_product=transferrin [Source:Projected from Aedes aegypti (AAEL015639) VB Community Annotation] | location=JXUM01S006516:83592-85558(-) | protein_length=634 | sequence_SO=supercontig | SO=protein_coding_gene…	0.575585	1.36036	1.17112	-0.575585	-0.660929	-0.823691	+	60H_12H	21.0384	1.45053	2.65033	-1.72242	-6.96222	0.745	0.189	0.417	-0.42	-2.41	-1.26	High	High	High	High	High	High	Peak Found	Peak Found	Peak Found	High	High	Peak Found
AALF014780-PA	transcript=AALF014780-RA | gene=AALF014780 | organism=Aedes_albopictus_Foshan | gene_product=unspecified product | transcript_product=unspecified product | location=JXUM01S003308:151222-170636(+) | protein_length=922 | sequence_SO=supercontig | SO=protein_coding_gene | is_pseudo=false	-0.779949	-1.03582	-0.741048	0.741048	1.11778	0.985403	+	60H_12H	21.9803	0.225006	3.62861	1.80035	12.506	1.495	1.081	0.779	0.58	0.11	-0.36	High	High	High	High	High	High	High	High	High	High	High	High
AALF018287-PA	transcript=AALF018287-RA | gene=AALF018287 | organism=Aedes_albopictus_Foshan | gene_product=Histone H2A [Source:UniProtKB/TrEMBL;Acc:A0A182GYQ5] | transcript_product=Histone H2A [Source:UniProtKB/TrEMBL;Acc:A0A182GYQ5] | location=JXUM01S000503:348641-349021(-) | protein_length=126 | sequence_SO=supercontig | SO=protein_coding_gene | is_pseudo=false	-0.964523	-0.276599	-1.85598	0.276599	0.600898	0.333057	+	60H_12H	24.5415	1.53109	1.42757	1.43589	3.06811	0.123	0.618	2.952	-3.03	-0.69	1.56	High	High	High	High	High	High	High	High	High	High	High	High
AALF007138-PA	transcript=AALF007138-RA | gene=AALF007138 | organism=Aedes_albopictus_Foshan | gene_product=Histone H2A [Source:UniProtKB/TrEMBL;Acc:A0A023EFG2] | transcript_product=Histone H2A [Source:UniProtKB/TrEMBL;Acc:A0A023EFG2] | location=JXUM01S130677:159-533(-) | protein_length=124 | sequence_SO=supercontig | SO=protein_coding_gene | is_pseudo=false	-0.964523	-0.276599	-1.85598	0.276599	0.600898	0.333057	+	60H_12H	24.5415	1.53109	1.42757	1.43589	3.06811	0.123	0.618	2.952	-3.03	-0.69	1.56	High	High	High	High	High	High	High	High	High	High	High	High
AALF021656-PA	transcript=AALF021656-RA | gene=AALF021656 | organism=Aedes_albopictus_Foshan | gene_product=unspecified product | transcript_product=unspecified product | location=JXUM01S000066:199451-202531(-) | protein_length=81 | sequence_SO=supercontig | SO=protein_coding_gene | is_pseudo=false	-1.83825	-0.276932	-0.683764	0.927827	0.276932	0.372923	+	60H_12H	22.5125	1.04954	1.33881	1.45887	2.86205	1.092	1.839	1.347	0.13	0.88	0.43	High	High	High	High	High	High	High	High	High	High	High	High
AALF026259-PA	transcript=AALF026259-RA | gene=AALF026259 | organism=Aedes_albopictus_Foshan | gene_product=Proliferating cell nuclear antigen [Source:UniProtKB/TrEMBL;Acc:A0A023EMS3] | transcript_product=Proliferating cell nuclear antigen [Source:UniProtKB/TrEMBL;Acc:A0A023EMS3] | location=JXUM01S000862:50735-51575(-) | protein_length=260 | sequence_SO=supercontig | SO=protein_coding_gene | is_pseudo=false	0.0483459	1.3259	1.33742	-0.0483459	-1.03311	-0.617501	+	60H_12H	24.0198	0.422217	1.33741	-1.47021	-2.85886	1.004	0.554	0.503	0.01	-0.85	-0.99	High	High	High	High	High	High	High	High	High	High	High	High
AALF019844-PA	transcript=AALF019844-RA | gene=AALF019844 | organism=Aedes_albopictus_Foshan | gene_product=unspecified product | transcript_product=unspecified product | location=JXUM01S004702:36396-99163(+) | protein_length=2572 | sequence_SO=supercontig | SO=protein_coding_gene | is_pseudo=false	-1.5973	-0.570589	-0.893998	0.570589	0.754059	0.655482	+	60H_12H	21.5961	1.676	2.26271	1.68067	5.4625	0.34	1.656	4.497	-1.56	0.73	2.17	High	High	High	High	High	Peak Found	High	High	High	High	High	High
AALF014351-PA	transcript=AALF014351-RA | gene=AALF014351 | organism=Aedes_albopictus_Foshan | gene_product=Inhibitor of Apoptosis (IAP) containing Baculoviral IAP Repeat(s) (BIR domains). [Source:Projected from Aedes aegypti (AAEL012446) VB Community Annotation] | transcript_product=Inhibitor of Apoptosis (IAP) containing Baculoviral IAP Repeat(s) (BIR domains). [Source:Projected from Aedes aegypti (AAEL012446…	1.14434	0.586295	0.854965	-1.01747	-1.11212	-0.586295	+	60H_12H	20.4892	1.11385	2.82332	-1.76716	-7.7384	1.77	0.372	0.3	0.82	-1.43	-1.74	High	High	High	High	High	High	Peak Found	Peak Found	Peak Found	High	High	Peak Found
AALF009894-PA	transcript=AALF009894-RA | gene=AALF009894 | organism=Aedes_albopictus_Foshan | gene_product=transcription initiation factor TFIID subunit [Source:Projected from Aedes aegypti (AAEL006988) VB Community Annotation] | transcript_product=transcription initiation factor TFIID subunit [Source:Projected from Aedes aegypti (AAEL006988) VB Community Annotation] | location=JXUM01S002146:52644-76710(-) | p…	-1.85649	-0.412551	-0.88464	0.413084	0.509712	0.412551	+	60H_12H	21.7156	1.54858	1.60784	1.49634	3.5101	0.587	1.719	3.089	-0.77	0.78	1.63	High	High	High	High	High	High	High	High	High	High	High	High
AALF016645-PA	transcript=AALF016645-RA | gene=AALF016645 | organism=Aedes_albopictus_Foshan | gene_product=Probable hydroxyacid-oxoacid transhydrogenase, mitochondrial Precursor (HOT)(EC 1.1.99.24) [Source:Projected from Aedes aegypti (AAEL003729) VB Community Annotation] | transcript_product=Probable hydroxyacid-oxoacid transhydrogenase, mitochondrial Precursor (HOT)(EC 1.1.99.24) [Source:Projected from Aedes…	-1.78564	-0.158979	-1.03605	0.648698	0.158979	0.516456	+	60H_12H	22.0012	0.761785	1.36183	1.43493	2.91482	1.715	2.376	3.312	0.78	1.25	1.73	Peak Found	High	Peak Found	High	High	High	High	High	High	High	High	High
AALF015275-PA	transcript=AALF015275-RA | gene=AALF015275 | organism=Aedes_albopictus_Foshan | gene_product=unspecified product | transcript_product=unspecified product | location=JXUM01S000393:54007-63091(-) | protein_length=357 | sequence_SO=supercontig | SO=protein_coding_gene | is_pseudo=false	-1.81795	-0.248094	-0.915348	0.635948	0.248094	0.574159	+	60H_12H	21.6268	1.67125	1.46	1.47986	3.14519	0.969	2.171	2.783	-0.04	1.12	1.48	High	High	High	High	High	High	High	High	High	High	High	High
AALF013784-PA	transcript=AALF013784-RA | gene=AALF013784 | organism=Aedes_albopictus_Foshan | gene_product=zinc finger protein [Source:Projected from Aedes aegypti (AAEL004167) VB Community Annotation] | transcript_product=zinc finger protein [Source:Projected from Aedes aegypti (AAEL004167) VB Community Annotation] | location=JXUM01S003050:169598-192447(-) | protein_length=705 | sequence_SO=supercontig | SO=p…	-1.91351	-0.519407	-0.323114	0.323114	0.753339	0.540704	+	60H_12H	21.9916	1.26036	1.32301	1.45773	2.8261	0.549	1.388	3.73	-0.86	0.47	1.9	High	High	High	Peak Found	High	High	High	High	High	High	High	High
AALF005186-PA	transcript=AALF005186-RA | gene=AALF005186 | organism=Aedes_albopictus_Foshan | gene_product=unspecified product | transcript_product=unspecified product | location=JXUM01S075130:1882-7966(+) | protein_length=1129 | sequence_SO=supercontig | SO=protein_coding_gene | is_pseudo=false	-1.85251	-1.0015	-0.352404	0.410738	0.384872	0.352404	+	60H_12H	22.3537	0.615522	1.53975	1.45148	3.33921	1.481	1.403	1.075	0.57	0.49	0.1	High	High	High	High	High	High	High	High	High	High	High	High
AALF019236-PA	transcript=AALF019236-RA | gene=AALF019236 | organism=Aedes_albopictus_Foshan | gene_product=unspecified product | transcript_product=unspecified product | location=JXUM01S004537:5607-10089(+) | protein_length=1121 | sequence_SO=supercontig | SO=protein_coding_gene | is_pseudo=false	-1.74724	-0.544971	-0.39982	0.39982	0.905902	0.713986	+	60H_12H	21.2799	0.946928	1.59461	1.57058	3.47651	0.905	2.264	3.048	-0.14	1.18	1.61	High	Peak Found	High	High	Peak Found	High	High	High	High	High	High	High
AALF016140-PA	transcript=AALF016140-RA | gene=AALF016140 | organism=Aedes_albopictus_Foshan | gene_product=unspecified product | transcript_product=unspecified product | location=JXUM01S003692:22004-23872(-) | protein_length=604 | sequence_SO=supercontig | SO=protein_coding_gene | is_pseudo=false	-0.198826	-1.34346	-1.64975	0.198826	0.477554	0.407855	+	60H_12H	22.1308	1.17248	1.47108	1.42542	3.17178	0.736	2.291	3.312	-0.44	1.2	1.73	High	High	High	High	High	Peak Found	High	High	High	High	High	High
AALF014218-PA	transcript=AALF014218-RA | gene=AALF014218 | organism=Aedes_albopictus_Foshan | gene_product=unspecified product | transcript_product=unspecified product | location=JXUM01S000354:141675-181038(+) | protein_length=692 | sequence_SO=supercontig | SO=protein_coding_gene | is_pseudo=false	-1.25656	-0.941495	-0.74279	0.746847	0.934553	0.74279	+	60H_12H	21.9015	0.861926	3.41281	1.78835	11.0119	0.907	2.448	3.139	-0.14	1.29	1.65	High	High	High	High	High	High	High	High	High	High	High	High
AALF022351-PA	transcript=AALF022351-RA | gene=AALF022351 | organism=Aedes_albopictus_Foshan | gene_product=U3 small nucleolar ribonucleoprotein protein MPP10 [Source:UniProtKB/TrEMBL;Acc:A0A182H5V1] | transcript_product=U3 small nucleolar ribonucleoprotein protein MPP10 [Source:UniProtKB/TrEMBL;Acc:A0A182H5V1] | location=JXUM01S000665:141421-143502(-) | protein_length=654 | sequence_SO=supercontig | SO=protein…	-1.59887	-0.323056	-1.32389	0.323056	0.452632	0.526623	+	60H_12H	21.3441	2.28873	1.74324	1.51604	3.86555	0.738	1.725	4.653	-0.44	0.79	2.22	High	High	High	Peak Found	Peak Found	Peak Found	High	High	High	High	Peak Found	High
AALF021444-PA	transcript=AALF021444-RA | gene=AALF021444 | organism=Aedes_albopictus_Foshan | gene_product=Ribonuclease [Source:UniProtKB/TrEMBL;Acc:A0A182H4C0] | transcript_product=Ribonuclease [Source:UniProtKB/TrEMBL;Acc:A0A182H4C0] | location=JXUM01S000019:535289-536355(+) | protein_length=335 | sequence_SO=supercontig | SO=protein_coding_gene | is_pseudo=false	-1.01883	-1.00457	-0.777118	1.0105	0.85082	0.777118	+	60H_12H	22.8285	0.257885	4.19206	1.81298	17.3849	1.017	1.228	1.008	0.02	0.3	0.01	High	High	High	High	High	High	High	High	High	High	High	High
AALF026566-PA	transcript=AALF026566-RA | gene=AALF026566 | organism=Aedes_albopictus_Foshan | gene_product=unspecified product | transcript_product=unspecified product | location=JXUM01S007090:62993-67051(-) | protein_length=1190 | sequence_SO=supercontig | SO=protein_coding_gene | is_pseudo=false	-1.72091	-0.353449	-0.932339	0.353449	0.807921	0.516372	+	60H_12H	21.5401	1.24832	1.6947	1.56148	3.73563	0.712	2.201	4.302	-0.49	1.14	2.1	High	Peak Found	Peak Found	High	Peak Found	High	High	High	High	High	High	High
AALF026557-PA	transcript=AALF026557-RA | gene=AALF026557 | organism=Aedes_albopictus_Foshan | gene_product=mitotic spindle assembly checkpoint protein mad2 [Source:Projected from Aedes aegypti lvpagwg (AAEL008316) VB Community Annotation] | transcript_product=mitotic spindle assembly checkpoint protein mad2 [Source:Projected from Aedes aegypti lvpagwg (AAEL008316) VB Community Annotation] | location=JXUM01S007…	-1.10576	-0.378559	-0.826186	1.5147	0.378559	0.716788	+	60H_12H	24.0696	0.700836	1.83618	1.64018	4.12254	1.02	2.891	3.467	0.03	1.53	1.79	High	High	High	High	High	High	High	High	High	High	High	High
AALF020017-PA	transcript=AALF020017-RA | gene=AALF020017 | organism=Aedes_albopictus_Foshan | gene_product=mitotic spindle assembly checkpoint protein mad2 [Source:Projected from Aedes aegypti (AAEL008316) VB Community Annotation] | transcript_product=mitotic spindle assembly checkpoint protein mad2 [Source:Projected from Aedes aegypti (AAEL008316) VB Community Annotation] | location=JXUM01S000063:408655-40933…	-1.10576	-0.378559	-0.826186	1.5147	0.378559	0.716788	+	60H_12H	24.0696	0.700836	1.83618	1.64018	4.12254	1.02	2.891	3.467	0.03	1.53	1.79	High	High	High	High	High	High	High	High	High	High	High	High
AALF020267-PA	transcript=AALF020267-RA | gene=AALF020267 | organism=Aedes_albopictus_Foshan | gene_product=ablim [Source:Projected from Aedes aegypti (AAEL008358) VB Community Annotation] | transcript_product=ablim [Source:Projected from Aedes aegypti (AAEL008358) VB Community Annotation] | location=JXUM01S000569:286726-318191(-) | protein_length=918 | sequence_SO=supercontig | SO=protein_coding_gene | is_pseu…	-0.582948	-0.949142	-0.821483	0.756723	1.47377	0.582948	+	60H_12H	20.6928	1.16868	2.37835	1.72234	5.8784	0.534	1.424	1.957	-0.9	0.51	0.97	High	High	High	High	High	High	High	High	High	High	High	High
AALF016955-PA	transcript=AALF016955-RA | gene=AALF016955 | organism=Aedes_albopictus_Foshan | gene_product=S-adenosylmethionine synthase [Source:UniProtKB/TrEMBL;Acc:A0A023ESR9] | transcript_product=S-adenosylmethionine synthase [Source:UniProtKB/TrEMBL;Acc:A0A023ESR9] | location=JXUM01S003919:10131-21505(-) | protein_length=404 | sequence_SO=supercontig | SO=protein_coding_gene | is_pseudo=false	0.513908	1.37944	1.25017	-0.513908	-0.71877	-0.699563	+	60H_12H	21.7945	1.58861	2.43724	-1.69192	-6.10002	1.056	0.152	0.158	0.08	-2.72	-2.66	High	High	High	High	High	High	High	High	High	High	High	High
AALF011403-PA	transcript=AALF011403-RA | gene=AALF011403 | organism=Aedes_albopictus_Foshan | gene_product=unspecified product | transcript_product=unspecified product | location=JXUM01S002459:215345-219662(-) | protein_length=1366 | sequence_SO=supercontig | SO=protein_coding_gene | is_pseudo=false	-1.89901	-0.376272	-0.739662	0.376272	0.622433	0.419614	+	60H_12H	21.7987	0.950022	1.47256	1.47775	3.17534	0.886	1.776	2.4	-0.17	0.83	1.26	High	High	High	High	High	High	High	High	High	High	High	High
AALF003825-PA	transcript=AALF003825-RA | gene=AALF003825 | organism=Aedes_albopictus_Foshan | gene_product=WD-repeat protein [Source:Projected from Aedes aegypti (AAEL009887) VB Community Annotation] | transcript_product=WD-repeat protein [Source:Projected from Aedes aegypti (AAEL009887) VB Community Annotation] | location=JXUM01S000010:259766-306209(+) | protein_length=1000 | sequence_SO=supercontig | SO=prot…	-0.876784	-1.24062	-0.675498	0.675498	0.895927	0.988352	+	60H_12H	22.5399	0.322926	3.14806	1.78423	9.40909	0.633	1.515	2.472	-0.66	0.6	1.31	High	High	High	High	Peak Found	Peak Found	High	High	High	High	High	High
AALF005016-PA	transcript=AALF005016-RA | gene=AALF005016 | organism=Aedes_albopictus_Foshan | gene_product=unspecified product | transcript_product=unspecified product | location=JXUM01S001422:19932-21197(+) | protein_length=421 | sequence_SO=supercontig | SO=protein_coding_gene | is_pseudo=false	-1.76057	-0.303045	-1.06439	0.612802	0.303045	0.45638	+	60H_12H	22.4593	0.963961	1.59845	1.50008	3.48624	0.738	1.855	2.679	-0.44	0.89	1.42	High	High	High	High	High	High	High	High	High	High	High	High
AALF010624-PA	transcript=AALF010624-RA | gene=AALF010624 | organism=Aedes_albopictus_Foshan | gene_product=unspecified product | transcript_product=unspecified product | location=JXUM01S000248:106132-107658(-) | protein_length=508 | sequence_SO=supercontig | SO=protein_coding_gene | is_pseudo=false	-0.680692	-0.580918	-0.749976	0.580918	1.63083	0.79979	+	60H_12H	20.797	1.57971	2.17861	1.67437	5.17521	0.515	2.517	3.855	-0.96	1.33	1.95	High	High	High	High	High	High	High	High	High	High	High	High
AALF021042-PA	transcript=AALF021042-RA | gene=AALF021042 | organism=Aedes_albopictus_Foshan | gene_product=unspecified product | transcript_product=unspecified product | location=JXUM01S000594:376533-378059(+) | protein_length=508 | sequence_SO=supercontig | SO=protein_coding_gene | is_pseudo=false	-0.680692	-0.580918	-0.749976	0.580918	1.63083	0.79979	+	60H_12H	20.797	1.57971	2.17861	1.67437	5.17521	0.515	2.517	3.855	-0.96	1.33	1.95	High	High	High	High	High	High	High	High	High	High	High	High
AALF020845-PA	transcript=AALF020845-RA | gene=AALF020845 | organism=Aedes_albopictus_Foshan | gene_product=unspecified product | transcript_product=unspecified product | location=JXUM01S000592:277254-277703(-) | protein_length=149 | sequence_SO=supercontig | SO=protein_coding_gene | is_pseudo=false	-1.11727	-0.650671	-0.982636	0.719705	0.650671	1.19223	+	60H_12H	23.5998	0.332351	2.89213	1.77106	8.06801	1.041	2.092	2.734	0.06	1.06	1.45	High	High	High	High	High	High	High	High	High	High	High	High
AALF008068-PA	transcript=AALF008068-RA | gene=AALF008068 | organism=Aedes_albopictus_Foshan | gene_product=unspecified product | transcript_product=unspecified product | location=JXUM01S001795:44580-73947(+) | protein_length=715 | sequence_SO=supercontig | SO=protein_coding_gene | is_pseudo=false	-1.53659	-0.49935	-1.05799	0.49935	0.772426	0.651313	+	60H_12H	20.9117	1.98491	2.24338	1.67234	5.39537	0.498	3.745	6.935	-1.01	1.91	2.79	High	High	High	High	High	High	High	High	High	High	High	High
AALF016133-PA	transcript=AALF016133-RA | gene=AALF016133 | organism=Aedes_albopictus_Foshan | gene_product=cytochrome P450 [Source:Projected from Aedes aegypti lvpagwg (AAEL014618) VB Community Annotation] | transcript_product=cytochrome P450 [Source:Projected from Aedes aegypti lvpagwg (AAEL014618) VB Community Annotation] | location=JXUM01S003704:249095-250795(+) | protein_length=546 | sequence_SO=superconti…	-1.47693	-0.814484	-0.725846	0.728459	0.755596	0.725846	+	60H_12H	22.4475	0.580354	2.73805	1.74239	7.34672	0.527	2.456	5.168	-0.92	1.3	2.37	Peak Found	Peak Found	Peak Found	Peak Found	High	Peak Found	High	High	High	Peak Found	High	High
AALF008580-PA	transcript=AALF008580-RA | gene=AALF008580 | organism=Aedes_albopictus_Foshan | gene_product=Ubiquitin thioesterase [Source:UniProtKB/TrEMBL;Acc:A0A023ENH1] | transcript_product=Ubiquitin thioesterase [Source:UniProtKB/TrEMBL;Acc:A0A023ENH1] | location=JXUM01S001894:77543-78454(-) | protein_length=282 | sequence_SO=supercontig | SO=protein_coding_gene | is_pseudo=false	0.847136	0.62972	0.48348	-0.48348	-1.40451	-1.20235	+	60H_12H	22.5563	0.395232	2.31146	-1.68356	-5.63479	0.667	0.681	0.534	-0.58	-0.55	-0.91	High	High	High	High	High	High	High	High	High	High	High	High
[truncated: 518 more rows]

## Sheet: TTEST_60h_c
Accession	Description	CONTROL, 1	CONTROL, 2	CONTROL, 3	60H, 1	60H, 2	60H, 3	Student's T-test Significant 60H_CONTROL	Student's T-test significant	Mean	Std. dev.	-Log Student's T-test p-value 60H_CONTROL	Student's T-test Difference 60H_CONTROL	Student's T-test Test statistic 60H_CONTROL	Abundance Ratio: (12H) / (CONTROL)	Abundance Ratio: (60H) / (CONTROL)	Abundance Ratio: (60H) / (12H)	Abundance Ratio (log2): (12H) / (CONTROL)	Abundance Ratio (log2): (60H) / (CONTROL)	Abundance Ratio (log2): (60H) / (12H)	Found in Sample: [S1] F1: Sample, CONTROL, 1	Found in Sample: [S2] F2: Sample, CONTROL, 2	Found in Sample: [S3] F3: Sample, CONTROL, 3	Found in Sample: [S4] F4: Sample, 12H, 1	Found in Sample: [S5] F5: Sample, 12H, 2	Found in Sample: [S6] F6: Sample, 12H, 3	Found in Sample: [S7] F7: Sample, 60H, 1	Found in Sample: [S8] F8: Sample, 60H, 2	Found in Sample: [S9] F9: Sample, 60H, 3	Found in Sample Group: CONTROL	Found in Sample Group: 12H	Found in Sample Group: 60H
[truncated: 2,452 more rows]

[truncated: 2 more sheets: ANOVA, Top 30 modulated proteins]
