# Supplementary material for: Impact of CHIKV Replication on the Global Proteome of Aedes albopictus Cells
Source: Proteomes. 2022 Nov 10;10(4):38. doi: 10.3390/proteomes10040038 (PMC9680348; doi:10.3390/proteomes10040038)
Supplement: Supplementary file 1 [file proteomes-10-00038-s001.zip › proteomes-1869526-supplementary/Supplementary Material/Supplementary information S2 Orthologue analysis of Ae. aegypti and Ae. albopictus.xlsx]

## Sheet: Supplementary information 2 ort
#term ID	term description	observed gene count	background gene count	strength	false discovery rate	matching proteins from our data
GO:0009987	Cellular process	767	9283	0.19	6.59e-78	109408825,109621247,109398417,109430574,109426916,109411665,109400867,109417426,Atg8,109427053,109431357,109413507,A0A023EE59,109422977,109415838,109422621,109410442,109423465,109419050,109418266,109415468,109415341,109424334,109408493,109413799,109622248,109411963,A0A023EH27,A0A023EHD7,109623266,109402447,109414616,109399865,109428755,109430016,109400688,109408706,109404814,109402213,109409292,1…
GO:0044237	Cellular metabolic process	511	4598	0.32	1.42e-69	109408825,109621247,109430574,109426916,109400867,109417426,Atg8,109427053,109431357,109413507,A0A023EE59,109422977,109415838,109423465,109419050,109418266,109415341,109408493,109622248,109411963,A0A023EH27,A0A023EHD7,109402447,109399865,109428755,109408706,109405516,109399345,A0A023EKP4,109430263,109431118,109426239,109622528,109428913,A0A023EMD3,A0A023EMQ1,A0A023EN28,109404879,109427898,1094331…
GO:0008152	Metabolic process	587	5936	0.27	4.01e-68	109408825,109621247,109430574,109426916,109400867,109417426,Atg8,109427053,109431357,109413507,A0A023EE59,109422977,109415838,109422621,109423465,109419050,109418266,109415341,109408493,109622248,109411963,A0A023EH27,A0A023EHD7,109402447,109399865,109428755,109408706,109405516,A0A023EJZ1,109399345,A0A023EKP4,109430263,109431118,109426239,109622528,109428913,A0A023EMD3,A0A023EMM8,A0A023EMQ1,A0A023…
GO:0071704	Organic substance metabolic process	518	5225	0.27	1.18e-54	109408825,109621247,109430574,109400867,109417426,109427053,109431357,109413507,A0A023EE59,109422977,109415838,109423465,109418266,109415341,109408493,109622248,A0A023EHD7,109402447,109399865,109428755,109408706,109399345,A0A023EKP4,109430263,109426239,109622528,109428913,A0A023EMD3,A0A023EMQ1,A0A023EN28,109404879,109427898,109433121,109415040,109412828,A0A023ERK2,109404943,109398039,109428756,10…
GO:0044238	Primary metabolic process	492	4906	0.27	1.15e-51	109408825,109621247,109430574,109400867,109417426,109427053,109431357,109413507,A0A023EE59,109422977,109415838,109423465,109418266,109415341,109408493,109622248,A0A023EHD7,109402447,109399865,109428755,109408706,109399345,A0A023EKP4,109430263,109426239,109622528,109428913,A0A023EMD3,A0A023EN28,109404879,109427898,109433121,109415040,109412828,109404943,109398039,109428756,109406083,109398460,A0A0…
GO:0006807	Nitrogen compound metabolic process	447	4409	0.28	1.45e-45	109408825,109621247,109430574,109400867,109417426,109427053,109431357,109413507,A0A023EE59,109422977,109415838,109423465,109418266,109415341,109408493,109622248,A0A023EHD7,109402447,109399865,109428755,109408706,109399345,A0A023EKP4,109430263,109426239,109622528,109428913,A0A023EMD3,A0A023EMQ1,A0A023EN28,109404879,109427898,109433121,109415040,109412828,109398039,109428756,109406083,109398460,A0A…
GO:0034641	Cellular nitrogen compound metabolic process	294	2260	0.39	1.33e-43	109408825,109621247,109430574,109400867,109417426,109431357,109413507,A0A023EE59,109422977,109415838,109423465,109418266,109415341,109622248,A0A023EHD7,109402447,109399865,109428755,109408706,109399345,A0A023EKP4,109430263,109622528,109428913,A0A023EMD3,A0A023EMQ1,A0A023EN28,109427898,109415040,109398039,109398460,A0A023ET31,A0A023EUH3,109411982,A0A023EWG2,A0A182G0P4,A0A182G0Q0,A0A182G0Q9,A0A182G…
GO:0010467	Gene expression	186	1205	0.46	1.85e-33	109408825,109621247,109430574,109400867,109417426,109431357,109413507,A0A023EE59,109422977,109415838,109423465,109418266,109415341,109622248,A0A023EHD7,109402447,109399865,109428755,109408706,109399345,109622528,109428913,A0A023EMD3,109398039,A0A023EUH3,109411982,A0A023EWG2,A0A182G0P4,A0A182G110,A0A182G1E6,A0A182G1R0,A0A182G1R5,A0A182G211,A0A182G2C7,109404945,A0A182G2U4,A0A182G406,A0A182G472,A0A1…
GO:1901576	Organic substance biosynthetic process	220	1636	0.4	1.94e-32	109408825,109621247,109400867,109417426,109431357,A0A023EE59,109422977,109423465,109415341,109408493,109622248,A0A023EHD7,109399865,109428755,109408706,109622528,109428913,A0A023EMD3,109427898,109415040,A0A023ERK2,109398039,A0A023ET31,A0A023EUH3,109401260,A0A023EWG2,A0A182G0P4,A0A182G0Q9,A0A182G105,A0A182G110,A0A182G2C7,A0A182G351,A0A182G365,A0A182G4B2,A0A182G4R2,A0A182G4V3,A0A182G4V7,A0A182G564,…
GO:0009058	Biosynthetic process	223	1677	0.4	2.37e-32	109408825,109621247,109400867,109417426,109431357,A0A023EE59,109422977,109423465,109415341,109408493,109622248,A0A023EHD7,109399865,109428755,109408706,109622528,109428913,A0A023EMD3,109427898,109415040,A0A023ERK2,109398039,A0A023ET31,A0A023EUH3,109401260,A0A023EWG2,A0A182G0P4,A0A182G0Q9,A0A182G105,A0A182G110,A0A182G2C7,A0A182G351,A0A182G365,A0A182G4B2,A0A182G4R2,A0A182G4V3,A0A182G4V7,A0A182G564,…
GO:1901566	Organonitrogen compound biosynthetic process	151	859	0.52	5.7e-32	109621247,109400867,109431357,A0A023EE59,109422977,109423465,109415341,109408493,109622248,A0A023EHD7,109399865,109428755,109622528,A0A023EMD3,109427898,109398039,A0A023ET31,A0A023EWG2,A0A182G0P4,A0A182G0Q9,A0A182G105,A0A182G110,A0A182G2C7,A0A182G4B2,A0A182G4R2,A0A182G4V3,A0A182G4V7,A0A182G564,A0A182G5F6,A0A182G5X2,109414165,A0A182G6G8,A0A182G6I7,A0A182G6Q5,A0A182G6W3,A0A182G7I9,109405990,A0A182G…
GO:0044249	Cellular biosynthetic process	212	1594	0.4	1.58e-30	109408825,109621247,109400867,109417426,109431357,A0A023EE59,109422977,109423465,109415341,109408493,109622248,A0A023EHD7,109399865,109428755,109408706,109622528,109428913,A0A023EMD3,109427898,A0A023ERK2,109398039,A0A023ET31,A0A023EUH3,109401260,A0A023EWG2,A0A182G0P4,A0A182G0Q9,A0A182G105,A0A182G110,A0A182G2C7,A0A182G351,A0A182G365,A0A182G4B2,A0A182G4R2,A0A182G4V3,A0A182G4V7,A0A182G564,A0A182G5F6…
GO:0043170	Macromolecule metabolic process	368	3885	0.25	2.37e-28	109408825,109621247,109430574,109400867,109417426,109427053,109431357,109413507,A0A023EE59,109422977,109415838,109423465,109418266,109415341,109408493,109622248,A0A023EHD7,109402447,109399865,109428755,109408706,109399345,A0A023EKP4,109426239,109622528,109428913,A0A023EMD3,A0A023EN28,109404879,109433121,109412828,109398039,109428756,109406083,109404479,A0A023EUH3,109401260,A0A023EVY7,109411982,A0…
GO:0046483	Heterocycle metabolic process	226	1843	0.36	3.07e-28	109408825,109430574,109417426,109413507,109415838,109418266,A0A023EHD7,109408706,109399345,A0A023EKP4,109430263,109428913,A0A023EN28,109427898,109415040,109398460,A0A023ET31,A0A023EUH3,109411982,A0A023EWG2,A0A182G0Q0,A0A182G0Q9,A0A182G105,A0A182G1E6,A0A182G1E7,A0A182G1R0,A0A182G1R5,A0A182G211,A0A182G2C7,109404945,A0A182G2U4,A0A182G351,A0A182G367,A0A182G3H5,A0A182G406,A0A182G472,A0A182G4B2,A0A182G…
GO:0006725	Cellular aromatic compound metabolic process	229	1901	0.35	1.09e-27	109408825,109430574,109417426,109413507,109415838,109418266,A0A023EHD7,109408706,109399345,A0A023EKP4,109430263,109428913,A0A023EN28,109427898,109415040,109398460,A0A023ET31,A0A023EUH3,109411982,A0A023EWG2,A0A182G0Q0,A0A182G0Q9,A0A182G1E6,A0A182G1E7,A0A182G1R0,A0A182G1R5,A0A182G211,A0A182G2C7,109404945,A0A182G2U4,A0A182G351,A0A182G367,A0A182G3H5,A0A182G406,A0A182G472,A0A182G4B2,A0A182G4L7,A0A182G…
GO:0044271	Cellular nitrogen compound biosynthetic process	157	1035	0.45	4.74e-27	109408825,109621247,109400867,109417426,109431357,A0A023EE59,109422977,109423465,109415341,109622248,A0A023EHD7,109399865,109428755,109408706,109622528,109428913,A0A023EMD3,109427898,109398039,A0A023ET31,A0A023EUH3,A0A023EWG2,A0A182G0P4,A0A182G0Q9,A0A182G110,A0A182G2C7,A0A182G351,A0A182G4B2,A0A182G4R2,A0A182G4V3,A0A182G4V7,A0A182G564,A0A182G5F6,A0A182G5X2,109414165,A0A182G6G8,A0A182G6I7,A0A182G6Q…
GO:1901360	Organic cyclic compound metabolic process	233	1996	0.34	1.7e-26	109408825,109430574,109417426,109413507,109415838,109418266,A0A023EHD7,109408706,109399345,A0A023EKP4,109430263,109428913,A0A023EN28,109427898,109415040,109398460,A0A023ET31,A0A023EUH3,109411982,A0A023EWG2,A0A182G0Q0,A0A182G0Q9,A0A182G105,A0A182G1E6,A0A182G1E7,A0A182G1R0,A0A182G1R5,A0A182G211,A0A182G2C7,109404945,A0A182G2U4,A0A182G351,A0A182G367,A0A182G3H5,A0A182G406,A0A182G472,A0A182G4B2,A0A182G…
GO:0043604	Amide biosynthetic process	94	409	0.63	2.07e-26	109621247,109400867,109431357,A0A023EE59,109422977,109423465,109415341,109622248,A0A023EHD7,109399865,109428755,109622528,A0A023EMD3,109398039,A0A023ET31,A0A023EWG2,A0A182G0P4,A0A182G110,A0A182G2C7,A0A182G4B2,A0A182G4R2,A0A182G4V3,A0A182G4V7,A0A182G5X2,A0A182G6G8,A0A182G6I7,A0A182G6Q5,A0A182G900,A0A182G9G3,A0A182GB41,A0A182GBF4,A0A182GBM9,A0A182GCR7,A0A182GEI9,A0A182GF44,A0A182GF65,A0A182GG46,A0A…
GO:1901564	Organonitrogen compound metabolic process	321	3289	0.26	1.13e-25	109621247,109400867,109427053,109431357,A0A023EE59,109422977,109423465,109415341,109408493,109622248,A0A023EHD7,109402447,109399865,109428755,109408706,A0A023EKP4,109430263,109426239,109622528,A0A023EMD3,A0A023EMQ1,109404879,109427898,109433121,109415040,109412828,109398039,109428756,109406083,109398460,A0A023ET31,109404479,A0A023EUH3,A0A023EWG2,A0A182G0P4,A0A182G0Q0,A0A182G0Q9,A0A182G105,A0A182G…
GO:0043603	Cellular amide metabolic process	108	579	0.54	4.61e-24	109621247,109400867,109431357,A0A023EE59,109422977,109423465,109415341,109622248,A0A023EHD7,109402447,109399865,109428755,109622528,A0A023EMD3,A0A023EMQ1,109398039,109398460,A0A023ET31,A0A023EWG2,A0A182G0P4,A0A182G110,A0A182G2C7,A0A182G4B2,A0A182G4R2,A0A182G4V3,A0A182G4V7,A0A182G5X2,A0A182G6G8,A0A182G6I7,A0A182G6Q5,109428796,A0A182G900,A0A182G9F3,A0A182G9G3,A0A182G9R7,A0A182GB41,A0A182GBF4,A0A182…
GO:0006139	Nucleobase-containing compound metabolic process	207	1762	0.34	2.39e-23	109408825,109430574,109417426,109413507,109415838,109418266,A0A023EHD7,109408706,109399345,A0A023EKP4,109430263,109428913,A0A023EN28,109427898,109415040,109398460,A0A023ET31,A0A023EUH3,109411982,A0A023EWG2,A0A182G0Q0,A0A182G0Q9,A0A182G1E6,A0A182G1E7,A0A182G1R0,A0A182G1R5,A0A182G211,A0A182G2C7,109404945,A0A182G2U4,A0A182G351,A0A182G367,A0A182G3H5,A0A182G406,A0A182G472,A0A182G4B2,A0A182G4L7,A0A182G…
GO:0044267	Cellular protein metabolic process	210	1826	0.33	1.11e-22	109621247,109400867,109427053,109431357,A0A023EE59,109422977,109423465,109415341,109408493,109622248,A0A023EHD7,109402447,109399865,109428755,109408706,A0A023EKP4,109426239,109622528,A0A023EMD3,109404879,109433121,109412828,109398039,109428756,109406083,109404479,A0A023EUH3,A0A023EWG2,A0A182G0P4,A0A182G105,A0A182G110,A0A182G2C7,A0A182G4B2,A0A182G4G3,A0A182G4M9,A0A182G4V7,109407487,A0A182G5X2,A0A1…
GO:0043043	Peptide biosynthetic process	80	345	0.64	1.66e-22	109621247,109400867,109431357,A0A023EE59,109422977,109423465,109415341,109622248,A0A023EHD7,109399865,109428755,109622528,A0A023EMD3,109398039,A0A023EWG2,A0A182G0P4,A0A182G110,A0A182G2C7,A0A182G4B2,A0A182G4R2,A0A182G4V7,A0A182G5X2,A0A182G6G8,A0A182G6I7,A0A182G6Q5,A0A182G900,A0A182G9G3,A0A182GB41,A0A182GBM9,A0A182GCR7,A0A182GEI9,A0A182GF44,A0A182GF65,A0A182GGC1,A0A182GGI8,109428099,109404346,A0A18…
GO:0006412	Translation	79	339	0.64	2.44e-22	109621247,109400867,109431357,A0A023EE59,109422977,109423465,109415341,109622248,A0A023EHD7,109399865,109428755,109622528,A0A023EMD3,109398039,A0A023EWG2,A0A182G0P4,A0A182G110,A0A182G2C7,A0A182G4B2,A0A182G4V7,A0A182G5X2,A0A182G6G8,A0A182G6I7,A0A182G6Q5,A0A182G900,A0A182G9G3,A0A182GB41,A0A182GBM9,A0A182GCR7,A0A182GEI9,A0A182GF44,A0A182GF65,A0A182GGC1,A0A182GGI8,109428099,109404346,A0A182GKE5,10942…
GO:0044260	Cellular macromolecule metabolic process	266	2649	0.27	8.95e-22	109408825,109621247,109400867,109417426,109427053,109431357,A0A023EE59,109422977,109423465,109418266,109415341,109408493,109622248,A0A023EHD7,109402447,109399865,109428755,109408706,A0A023EKP4,109426239,109622528,109428913,A0A023EMD3,A0A023EN28,109404879,109433121,109412828,109398039,109428756,109406083,109404479,A0A023EUH3,109401260,A0A023EVY7,A0A023EWG2,A0A182G0P4,A0A182G105,A0A182G110,A0A182G2…
GO:0006518	Peptide metabolic process	85	445	0.55	3.3e-19	109621247,109400867,109431357,A0A023EE59,109422977,109423465,109415341,109622248,A0A023EHD7,109402447,109399865,109428755,109622528,A0A023EMD3,A0A023EMQ1,109398039,A0A023EWG2,A0A182G0P4,A0A182G110,A0A182G2C7,A0A182G4B2,A0A182G4R2,A0A182G4V7,A0A182G5X2,A0A182G6G8,A0A182G6I7,A0A182G6Q5,109428796,A0A182G900,A0A182G9F3,A0A182G9G3,A0A182GB41,A0A182GBM9,A0A182GC26,A0A182GCR7,A0A182GEI9,A0A182GF44,A0A18…
GO:0016070	RNA metabolic process	127	950	0.4	2.84e-17	109408825,109430574,109417426,109413507,109415838,109418266,A0A023EHD7,109408706,109399345,A0A023EKP4,109428913,A0A023EN28,A0A023EUH3,109411982,A0A023EWG2,A0A182G1E6,A0A182G1R0,A0A182G1R5,A0A182G211,A0A182G2C7,109404945,A0A182G2U4,A0A182G406,A0A182G472,A0A182G4B2,A0A182G4L7,A0A182G4T4,A0A182G4V7,A0A182G6Q5,A0A182G6U2,A0A182G6X1,A0A182G7D9,A0A182G870,A0A182G8A3,A0A182G8A7,A0A182G8Z2,A0A182G900,A0A…
GO:0044281	Small molecule metabolic process	126	940	0.4	3.2e-17	109430263,109431118,109427898,109415040,A0A023ERK2,109404943,109398460,A0A023ET31,A0A023EWG2,A0A182G0Q0,A0A182G0Q9,A0A182G1S2,A0A182G2D9,A0A182G351,A0A182G365,A0A182G4V3,A0A182G564,A0A182G5F6,A0A182G623,109414165,A0A182G6Q5,109404367,A0A182G6S9,A0A182G6W3,A0A182G6W9,A0A182G7F0,A0A182G804,A0A182G976,A0A182G9I5,A0A182G9R7,A0A182G9S9,A0A182GAF8,A0A182GAN1,A0A182GB41,A0A182GBF4,A0A182GBH6,A0A182GBM6,…
GO:0009059	Macromolecule biosynthetic process	130	1013	0.38	2.01e-16	109408825,109621247,109400867,109417426,109431357,A0A023EE59,109422977,109423465,109415341,109408493,109622248,A0A023EHD7,109399865,109428755,109408706,109622528,109428913,A0A023EMD3,109398039,A0A023EUH3,109401260,A0A023EWG2,A0A182G0P4,A0A182G110,A0A182G2C7,A0A182G4B2,A0A182G4V7,A0A182G5X2,A0A182G6G8,A0A182G6I7,A0A182G6Q5,A0A182G7D9,A0A182G7F0,A0A182G7I9,A0A182G900,A0A182G9G3,A0A182G9V5,A0A182GAA…
GO:0034645	Cellular macromolecule biosynthetic process	128	997	0.38	3.64e-16	109408825,109621247,109400867,109417426,109431357,A0A023EE59,109422977,109423465,109415341,109408493,109622248,A0A023EHD7,109399865,109428755,109408706,109622528,109428913,A0A023EMD3,109398039,A0A023EUH3,109401260,A0A023EWG2,A0A182G0P4,A0A182G110,A0A182G2C7,A0A182G4B2,A0A182G4V7,A0A182G5X2,A0A182G6G8,A0A182G6I7,A0A182G6Q5,A0A182G7D9,A0A182G7F0,A0A182G7I9,A0A182G900,A0A182G9G3,A0A182G9V5,A0A182GAA…
GO:0055114	Oxidation-reduction process	122	973	0.37	1.31e-14	109426916,109422621,109419050,109411963,A0A023EH27,109405516,A0A023EJZ1,A0A023EMM8,A0A023EMQ1,A0A023ERK2,109404943,A0A023ET31,A0A023EV95,109401260,A0A023EVY7,A0A182G0N6,A0A182G1S1,A0A182G1S2,A0A182G1X9,A0A182G3W4,A0A182G406,A0A182G438,A0A182G4L5,A0A182G623,109414165,109404367,A0A182G6V3,A0A182G804,109405990,A0A182G976,A0A182GAF8,109398714,A0A182GB39,A0A182GB59,A0A182GCB8,A0A182GCB9,A0A182GCY2,A0A…
GO:0071840	Cellular component organization or biogenesis	266	3023	0.22	2.06e-14	109398417,109426916,Atg8,109413507,109415838,109418266,109413799,109622248,109428755,109430016,109400688,109408706,109402213,109409292,109405516,109408243,109413270,109401494,109622528,109427322,109426914,109621952,109412828,109621264,109398039,109406083,109412175,109418556,A0A023EUH3,109411982,A0A182G105,A0A182G211,A0A182G2A3,A0A182G2C7,A0A182G2J5,A0A182G2P3,A0A182G2U4,A0A182G315,A0A182G352,A0A1…
GO:0044085	Cellular component biogenesis	141	1223	0.33	2.14e-14	109426916,Atg8,109413507,109415838,109418266,109413799,109622248,109428755,109430016,109400688,109408706,109409292,109405516,109401494,109622528,109412828,109398039,109406083,109411982,A0A182G2C7,A0A182G2J5,A0A182G315,A0A182G352,A0A182G353,A0A182G367,A0A182G4B2,A0A182G4G3,A0A182G4G5,A0A182G4L5,A0A182G4L7,A0A182G5X2,A0A182G6I7,A0A182G6S2,A0A182G6U2,A0A182G831,A0A182G8A3,A0A182G8C0,A0A182G8T3,A0A18…
GO:0090304	Nucleic acid metabolic process	157	1444	0.31	3.46e-14	109408825,109430574,109417426,109413507,109415838,109418266,A0A023EHD7,109408706,109399345,A0A023EKP4,109428913,A0A023EN28,A0A023EUH3,109411982,A0A023EWG2,A0A182G1E6,A0A182G1E7,A0A182G1R0,A0A182G1R5,A0A182G211,A0A182G2C7,109404945,A0A182G2U4,A0A182G367,A0A182G3H5,A0A182G406,A0A182G472,A0A182G4B2,A0A182G4L7,A0A182G4T4,A0A182G4V7,A0A182G6Q5,A0A182G6U2,A0A182G6X1,A0A182G7D9,A0A182G7F0,A0A182G870,A0A…
GO:0019752	Carboxylic acid metabolic process	73	443	0.49	2.24e-13	109430263,109415040,109404943,A0A023ET31,A0A023EWG2,A0A182G1S2,A0A182G365,A0A182G4V3,109414165,A0A182G6Q5,A0A182G6W9,A0A182G804,A0A182G976,A0A182G9I5,A0A182G9S9,A0A182GAF8,A0A182GB41,A0A182GBF4,A0A182GBH6,A0A182GCY2,A0A182GDF3,A0A182GEL7,A0A182GG46,A0A182GGA0,A0A182GGN2,A0A182GH21,A0A182GHY2,A0A182GI29,109405207,A0A182GJU0,A0A182GK39,A0A182GKQ2,A0A182GLF3,A0A182GLR5,A0A182GM33,A0A182GP62,A0A182GP…
GO:0043436	Oxoacid metabolic process	74	455	0.48	2.54e-13	109430263,109415040,109404943,A0A023ET31,A0A023EWG2,A0A182G1S2,A0A182G365,A0A182G4V3,109414165,A0A182G6Q5,A0A182G6W9,A0A182G804,A0A182G976,A0A182G9I5,A0A182G9S9,A0A182GAF8,A0A182GB41,A0A182GBF4,A0A182GBH6,A0A182GCY2,A0A182GDF3,A0A182GEL7,A0A182GG46,A0A182GGA0,A0A182GGN2,A0A182GH21,A0A182GHY2,A0A182GI29,109405207,A0A182GJU0,A0A182GK39,A0A182GKQ2,A0A182GLF3,A0A182GLR5,A0A182GM33,A0A182GP62,A0A182GP…
GO:0006396	RNA processing	88	620	0.42	6.43e-13	109430574,109413507,109415838,109418266,109399345,109411982,A0A182G1E6,A0A182G1R0,A0A182G1R5,A0A182G211,A0A182G2C7,109404945,A0A182G2U4,A0A182G406,A0A182G472,A0A182G4B2,A0A182G4L7,A0A182G4T4,A0A182G6U2,A0A182G6X1,A0A182G8A3,A0A182G900,A0A182GBP3,A0A182GC97,A0A182GCT2,A0A182GDC9,A0A182GEF3,A0A182GEF4,109411700,A0A182GEN0,A0A182GGC1,A0A182GGM3,A0A182GH70,A0A182GHT6,A0A182GIL3,A0A182GIQ4,A0A182GJ16,…
GO:0019538	Protein metabolic process	233	2647	0.22	3.28e-12	109621247,109400867,109427053,109431357,A0A023EE59,109422977,109423465,109415341,109408493,109622248,A0A023EHD7,109402447,109399865,109428755,109408706,A0A023EKP4,109426239,109622528,A0A023EMD3,109404879,109433121,109412828,109398039,109428756,109406083,109404479,A0A023EUH3,A0A023EWG2,A0A182G0P4,A0A182G105,A0A182G110,A0A182G1J2,A0A182G2C7,A0A182G3T1,A0A182G4B2,A0A182G4G3,A0A182G4M9,A0A182G4T3,A0A…
GO:0006091	Generation of precursor metabolites and energy	44	190	0.64	5.22e-12	109426916,109419050,109411963,109405516,109430263,109415040,A0A023ERK2,109401260,A0A023EVY7,A0A182G0N6,A0A182G1S2,A0A182G1X9,A0A182G438,A0A182G4L5,A0A182G623,A0A182G804,A0A182GAF8,109398714,A0A182GB39,A0A182GB59,A0A182GEL7,A0A182GFG6,A0A182GI29,A0A182GIY4,A0A182GJM2,A0A182GM09,A0A182GN26,A0A182GPB6,A0A182GPV8,A0A182GSK7,A0A182GWF2,A0A182GXY2,A0A182GYL6,A0A182GZD1,109410787,A0A182H0S2,A0A182H1Q2,A…
GO:0019637	Organophosphate metabolic process	70	445	0.47	5.83e-12	109430263,109427898,109415040,109398460,A0A023ET31,A0A182G0Q9,A0A182G105,A0A182G351,A0A182G4V3,A0A182G564,A0A182G572,A0A182G5F6,A0A182G623,109404367,A0A182G6S9,A0A182G6W3,A0A182G7F0,A0A182G7I9,109424772,A0A182G874,A0A182G9R7,A0A182G9S9,A0A182GAN1,A0A182GBF4,A0A182GBH6,A0A182GCV8,A0A182GD07,109400090,A0A182GDY2,A0A182GES2,A0A182GES3,A0A182GET3,A0A182GF95,109426011,A0A182GGV8,A0A182GI29,A0A182GIY4,…
GO:0006793	Phosphorus metabolic process	115	1002	0.33	2.24e-11	109426916,109419050,109411963,109405516,A0A023EKP4,109430263,109427898,109415040,A0A023ERK2,109398460,A0A023ET31,A0A023EUH3,A0A182G0N6,A0A182G0Q9,A0A182G105,A0A182G351,A0A182G4V3,A0A182G564,A0A182G572,A0A182G5F6,A0A182G5Y8,A0A182G623,109404367,A0A182G6S9,A0A182G6U2,A0A182G6W3,A0A182G7D9,A0A182G7F0,A0A182G7I9,A0A182G804,A0A182G846,109424772,A0A182G874,A0A182G9R7,A0A182G9S9,109398714,A0A182GAN1,A0A…
GO:0006796	Phosphate-containing compound metabolic process	113	976	0.34	2.24e-11	109426916,109419050,109411963,109405516,A0A023EKP4,109430263,109427898,109415040,A0A023ERK2,109398460,A0A023ET31,A0A023EUH3,A0A182G0N6,A0A182G0Q9,A0A182G105,A0A182G351,A0A182G4V3,A0A182G564,A0A182G572,A0A182G5F6,A0A182G5Y8,A0A182G623,109404367,A0A182G6S9,A0A182G6U2,A0A182G6W3,A0A182G7D9,A0A182G7F0,A0A182G7I9,A0A182G804,A0A182G846,109424772,A0A182G874,A0A182G9R7,A0A182G9S9,109398714,A0A182GAN1,A0A…
GO:0022613	Ribonucleoprotein complex biogenesis	55	311	0.52	5.55e-11	109413507,109415838,109622248,109428755,109409292,109622528,109398039,109411982,A0A182G2C7,A0A182G367,A0A182G4B2,A0A182G4L7,A0A182G5X2,A0A182G6I7,A0A182G6U2,A0A182G8A3,A0A182G900,A0A182G9G3,A0A182GEF3,A0A182GEF4,A0A182GEN0,A0A182GHT6,A0A182GIQ4,A0A182GKE5,A0A182GKQ3,109424214,A0A182GLE5,A0A182GNT4,109398924,109417815,A0A182GQ77,A0A182GSM7,A0A182GTJ9,A0A182GUI3,A0A182GUS7,A0A182GWM0,109412921,A0A1…
GO:0002181	Cytoplasmic translation	29	94	0.76	3.31e-10	109621247,109400867,109431357,109415341,109622248,109428755,109622528,109398039,A0A182G0P4,A0A182G2C7,A0A182G5X2,A0A182G9G3,A0A182GGC1,A0A182GGI8,109404346,A0A182GKE5,109424214,A0A182GTJ9,A0A182GVR9,109413559,A0A182GWM0,A0A182GZ65,A0A182H0R8,A0A182H154,A0A182H2D2,A0A182H4U3,A0A182H7N7,A0A182HC03,109420069
GO:0046907	Intracellular transport	88	708	0.37	4.46e-10	109398417,109411665,109415468,109424334,109430016,109409292,109413270,109399345,109427322,109422853,109426914,109621952,109621264,A0A182G0Y4,A0A182G0Z2,A0A182G103,A0A182G2J5,A0A182G2U4,A0A182G317,A0A182G352,A0A182G3T1,A0A182G494,A0A182G4G8,A0A182G4S0,A0A182G622,A0A182G6P0,A0A182G6Q7,A0A182G831,A0A182G846,A0A182G874,A0A182G881,A0A182G8I8,A0A182G9K5,A0A182GAA5,A0A182GB88,109428255,A0A182GCS8,A0A182…
GO:0016043	Cellular component organization	236	2836	0.19	4.96e-10	109398417,109426916,Atg8,109413507,109415838,109418266,109413799,109622248,109428755,109430016,109400688,109408706,109402213,109405516,109408243,109413270,109401494,109622528,109427322,109426914,109621952,109412828,109621264,109398039,109406083,109412175,109418556,A0A023EUH3,A0A182G105,A0A182G211,A0A182G2A3,A0A182G2J5,A0A182G2P3,A0A182G2U4,A0A182G315,A0A182G352,A0A182G353,A0A182G367,A0A182G4G3,A0…
GO:0090407	Organophosphate biosynthetic process	48	265	0.53	7.85e-10	109427898,A0A023ET31,A0A182G0Q9,A0A182G105,A0A182G4V3,A0A182G564,A0A182G5F6,109404367,A0A182G6W3,A0A182G7F0,A0A182G7I9,A0A182G9R7,A0A182G9S9,A0A182GAN1,A0A182GBF4,A0A182GBH6,A0A182GCV8,A0A182GD07,109400090,A0A182GDY2,A0A182GES2,A0A182GES3,A0A182GET3,A0A182GJU0,A0A182GK39,A0A182GMH7,A0A182GQ65,A0A182GRN5,A0A182GS07,A0A182GT55,109420799,A0A182GV13,A0A182GVE6,A0A182GWZ1,A0A182GXI2,A0A182GYL6,A0A182G…
GO:0043933	Protein-containing complex subunit organization	72	539	0.4	2.39e-09	109426916,109413507,109415838,109413799,109622248,109428755,109400688,109408706,109405516,109401494,109622528,109412828,109398039,109406083,A0A023EUH3,A0A182G2J5,A0A182G4L5,A0A182G5X2,A0A182G8C0,A0A182G9K3,A0A182G9K5,A0A182GAA5,A0A182GEN0,A0A182GG36,A0A182GIQ4,A0A182GKE5,109407061,A0A182GMG6,A0A182GMH7,A0A182GNW3,A0A182GPL7,A0A182GQ67,109417815,A0A182GQJ8,109425814,A0A182GSJ1,A0A182GSJ2,A0A182GSK…
GO:0006810	Transport	180	2026	0.22	3.16e-09	109398417,109411665,109410442,109415468,109424334,109411963,109418985,109414616,109430016,109404814,109402213,109409292,109405516,A0A023EJZ1,109408243,109413270,109399345,109427322,109400515,109422853,109427898,109426914,109621952,109621264,A0A023EV95,A0A182G0Y4,A0A182G0Z2,A0A182G103,A0A182G1Q8,A0A182G1X6,A0A182G2J5,A0A182G2P3,A0A182G2U4,A0A182G315,A0A182G317,A0A182G352,A0A182G3T1,A0A182G3W3,A0A1…
GO:0006996	Organelle organization	165	1822	0.23	6.78e-09	109398417,109426916,Atg8,109418266,109413799,109622248,109428755,109430016,109400688,109408706,109405516,109408243,109413270,109401494,109427322,109426914,109621952,109621264,109406083,109412175,109418556,A0A182G211,A0A182G2U4,A0A182G315,A0A182G352,A0A182G353,A0A182G367,A0A182G4G3,A0A182G4G5,A0A182G4L5,A0A182G4S0,A0A182G4T4,109407487,A0A182G5F6,A0A182G622,A0A182G6P0,A0A182G6S2,A0A182G7F0,A0A182G8…
GO:0051234	Establishment of localization	183	2099	0.21	8.59e-09	109398417,109411665,109410442,109415468,109424334,109411963,109418985,109414616,109430016,109404814,109402213,109409292,109405516,A0A023EJZ1,109408243,109413270,109399345,109427322,109400515,109422853,109427898,109426914,109621952,109621264,A0A023EV95,A0A182G0Y4,A0A182G0Z2,A0A182G103,A0A182G1Q8,A0A182G1X6,A0A182G2J5,A0A182G2P3,A0A182G2U4,A0A182G315,A0A182G317,A0A182G352,A0A182G3T1,A0A182G3W3,A0A1…
GO:0051649	Establishment of localization in cell	97	876	0.32	1.09e-08	109398417,109411665,109415468,109424334,109430016,109409292,A0A023EJZ1,109408243,109413270,109399345,109427322,109422853,109426914,109621952,109621264,A0A182G0Y4,A0A182G0Z2,A0A182G103,A0A182G2J5,A0A182G2U4,A0A182G317,A0A182G352,A0A182G3T1,A0A182G494,A0A182G4G8,A0A182G4S0,A0A182G622,A0A182G6P0,A0A182G6Q7,A0A182G831,A0A182G846,A0A182G874,A0A182G881,A0A182G8I8,A0A182G9K5,A0A182GAA5,A0A182GB88,109428…
GO:0034660	ncRNA metabolic process	54	356	0.45	1.35e-08	109411982,A0A023EWG2,A0A182G1R5,A0A182G2C7,A0A182G406,A0A182G472,A0A182G4B2,A0A182G4L7,A0A182G4T4,A0A182G4V7,A0A182G6Q5,A0A182G6U2,A0A182G8A3,A0A182G8A7,A0A182G900,A0A182GB41,A0A182GBP3,A0A182GCT2,A0A182GEF3,A0A182GEF4,A0A182GGC1,A0A182GHT6,A0A182GIL3,A0A182GKE5,A0A182GKQ3,109424214,A0A182GLE5,A0A182GNT4,109398924,A0A182GQ77,A0A182GSM7,A0A182GT99,A0A182GUI3,A0A182GWM0,A0A182GWS4,A0A182GX17,A0A182…
GO:0018130	Heterocycle biosynthetic process	80	665	0.35	1.63e-08	109408825,109417426,A0A023EHD7,109408706,109428913,109427898,A0A023ET31,A0A023EUH3,A0A182G0Q9,A0A182G105,A0A182G351,A0A182G4V3,A0A182G4V7,A0A182G564,A0A182G5F6,109414165,109404367,A0A182G6S9,A0A182G6W3,A0A182G7D9,A0A182G7F0,109405990,A0A182G9I5,A0A182G9S9,A0A182GAA5,A0A182GAN1,A0A182GBF4,A0A182GBM6,A0A182GBU4,A0A182GCV8,A0A182GD07,109400090,A0A182GDY2,A0A182GG36,A0A182GJ47,A0A182GJU0,A0A182GK39,A…
GO:1901135	Carbohydrate derivative metabolic process	72	567	0.38	1.65e-08	109408493,109430263,109427898,109415040,109398460,A0A023ET31,A0A182G0Q0,A0A182G0Q9,A0A182G2D9,A0A182G351,109621339,A0A182G4V3,A0A182G564,A0A182G5F6,A0A182G623,109404367,A0A182G6S9,A0A182G6W3,A0A182G7I9,A0A182G874,A0A182G9R7,A0A182G9S9,A0A182G9V5,A0A182GBF4,A0A182GBM6,A0A182GCV8,109400090,A0A182GDY2,A0A182GES2,A0A182GES3,A0A182GFM0,A0A182GGV8,A0A182GHD5,A0A182GHF9,A0A182GIY4,A0A182GJU0,A0A182GK39,…
GO:0055086	Nucleobase-containing small molecule metabolic process	50	316	0.47	1.74e-08	109430263,109427898,109415040,109398460,A0A023ET31,A0A182G0Q0,A0A182G0Q9,A0A182G351,A0A182G4V3,A0A182G564,A0A182G5F6,109404367,A0A182G6S9,A0A182G6W3,A0A182G7F0,A0A182G9R7,A0A182G9S9,A0A182GAN1,A0A182GBF4,A0A182GBM6,A0A182GCV8,A0A182GD07,109400090,A0A182GDY2,109426011,A0A182GI29,A0A182GJU0,A0A182GK39,A0A182GMH7,A0A182GS07,109420799,109400751,A0A182GV13,A0A182GWZ1,A0A182GXI2,A0A182GYL6,A0A182GYR7,A…
GO:0051179	Localization	210	2551	0.19	2.55e-08	109398417,109411665,109410442,109415468,109424334,109411963,109418985,109414616,109430016,109404814,109402213,109409292,109405516,A0A023EJZ1,109408243,109413270,109399345,109427322,109400515,109422853,109427898,109426914,109621952,109621264,A0A023EV95,A0A182G0Y4,A0A182G0Z2,A0A182G103,A0A182G105,A0A182G1Q8,A0A182G1X6,A0A182G2J5,A0A182G2P3,A0A182G2U4,A0A182G315,A0A182G317,A0A182G352,A0A182G3T1,A0A1…
GO:0009117	Nucleotide metabolic process	44	259	0.5	3.01e-08	109430263,109427898,109415040,109398460,A0A023ET31,A0A182G0Q9,A0A182G351,A0A182G4V3,A0A182G564,A0A182G5F6,109404367,A0A182G6S9,A0A182G6W3,A0A182G7F0,A0A182G9R7,A0A182G9S9,A0A182GAN1,A0A182GBF4,A0A182GCV8,A0A182GD07,109400090,A0A182GDY2,109426011,A0A182GJU0,A0A182GK39,A0A182GMH7,A0A182GS07,109420799,A0A182GV13,A0A182GWZ1,A0A182GXI2,A0A182GYL6,A0A182GYR7,A0A182H0S2,A0A182H1Q2,A0A182H2E3,A0A182H341,…
GO:0022607	Cellular component assembly	106	1020	0.29	3.38e-08	109426916,Atg8,109413507,109415838,109418266,109413799,109622248,109428755,109430016,109400688,109408706,109405516,109401494,109622528,109412828,109398039,109406083,A0A182G2J5,A0A182G315,A0A182G352,A0A182G353,A0A182G4G3,A0A182G4G5,A0A182G4L5,A0A182G5X2,A0A182G6S2,A0A182G831,A0A182G8C0,A0A182G8T3,A0A182G9K3,A0A182G9K5,A0A182G9Q0,A0A182GEN0,A0A182GFD6,A0A182GIQ4,A0A182GJ16,A0A182GJM2,A0A182GKE5,A0A…
GO:0071705	Nitrogen compound transport	82	704	0.34	3.45e-08	109398417,109411665,109415468,109414616,109402213,109409292,109408243,109413270,109399345,109400515,109422853,109426914,109621952,109621264,A0A023EV95,A0A182G0Z2,A0A182G103,A0A182G2J5,A0A182G2U4,A0A182G315,A0A182G3T1,A0A182G3W3,A0A182G4G8,A0A182G622,A0A182G6Q7,A0A182G831,A0A182G881,A0A182G8I8,A0A182G8Y5,A0A182G9K5,A0A182G9Q0,A0A182GAA5,A0A182GAG3,A0A182GB88,A0A182GCS8,A0A182GFD6,A0A182GG36,109411…
GO:0019438	Aromatic compound biosynthetic process	78	664	0.34	6.64e-08	109408825,109417426,A0A023EHD7,109408706,109428913,109427898,A0A023ET31,A0A023EUH3,A0A182G0Q9,A0A182G351,A0A182G4V3,A0A182G4V7,A0A182G564,A0A182G5F6,109414165,109404367,A0A182G6S9,A0A182G6W3,A0A182G7D9,A0A182G7F0,109405990,A0A182G9S9,A0A182GAA5,A0A182GAN1,A0A182GBF4,A0A182GBM6,A0A182GBU4,A0A182GCV8,A0A182GD07,109400090,A0A182GDY2,A0A182GG36,A0A182GJ47,A0A182GJU0,A0A182GK39,A0A182GLR5,A0A182GMH7,A…
GO:0051641	Cellular localization	110	1093	0.27	7.84e-08	109398417,109411665,109415468,109424334,109414616,109430016,109402213,109409292,A0A023EJZ1,109408243,109413270,109399345,109427322,109422853,109426914,109621952,109621264,A0A182G0Y4,A0A182G0Z2,A0A182G103,A0A182G105,A0A182G2J5,A0A182G2U4,A0A182G317,A0A182G352,A0A182G3T1,A0A182G494,A0A182G4G3,A0A182G4G8,A0A182G4S0,A0A182G622,A0A182G6P0,A0A182G6Q7,A0A182G831,A0A182G846,A0A182G874,A0A182G881,A0A182G8…
GO:0015980	Energy derivation by oxidation of organic compounds	28	120	0.64	1.3e-07	109426916,109419050,109411963,109405516,A0A023ERK2,109401260,A0A023EVY7,A0A182G0N6,A0A182G1S2,A0A182G1X9,A0A182GAF8,109398714,A0A182GB39,A0A182GB59,A0A182GEL7,A0A182GJM2,A0A182GM09,A0A182GPB6,A0A182GPV8,A0A182GSK7,A0A182GYL6,A0A182GZD1,109410787,A0A182H4X5,A0A182H5Z9,A0A182H618,109400723,109429028
GO:0034622	Cellular protein-containing complex assembly	54	384	0.42	1.3e-07	109426916,109413507,109415838,109413799,109622248,109428755,109400688,109408706,109405516,109401494,109622528,109412828,109398039,109406083,A0A182G2J5,A0A182G4L5,A0A182G5X2,A0A182G8C0,A0A182G9K3,A0A182G9K5,A0A182GEN0,A0A182GIQ4,A0A182GKE5,A0A182GMG6,A0A182GMH7,A0A182GQ67,109417815,109425814,A0A182GSK7,A0A182GTJ9,A0A182GTM9,A0A182GUS7,A0A182GV14,A0A182GYG8,109412921,A0A182GZ65,A0A182GZ79,A0A182GZD…
GO:0065007	Biological regulation	378	5433	0.11	1.32e-07	109430574,Atg8,109422621,109418266,109424334,109413799,A0A023EHD7,109623266,109414616,109430016,109408706,109404814,109402213,A0A023EJZ1,109408243,109433209,109399345,A0A023EKP4,109622528,109622751,109427322,109429213,109433121,109415040,109621264,109398039,109428756,109412175,A0A023EUD6,A0A023EUH3,A0A023EVR5,A0A023EVY7,A0A182G0Z2,A0A182G103,A0A182G105,A0A182G110,A0A182G1D6,A0A182G1Q8,109416908,A…
GO:0015031	Protein transport	66	530	0.37	1.69e-07	109398417,109411665,109415468,109414616,109402213,109409292,109408243,109413270,109422853,109621952,109621264,A0A023EV95,A0A182G0Z2,A0A182G103,A0A182G2J5,A0A182G2U4,A0A182G3T1,A0A182G3W3,A0A182G4G8,A0A182G622,A0A182G6Q7,A0A182G831,A0A182G881,A0A182G8I8,A0A182G8Y5,A0A182G9K5,A0A182G9Q0,A0A182GAA5,A0A182GB88,A0A182GCS8,A0A182GG36,A0A182GHS0,A0A182GHU1,A0A182GIE9,109405264,A0A182GMG4,A0A182GMI1,A0A1…
GO:0010608	Posttranscriptional regulation of gene expression	45	288	0.47	1.7e-07	109622528,109398039,A0A182G110,A0A182G211,A0A182G4B2,A0A182G4T4,A0A182G4V7,A0A182G5X2,A0A182G900,A0A182GB18,A0A182GCR7,A0A182GD04,A0A182GEI9,A0A182GFD6,A0A182GGI8,109428099,A0A182GIC3,A0A182GNM6,A0A182GNT4,A0A182GQ19,A0A182GQ77,A0A182GQF1,A0A182GSM7,109419754,A0A182GTJ9,A0A182GUS7,A0A182GUX0,109413559,A0A182GWS4,A0A182GX17,A0A182GXL0,A0A182GYU8,A0A182GZ65,A0A182GZ79,A0A182H0R8,A0A182H120,A0A182H3…
GO:0009165	Nucleotide biosynthetic process	32	158	0.58	1.74e-07	109427898,A0A023ET31,A0A182G0Q9,A0A182G4V3,A0A182G564,A0A182G5F6,109404367,A0A182G6W3,A0A182G7F0,A0A182G9S9,A0A182GAN1,A0A182GBF4,A0A182GCV8,A0A182GD07,109400090,A0A182GDY2,A0A182GJU0,A0A182GK39,A0A182GMH7,A0A182GS07,109420799,A0A182GV13,A0A182GWZ1,A0A182GXI2,A0A182GYL6,A0A182GYR7,A0A182H341,109414891,A0A182HAJ9,A0A182HAU2,A0A182HDB3,A0A182HDU2
GO:1901137	Carbohydrate derivative biosynthetic process	48	321	0.45	1.74e-07	109408493,109427898,A0A023ET31,A0A182G0Q9,A0A182G4V3,A0A182G564,A0A182G5F6,109404367,A0A182G6W3,A0A182G7I9,A0A182G9S9,A0A182G9V5,A0A182GBF4,A0A182GBM6,A0A182GCV8,109400090,A0A182GDY2,A0A182GES2,A0A182GES3,A0A182GHD5,A0A182GHF9,A0A182GJU0,A0A182GK39,A0A182GMH7,A0A182GMW4,A0A182GS07,109420799,A0A182GUV7,A0A182GV13,A0A182GVY6,A0A182GWM5,A0A182GWQ6,109417026,A0A182GXI2,A0A182GYL6,A0A182GYR7,A0A182H1G…
GO:0065003	Protein-containing complex assembly	57	427	0.4	2.21e-07	109426916,109413507,109415838,109413799,109622248,109428755,109400688,109408706,109405516,109401494,109622528,109412828,109398039,109406083,A0A182G2J5,A0A182G4L5,A0A182G5X2,A0A182G8C0,A0A182G9K3,A0A182G9K5,A0A182GEN0,A0A182GIQ4,A0A182GKE5,109407061,A0A182GMG6,A0A182GMH7,A0A182GQ67,109417815,109425814,A0A182GSK7,A0A182GTJ9,A0A182GTM9,Atlastin,A0A182GUS7,A0A182GV14,A0A182GYG8,109412921,A0A182GZ65,A…
GO:0009056	Catabolic process	106	1066	0.27	2.57e-07	Atg8,109418266,109430263,109426239,A0A023EN28,109404879,109415040,109412828,109404943,109428756,109406083,A0A023ET31,109404479,A0A023EVY7,A0A182G0Q0,A0A182G2D9,A0A182G351,A0A182G3W4,109621339,109414165,A0A182G6S9,A0A182G6W9,A0A182G786,A0A182G804,A0A182G8C0,A0A182G8Z2,A0A182G9F3,A0A182GA38,A0A182GAA5,A0A182GAL5,A0A182GBM7,A0A182GCT2,A0A182GCY2,A0A182GCZ1,A0A182GFM0,A0A182GFQ4,A0A182GFT6,A0A182GFX5…
GO:0071702	Organic substance transport	94	901	0.29	2.57e-07	109398417,109411665,109415468,109418985,109414616,109402213,109409292,109408243,109413270,109399345,109400515,109422853,109426914,109621952,109621264,A0A023EV95,A0A182G0Z2,A0A182G103,A0A182G2J5,A0A182G2U4,A0A182G315,A0A182G3T1,A0A182G3W3,A0A182G4G8,A0A182G622,A0A182G6Q7,A0A182G831,A0A182G874,A0A182G881,A0A182G8I8,A0A182G8Y5,A0A182G9K5,A0A182G9Q0,A0A182GAA5,A0A182GAG3,A0A182GB88,A0A182GCS8,A0A182G…
GO:1901362	Organic cyclic compound biosynthetic process	80	718	0.32	2.96e-07	109408825,109417426,A0A023EHD7,109408706,109428913,109427898,A0A023ET31,A0A023EUH3,A0A182G0Q9,A0A182G105,A0A182G351,A0A182G4V3,A0A182G4V7,A0A182G564,A0A182G5F6,109414165,109404367,A0A182G6S9,A0A182G6W3,A0A182G7D9,A0A182G7F0,109405990,A0A182G9I5,A0A182G9S9,A0A182GAA5,A0A182GAN1,A0A182GBF4,A0A182GBM6,A0A182GBU4,A0A182GCV8,A0A182GD07,109400090,A0A182GDY2,A0A182GG36,A0A182GJ47,A0A182GJU0,A0A182GK39,A…
GO:1901575	Organic substance catabolic process	96	937	0.28	3.83e-07	109418266,109430263,109426239,A0A023EN28,109404879,109415040,109412828,109404943,109428756,109406083,A0A023ET31,109404479,A0A023EVY7,A0A182G0Q0,A0A182G2D9,A0A182G351,109621339,109414165,A0A182G6S9,A0A182G6W9,A0A182G786,A0A182G804,A0A182G8C0,A0A182G8Z2,A0A182G9F3,A0A182GAA5,A0A182GAL5,A0A182GBM7,A0A182GCT2,A0A182GCY2,A0A182GCZ1,A0A182GFM0,A0A182GFQ4,A0A182GFT6,A0A182GFX5,A0A182GG36,A0A182GGC0,A0A1…
GO:0016071	mRNA metabolic process	55	414	0.4	4.55e-07	109430574,109413507,109415838,109418266,109399345,A0A182G1E6,A0A182G1R0,A0A182G211,109404945,A0A182G2U4,A0A182G6X1,A0A182G8Z2,A0A182GC97,A0A182GCT2,A0A182GDC9,109411700,A0A182GEN0,A0A182GGM3,A0A182GH70,A0A182GIQ4,A0A182GJ16,Symplekin,A0A182GKE5,A0A182GL08,A0A182GMS1,A0A182GPL7,109398924,A0A182GQ15,109417815,A0A182GRM7,A0A182GSJ1,A0A182GSJ2,A0A182GTN3,A0A182GUV3,A0A182GUX0,109413553,A0A182GWS4,A0A…
GO:0016192	Vesicle-mediated transport	67	562	0.35	5.13e-07	109415468,109424334,109414616,109402213,109408243,109413270,109427322,109621264,A0A182G0Y4,A0A182G0Z2,A0A182G1X6,A0A182G2J5,A0A182G317,A0A182G4G0,A0A182G6S2,A0A182G874,A0A182G881,A0A182G8Y5,A0A182G9K5,A0A182GAA5,109428255,A0A182GCS8,A0A182GFD6,A0A182GFT6,A0A182GG36,A0A182GHS0,109405264,A0A182GJH5,A0A182GJV6,A0A182GN22,A0A182GPC2,A0A182GQE8,A0A182GQJ8,A0A182GQX5,A0A182GRN4,A0A182GRV6,A0A182GSD7,A0…
GO:0034470	ncRNA processing	43	285	0.45	8.14e-07	109411982,A0A182G1R5,A0A182G2C7,A0A182G406,A0A182G472,A0A182G4B2,A0A182G4L7,A0A182G4T4,A0A182G6U2,A0A182G8A3,A0A182G900,A0A182GBP3,A0A182GCT2,A0A182GEF3,A0A182GEF4,A0A182GGC1,A0A182GHT6,A0A182GIL3,A0A182GKE5,A0A182GKQ3,109424214,A0A182GLE5,A0A182GNT4,109398924,A0A182GQ77,A0A182GSM7,A0A182GUI3,A0A182GWM0,A0A182GX17,A0A182GY80,A0A182GYC4,A0A182GYU8,A0A182GZ79,A0A182H105,A0A182H2W5,A0A182H394,A0A182…
GO:0009259	Ribonucleotide metabolic process	36	212	0.5	8.97e-07	109430263,109427898,109415040,109398460,A0A023ET31,A0A182G0Q9,A0A182G351,A0A182G4V3,A0A182G564,A0A182G5F6,A0A182G6S9,A0A182G6W3,A0A182G9R7,A0A182G9S9,A0A182GBF4,A0A182GCV8,109400090,A0A182GDY2,A0A182GJU0,A0A182GK39,A0A182GMH7,A0A182GS07,A0A182GV13,A0A182GXI2,A0A182GYL6,A0A182GYR7,A0A182H0S2,A0A182H1Q2,A0A182H341,A0A182H777,109414891,109400723,A0A182HAJ9,A0A182HAU2,A0A182HDB3,A0A182HDU2
GO:0045333	Cellular respiration	23	92	0.67	9.79e-07	109426916,109419050,109411963,109405516,A0A023ERK2,A0A182G0N6,A0A182G1S2,A0A182G1X9,A0A182GAF8,109398714,A0A182GB39,A0A182GB59,A0A182GEL7,A0A182GM09,A0A182GPV8,A0A182GSK7,A0A182GYL6,A0A182GZD1,109410787,A0A182H4X5,A0A182H618,109400723,109429028
GO:0044248	Cellular catabolic process	93	924	0.27	1.34e-06	Atg8,109418266,109426239,A0A023EN28,109404879,109412828,109404943,109428756,109406083,A0A023ET31,109404479,A0A023EVY7,A0A182G0Q0,A0A182G351,A0A182G3W4,109414165,A0A182G6S9,A0A182G6W9,A0A182G786,A0A182G804,A0A182G8C0,A0A182G8Z2,A0A182G9F3,A0A182GAA5,A0A182GAL5,A0A182GCT2,A0A182GCY2,A0A182GCZ1,A0A182GFQ4,A0A182GFX5,A0A182GG36,A0A182GGC0,A0A182GH73,A0A182GHY2,A0A182GI29,A0A182GJM2,A0A182GJU0,A0A182G…
GO:0048193	Golgi vesicle transport	29	147	0.57	1.34e-06	109424334,109427322,A0A182G1X6,A0A182G317,A0A182G4G0,A0A182G874,A0A182G8Y5,A0A182GCS8,A0A182GHS0,109405264,A0A182GJH5,A0A182GPC2,A0A182GQX5,A0A182GRN4,A0A182GRV6,A0A182GSD7,A0A182GTM7,A0A182GUU4,A0A182GWR3,109430029,109397934,A0A182GZZ9,A0A182H148,A0A182H370,109409108,A0A182H6U5,A0A182H855,A0A182H8V1,A0A182HCJ5
GO:0009260	Ribonucleotide biosynthetic process	26	121	0.6	1.59e-06	109427898,A0A023ET31,A0A182G0Q9,A0A182G4V3,A0A182G564,A0A182G5F6,A0A182G6W3,A0A182G9S9,A0A182GBF4,A0A182GCV8,109400090,A0A182GDY2,A0A182GJU0,A0A182GK39,A0A182GMH7,A0A182GS07,A0A182GV13,A0A182GXI2,A0A182GYL6,A0A182GYR7,A0A182H341,109414891,A0A182HAJ9,A0A182HAU2,A0A182HDB3,A0A182HDU2
GO:0032543	Mitochondrial translation	22	87	0.68	1.6e-06	A0A023EE59,109423465,A0A023EHD7,109399865,A0A182G110,A0A182GB41,A0A182GBM9,A0A182GF44,A0A182GF65,A0A182GKZ0,A0A182GL48,A0A182GV41,A0A182GX17,A0A182GZN8,A0A182H0R1,A0A182H3B0,A0A182H8N8,A0A182HAG9,A0A182HBE7,A0A182HDL7,A0A182HE30,A0A182HFG3
GO:0005975	Carbohydrate metabolic process	45	318	0.42	1.9e-06	109430263,109415040,109401260,A0A023EVY7,A0A182G1S2,A0A182G2D9,A0A182G365,109621339,A0A182G492,A0A182G623,A0A182G6H4,A0A182G976,A0A182G9V5,A0A182GAF8,A0A182GBM7,A0A182GBY4,A0A182GEL7,A0A182GES2,A0A182GES3,A0A182GFM0,A0A182GGN4,A0A182GGV8,A0A182GIY4,A0A182GJ16,A0A182GJM2,A0A182GPB6,A0A182GWM5,109410395,A0A182GXK5,A0A182GXV6,A0A182GZ29,A0A182H0H6,A0A182H0S2,A0A182H1G4,A0A182H1Q2,A0A182H3A2,A0A182H4…
GO:0033036	Macromolecule localization	97	989	0.26	1.97e-06	109398417,109411665,109415468,109414616,109402213,109409292,109408243,109413270,109399345,109422853,109426914,109621952,109621264,A0A023EV95,A0A182G0Z2,A0A182G103,A0A182G105,A0A182G2J5,A0A182G2U4,A0A182G315,A0A182G352,A0A182G3T1,A0A182G3W3,A0A182G4G3,A0A182G4G8,A0A182G622,A0A182G6Q7,A0A182G7F0,A0A182G831,A0A182G846,A0A182G881,A0A182G8I8,A0A182G8Y5,A0A182G9K5,A0A182G9Q0,A0A182GAA5,A0A182GB88,A0A18…
GO:0042254	Ribosome biogenesis	37	235	0.47	2.9e-06	109622248,109428755,109409292,109411982,A0A182G2C7,A0A182G367,A0A182G4B2,A0A182G4L7,A0A182G6I7,A0A182G6U2,A0A182G8A3,A0A182G900,A0A182G9G3,A0A182GEF3,A0A182GEF4,A0A182GHT6,A0A182GKE5,A0A182GKQ3,109424214,A0A182GLE5,A0A182GNT4,109398924,A0A182GQ77,A0A182GSM7,A0A182GUI3,A0A182GWM0,A0A182H105,A0A182H2D2,A0A182H449,A0A182H5V1,A0A182H6Z1,A0A182H8H6,A0A182H8N1,A0A182HAY3,109405249,A0A182HE04,109420069
GO:0070727	Cellular macromolecule localization	70	633	0.32	3.14e-06	109398417,109415468,109414616,109402213,109409292,109408243,109422853,109621952,109621264,A0A182G0Z2,A0A182G103,A0A182G105,A0A182G2J5,A0A182G2U4,A0A182G352,A0A182G3T1,A0A182G4G3,A0A182G4G8,A0A182G622,A0A182G6Q7,A0A182G831,A0A182G846,A0A182G881,A0A182G8I8,A0A182G9K5,A0A182GAA5,A0A182GB88,A0A182GCS8,A0A182GDK8,A0A182GG36,A0A182GHS0,A0A182GHU1,A0A182GIE9,A0A182GJM2,A0A182GMG4,A0A182GMI1,A0A182GQ19,A…
GO:0034248	Regulation of cellular amide metabolic process	39	258	0.45	3.25e-06	109622528,109398039,A0A182G110,A0A182G211,A0A182G4B2,A0A182G4V7,A0A182G5X2,A0A182G900,A0A182GCR7,A0A182GEI9,A0A182GFD6,A0A182GGI8,109428099,A0A182GIC3,A0A182GNM6,A0A182GNT4,A0A182GQ19,A0A182GQ77,A0A182GQF1,A0A182GSJ1,A0A182GSJ2,A0A182GSM7,109419754,A0A182GTJ9,A0A182GU76,A0A182GUX0,109413559,A0A182GZ17,A0A182GZ65,A0A182H0R8,A0A182H375,A0A182H4U3,109429586,A0A182H7C6,A0A182H7N7,A0A182HAJ6,A0A182HB3…
GO:0046034	ATP metabolic process	24	110	0.61	3.93e-06	109426916,109419050,109411963,109405516,109430263,109427898,109415040,A0A023ERK2,A0A182G0N6,A0A182G5F6,A0A182G804,109398714,A0A182GCV8,A0A182GMH7,A0A182GPV8,A0A182GSK7,A0A182GYL6,A0A182GZ82,A0A182GZD1,109410787,A0A182H0S2,A0A182H1Q2,A0A182H4X5,A0A182HAJ9
GO:0007292	Female gamete generation	70	640	0.31	4.49e-06	109413799,109402213,109622751,109404879,A0A182G2P3,A0A182G315,A0A182G367,A0A182G3W3,A0A182G4G3,A0A182G514,A0A182G585,A0A182G6S2,A0A182G846,A0A182G8A7,A0A182G9E0,A0A182GAL5,A0A182GB18,109404234,A0A182GBC4,A0A182GDY8,A0A182GF42,A0A182GFD6,A0A182GHD4,A0A182GIT4,A0A182GKE9,A0A182GL27,A0A182GLB8,A0A182GLI3,A0A182GM69,A0A182GQ19,A0A182GQ67,A0A182GQJ8,A0A182GRQ9,A0A182GSJ1,A0A182GSJ2,A0A182GSW6,A0A182GT…
GO:0048477	Oogenesis	66	590	0.32	5.02e-06	109413799,109402213,109622751,109404879,A0A182G2P3,A0A182G367,A0A182G3W3,A0A182G4G3,A0A182G514,A0A182G585,A0A182G6S2,A0A182G846,A0A182G8A7,A0A182GAL5,A0A182GB18,109404234,A0A182GBC4,A0A182GDY8,A0A182GF42,A0A182GFD6,A0A182GHD4,A0A182GIT4,A0A182GKE9,A0A182GL27,A0A182GLB8,A0A182GLI3,A0A182GM69,A0A182GQ19,A0A182GQ67,A0A182GQJ8,A0A182GRQ9,A0A182GSJ1,A0A182GSJ2,A0A182GSW6,A0A182GTT4,A0A182GU95,A0A182GW…
GO:0072521	Purine-containing compound metabolic process	35	221	0.47	5.55e-06	109430263,109427898,109415040,109398460,A0A023ET31,A0A182G351,A0A182G4V3,A0A182G5F6,A0A182G6S9,A0A182G6W3,A0A182G9R7,A0A182GBF4,A0A182GCV8,109400090,A0A182GDY2,A0A182GI29,A0A182GJU0,A0A182GK39,A0A182GMH7,A0A182GS07,A0A182GV13,A0A182GWZ1,A0A182GXI2,A0A182GYL6,A0A182GYR7,A0A182H0S2,A0A182H1Q2,A0A182H341,A0A182H777,109414891,109400723,A0A182HAJ6,A0A182HAJ9,A0A182HDB3,A0A182HDU2
GO:0072522	Purine-containing compound biosynthetic process	24	114	0.6	6.75e-06	109427898,A0A023ET31,A0A182G4V3,A0A182G5F6,A0A182G6W3,A0A182GBF4,A0A182GCV8,109400090,A0A182GDY2,A0A182GJU0,A0A182GK39,A0A182GMH7,A0A182GS07,A0A182GV13,A0A182GWZ1,A0A182GXI2,A0A182GYL6,A0A182GYR7,A0A182H341,109414891,A0A182HAJ6,A0A182HAJ9,A0A182HDB3,A0A182HDU2
GO:0044255	Cellular lipid metabolic process	53	432	0.36	7.17e-06	109404943,A0A023ET31,A0A182G4V3,A0A182G572,A0A182G5F6,A0A182G7I9,A0A182G804,109424772,A0A182G874,A0A182G9I5,A0A182G9R7,A0A182GBF4,A0A182GBH6,A0A182GCY2,A0A182GES2,A0A182GES3,A0A182GET3,A0A182GF95,A0A182GGA0,A0A182GHY2,A0A182GI29,109405207,A0A182GK39,A0A182GKQ2,A0A182GLI3,A0A182GMG4,A0A182GNG4,A0A182GP62,A0A182GQ65,A0A182GRN5,A0A182GSG3,A0A182GT55,A0A182GT73,A0A182GT74,A0A182GUV7,A0A182GVE6,A0A182…
GO:0008104	Protein localization	80	784	0.28	7.18e-06	109398417,109411665,109415468,109414616,109402213,109409292,109408243,109413270,109422853,109621952,109621264,A0A023EV95,A0A182G0Z2,A0A182G103,A0A182G105,A0A182G2J5,A0A182G2U4,A0A182G352,A0A182G3T1,A0A182G3W3,A0A182G4G3,A0A182G4G8,A0A182G622,A0A182G6Q7,A0A182G7F0,A0A182G831,A0A182G846,A0A182G881,A0A182G8I8,A0A182G8Y5,A0A182G9K5,A0A182G9Q0,A0A182GAA5,A0A182GB88,A0A182GCS8,A0A182GDK8,A0A182GG36,A0A…
GO:0022900	Electron transport chain	23	106	0.61	7.51e-06	109426916,109419050,109411963,109405516,A0A023ERK2,A0A182G0N6,A0A182G4L5,A0A182G804,109398714,A0A182GB59,A0A182GFG6,A0A182GI29,A0A182GN26,A0A182GPV8,A0A182GSK7,A0A182GXY2,A0A182GYL6,A0A182GZD1,109410787,A0A182H4X5,A0A182H5V0,A0A182H618,109429028
GO:0000278	Mitotic cell cycle	53	434	0.36	7.95e-06	109429213,109405344,109406083,109418556,A0A182G315,A0A182G352,A0A182G4G5,A0A182G5Y8,A0A182G8D6,A0A182G8T3,A0A182G9E0,A0A182GAA5,109411700,A0A182GFD6,A0A182GFJ6,A0A182GFX5,A0A182GG36,A0A182GJE5,A0A182GL08,A0A182GM69,A0A182GMG6,A0A182GQ18,A0A182GQ67,A0A182GSR6,A0A182GTB4,A0A182GTM9,A0A182GU74,A0A182GU95,A0A182GUS4,A0A182GX95,A0A182GXL6,A0A182GZ51,A0A182GZM1,A0A182GZY0,A0A182H029,A0A182H1G5,A0A182H2…
GO:0032787	Monocarboxylic acid metabolic process	36	236	0.46	7.95e-06	109430263,109415040,109404943,A0A023ET31,A0A182G4V3,A0A182G804,A0A182G9I5,A0A182GBF4,A0A182GBH6,A0A182GCY2,A0A182GG46,A0A182GGA0,A0A182GHY2,109405207,A0A182GK39,A0A182GKQ2,A0A182GP62,A0A182GPP9,A0A182GT73,A0A182GT74,A0A182GV13,A0A182GWU9,A0A182GYF2,A0A182GYR7,A0A182H085,A0A182H0S2,A0A182H1Q2,A0A182H3B5,A0A182H3Q8,A0A182H3U1,A0A182H484,A0A182H4A4,A0A182H888,109411571,A0A182HDB3,A0A182HDU2
GO:0006163	Purine nucleotide metabolic process	33	205	0.48	8.64e-06	109430263,109427898,109415040,109398460,A0A023ET31,A0A182G351,A0A182G4V3,A0A182G5F6,A0A182G6S9,A0A182G6W3,A0A182G9R7,A0A182GBF4,A0A182GCV8,109400090,A0A182GDY2,A0A182GJU0,A0A182GK39,A0A182GMH7,A0A182GS07,A0A182GV13,A0A182GWZ1,A0A182GXI2,A0A182GYL6,A0A182GYR7,A0A182H0S2,A0A182H1Q2,A0A182H341,A0A182H777,109414891,109400723,A0A182HAJ9,A0A182HDB3,A0A182HDU2
GO:0006886	Intracellular protein transport	51	411	0.37	8.64e-06	109398417,109415468,109409292,109422853,109621952,109621264,A0A182G0Z2,A0A182G103,A0A182G2J5,A0A182G2U4,A0A182G3T1,A0A182G4G8,A0A182G622,A0A182G6Q7,A0A182G831,A0A182G881,A0A182G8I8,A0A182G9K5,A0A182GAA5,A0A182GB88,A0A182GCS8,A0A182GG36,A0A182GHS0,A0A182GHU1,A0A182GIE9,A0A182GMG4,A0A182GMI1,A0A182GQ79,A0A182GQE8,A0A182GQJ8,A0A182GSK7,A0A182GTB4,A0A182GTM7,A0A182GU95,109431791,109428024,A0A182GWB6,…
GO:0006417	Regulation of translation	34	216	0.47	8.84e-06	109622528,109398039,A0A182G110,A0A182G211,A0A182G4B2,A0A182G4V7,A0A182G5X2,A0A182G900,A0A182GCR7,A0A182GEI9,A0A182GFD6,A0A182GGI8,109428099,A0A182GIC3,A0A182GNM6,A0A182GNT4,A0A182GQ19,A0A182GQ77,A0A182GQF1,A0A182GSM7,109419754,A0A182GTJ9,A0A182GUX0,109413559,A0A182GZ65,A0A182H0R8,A0A182H375,A0A182H4U3,109429586,A0A182H7C6,A0A182H7N7,A0A182HAJ6,A0A182HBE5,A0A182HDL7
GO:0007276	Gamete generation	85	861	0.27	9.77e-06	109413799,109402213,109622751,109404879,109433121,A0A182G2P3,A0A182G315,A0A182G367,A0A182G3W3,A0A182G494,A0A182G4G3,A0A182G514,A0A182G585,A0A182G622,A0A182G6S2,A0A182G846,A0A182G8A7,A0A182G9E0,A0A182GAL5,A0A182GB18,109404234,A0A182GBC4,A0A182GDY8,A0A182GF42,A0A182GFD6,A0A182GHD4,A0A182GHU1,A0A182GIT4,A0A182GJ16,A0A182GKE9,A0A182GL27,A0A182GLB8,A0A182GLI3,A0A182GM69,A0A182GQ19,A0A182GQ67,109417815…
GO:0009150	Purine ribonucleotide metabolic process	32	196	0.49	9.77e-06	109430263,109427898,109415040,109398460,A0A023ET31,A0A182G351,A0A182G4V3,A0A182G5F6,A0A182G6S9,A0A182G6W3,A0A182G9R7,A0A182GBF4,A0A182GCV8,109400090,A0A182GDY2,A0A182GJU0,A0A182GK39,A0A182GMH7,A0A182GS07,A0A182GV13,A0A182GXI2,A0A182GYL6,A0A182GYR7,A0A182H0S2,A0A182H1Q2,A0A182H341,A0A182H777,109414891,109400723,A0A182HAJ9,A0A182HDB3,A0A182HDU2
GO:0006164	Purine nucleotide biosynthetic process	23	109	0.6	1.08e-05	109427898,A0A023ET31,A0A182G4V3,A0A182G5F6,A0A182G6W3,A0A182GBF4,A0A182GCV8,109400090,A0A182GDY2,A0A182GJU0,A0A182GK39,A0A182GMH7,A0A182GS07,A0A182GV13,A0A182GWZ1,A0A182GXI2,A0A182GYL6,A0A182GYR7,A0A182H341,109414891,A0A182HAJ9,A0A182HDB3,A0A182HDU2
GO:0006397	mRNA processing	43	320	0.4	1.14e-05	109430574,109413507,109415838,109418266,109399345,A0A182G1E6,A0A182G1R0,A0A182G211,109404945,A0A182G2U4,A0A182G6X1,A0A182GC97,A0A182GDC9,109411700,A0A182GEN0,A0A182GGM3,A0A182GH70,A0A182GIQ4,A0A182GJ16,Symplekin,A0A182GL08,A0A182GMS1,A0A182GQ15,109417815,A0A182GRM7,A0A182GTN3,A0A182GUV3,A0A182GUX0,109413553,A0A182GYU8,109412921,A0A182GZD3,A0A182H263,109400510,A0A182H612,109432374,A0A182H8J0,A0A18…
GO:0016050	Vesicle organization	22	101	0.61	1.21e-05	109413270,109427322,109621264,A0A182G846,A0A182G881,A0A182G9K5,A0A182G9Q0,A0A182GCS8,A0A182GFD6,109405264,A0A182GMG4,A0A182GN22,A0A182GPL4,A0A182GQJ8,A0A182GTM7,109431791,A0A182GWR3,A0A182H148,A0A182H4Y8,A0A182H6U5,A0A182H8F2,A0A182HC18
GO:0043412	Macromolecule modification	119	1366	0.21	1.6e-05	109427053,109408493,109408706,A0A023EKP4,109433121,A0A023EUH3,A0A182G105,A0A182G406,A0A182G472,A0A182G4G3,A0A182G4L7,A0A182G4M9,A0A182G4T4,109407487,A0A182G5Y8,A0A182G6U2,A0A182G786,A0A182G7D9,A0A182G7I9,A0A182G846,A0A182G8D6,A0A182G9I5,A0A182G9Q0,A0A182G9V5,A0A182GAA5,A0A182GAL5,A0A182GBP3,A0A182GDY8,A0A182GEJ2,A0A182GFT6,A0A182GG36,A0A182GGC1,A0A182GGM3,A0A182GH73,A0A182GHD5,A0A182GHF9,A0A182GH…
GO:0016072	rRNA metabolic process	29	172	0.5	1.91e-05	109411982,A0A182G2C7,A0A182G4B2,A0A182G4L7,A0A182G6U2,A0A182G8A3,A0A182G900,A0A182GEF3,A0A182GEF4,A0A182GHT6,A0A182GKE5,A0A182GKQ3,109424214,A0A182GLE5,A0A182GNT4,109398924,A0A182GQ77,A0A182GSM7,A0A182GUI3,A0A182GWM0,A0A182GWS4,A0A182H105,A0A182H449,A0A182H5V1,A0A182H6Z1,A0A182H8H6,A0A182H8N1,109405249,A0A182HE04
GO:0007049	Cell cycle	69	660	0.29	2.17e-05	109430016,109429213,109405344,109406083,109418556,A0A182G315,A0A182G352,A0A182G4G5,A0A182G5Y8,A0A182G622,A0A182G6S2,A0A182G7F0,A0A182G8D6,A0A182G8T3,A0A182G9E0,A0A182GAA5,A0A182GDK8,109411700,A0A182GFD6,A0A182GFJ6,A0A182GFX5,A0A182GG36,A0A182GJE5,A0A182GL08,A0A182GM69,A0A182GMG6,A0A182GQ18,A0A182GQ67,A0A182GQ79,A0A182GRQ9,A0A182GSR6,A0A182GT93,A0A182GTB4,A0A182GTM9,A0A182GU74,A0A182GU95,A0A182GUS…
GO:0007281	Germ cell development	71	687	0.29	2.17e-05	109413799,109402213,109622751,109404879,109433121,A0A182G2P3,A0A182G367,A0A182G3W3,A0A182G4G3,A0A182G514,A0A182G585,A0A182G6S2,A0A182G846,A0A182G8A7,A0A182GAL5,A0A182GB18,109404234,A0A182GBC4,A0A182GDY8,A0A182GF42,A0A182GFD6,A0A182GHD4,A0A182GHU1,A0A182GIT4,A0A182GKE9,A0A182GL27,A0A182GLB8,A0A182GLI3,A0A182GM69,A0A182GQ19,A0A182GQ67,A0A182GQJ8,A0A182GRQ9,A0A182GSJ1,A0A182GSJ2,A0A182GSW6,A0A182GTT…
GO:0034613	Cellular protein localization	64	594	0.3	2.2e-05	109398417,109415468,109414616,109402213,109409292,109408243,109422853,109621952,109621264,A0A182G0Z2,A0A182G103,A0A182G105,A0A182G2J5,A0A182G2U4,A0A182G352,A0A182G3T1,A0A182G4G8,A0A182G622,A0A182G6Q7,A0A182G831,A0A182G846,A0A182G881,A0A182G8I8,A0A182G9K5,A0A182GAA5,A0A182GB88,A0A182GCS8,A0A182GDK8,A0A182GG36,A0A182GHS0,A0A182GHU1,A0A182GIE9,A0A182GJM2,A0A182GMG4,A0A182GMI1,A0A182GQ67,A0A182GQ79,A…
GO:0022618	Ribonucleoprotein complex assembly	23	115	0.57	2.28e-05	109413507,109415838,109622248,109428755,109622528,109398039,A0A182G5X2,A0A182GEN0,A0A182GIQ4,A0A182GKE5,109417815,A0A182GTJ9,A0A182GUS7,109412921,A0A182GZ65,A0A182GZ79,A0A182GZD3,A0A182H0R8,A0A182H2D2,A0A182H375,A0A182H7N7,A0A182HEY1,109420069
GO:0006364	rRNA processing	28	164	0.5	2.32e-05	109411982,A0A182G2C7,A0A182G4B2,A0A182G4L7,A0A182G6U2,A0A182G8A3,A0A182G900,A0A182GEF3,A0A182GEF4,A0A182GHT6,A0A182GKE5,A0A182GKQ3,109424214,A0A182GLE5,A0A182GNT4,109398924,A0A182GQ77,A0A182GSM7,A0A182GUI3,A0A182GWM0,A0A182H105,A0A182H449,A0A182H5V1,A0A182H6Z1,A0A182H8H6,A0A182H8N1,109405249,A0A182HE04
GO:0009152	Purine ribonucleotide biosynthetic process	22	106	0.59	2.32e-05	109427898,A0A023ET31,A0A182G4V3,A0A182G5F6,A0A182G6W3,A0A182GBF4,A0A182GCV8,109400090,A0A182GDY2,A0A182GJU0,A0A182GK39,A0A182GMH7,A0A182GS07,A0A182GV13,A0A182GXI2,A0A182GYL6,A0A182GYR7,A0A182H341,109414891,A0A182HAJ9,A0A182HDB3,A0A182HDU2
GO:0022412	Cellular process involved in reproduction in multicellular organism	79	799	0.27	2.32e-05	109413799,109402213,109622751,109404879,109433121,A0A182G2P3,A0A182G315,A0A182G367,A0A182G3W3,A0A182G4G3,A0A182G514,A0A182G585,A0A182G622,A0A182G6S2,A0A182G846,A0A182G8A7,A0A182G9E0,A0A182GAL5,A0A182GB18,109404234,A0A182GBC4,A0A182GDY8,A0A182GF42,A0A182GFD6,A0A182GHD4,A0A182GHU1,A0A182GIT4,A0A182GKE9,A0A182GL27,A0A182GLB8,A0A182GLI3,A0A182GM69,A0A182GQ19,A0A182GQ67,A0A182GQJ8,A0A182GRQ9,A0A182GSJ…
GO:0050789	Regulation of biological process	333	4918	0.1	2.69e-05	109430574,Atg8,109422621,109418266,109413799,A0A023EHD7,109623266,109414616,109408706,109402213,109408243,109433209,109399345,A0A023EKP4,109622528,109622751,109427322,109433121,109415040,109621264,109398039,109428756,109412175,A0A023EUD6,A0A023EUH3,A0A023EVR5,A0A023EVY7,A0A182G0Z2,A0A182G103,A0A182G110,A0A182G1D6,109416908,A0A182G211,A0A182G2A3,A0A182G2D4,A0A182G2P3,A0A182G2U4,A0A182G315,A0A182G3…
GO:0042440	Pigment metabolic process	23	117	0.57	2.85e-05	A0A182G6W3,109405990,A0A182GDY2,A0A182GGC0,109423856,A0A182GMY7,A0A182GQJ8,A0A182GTB6,A0A182GTM7,A0A182GU95,A0A182GWZ1,A0A182GXI2,A0A182GXK5,A0A182GXL6,A0A182GYM4,A0A182GYT3,A0A182GZ32,A0A182H450,A0A182H4Y8,A0A182H9M2,A0A182HAJ6,A0A182HBG1,A0A182HEI3
GO:0046395	Carboxylic acid catabolic process	24	128	0.55	3.41e-05	109404943,A0A023ET31,109414165,A0A182G6W9,A0A182G804,A0A182GCY2,A0A182GHY2,A0A182GJU0,A0A182GLF3,A0A182GT73,A0A182GT74,A0A182GWU9,A0A182GZ29,A0A182GZF5,A0A182H0H6,A0A182H1X5,A0A182H3Q8,A0A182H4A4,A0A182H618,A0A182H888,109411571,A0A182HAJ6,A0A182HBN0,A0A182HCD9
GO:0000398	mRNA splicing, via spliceosome	34	236	0.43	4.64e-05	109430574,109413507,109415838,109418266,109399345,A0A182G1E6,A0A182G1R0,A0A182G211,A0A182G2U4,A0A182GC97,A0A182GDC9,109411700,A0A182GEN0,A0A182GGM3,A0A182GH70,A0A182GIQ4,A0A182GJ16,A0A182GL08,A0A182GMS1,A0A182GQ15,109417815,A0A182GTN3,A0A182GUV3,109413553,109412921,A0A182GZD3,109400510,A0A182H612,A0A182H8J0,A0A182H8S1,A0A182H9N4,A0A182HC83,A0A182HCE2,A0A182HEY1
GO:0046148	Pigment biosynthetic process	16	60	0.7	4.91e-05	A0A182G6W3,109405990,A0A182GDY2,A0A182GQJ8,A0A182GTM7,A0A182GWZ1,A0A182GXI2,A0A182GXK5,A0A182GXL6,A0A182GYT3,A0A182GZ32,A0A182H450,A0A182H4Y8,A0A182H9M2,A0A182HAJ6,A0A182HBG1
GO:0034654	Nucleobase-containing compound biosynthetic process	63	599	0.29	5.18e-05	109408825,109417426,A0A023EHD7,109408706,109428913,109427898,A0A023ET31,A0A023EUH3,A0A182G0Q9,A0A182G351,A0A182G4V3,A0A182G4V7,A0A182G564,A0A182G5F6,109404367,A0A182G6S9,A0A182G6W3,A0A182G7D9,A0A182G7F0,A0A182G9S9,A0A182GAA5,A0A182GAN1,A0A182GBF4,A0A182GBM6,A0A182GBU4,A0A182GCV8,A0A182GD07,109400090,A0A182GDY2,A0A182GG36,A0A182GJ47,A0A182GJU0,A0A182GK39,A0A182GMH7,A0A182GMS1,A0A182GQ18,A0A182GS07…
GO:0044282	Small molecule catabolic process	28	174	0.48	5.98e-05	109404943,A0A023ET31,A0A182G0Q0,109414165,A0A182G6W9,A0A182G804,A0A182GBM7,A0A182GCY2,A0A182GGN4,A0A182GHY2,A0A182GJU0,A0A182GLF3,A0A182GT73,A0A182GT74,A0A182GWU9,A0A182GZ29,A0A182GZF5,A0A182H0H6,A0A182H1X5,A0A182H3Q8,A0A182H4A4,A0A182H618,A0A182H888,109411571,A0A182H933,A0A182HAJ6,A0A182HBN0,A0A182HCD9
GO:0008380	RNA splicing	36	263	0.41	6.26e-05	109430574,109413507,109415838,109418266,109399345,A0A182G1E6,A0A182G1R0,A0A182G1R5,A0A182G211,A0A182G2U4,A0A182GC97,A0A182GDC9,109411700,A0A182GEN0,A0A182GGM3,A0A182GH70,A0A182GIQ4,A0A182GJ16,A0A182GL08,A0A182GMS1,A0A182GQ15,109417815,A0A182GTN3,A0A182GUV3,A0A182GUX0,109413553,109412921,A0A182GZD3,109400510,A0A182H612,A0A182H8J0,A0A182H8S1,A0A182H9N4,A0A182HC83,A0A182HCE2,A0A182HEY1
GO:0003006	Developmental process involved in reproduction	80	845	0.25	8.45e-05	109413799,109402213,109622751,109404879,109433121,A0A182G2A3,A0A182G2P3,A0A182G367,A0A182G3W3,A0A182G494,A0A182G4G3,A0A182G4V8,A0A182G514,A0A182G585,A0A182G6S2,A0A182G846,A0A182G8A7,A0A182GAL5,A0A182GB18,109404234,A0A182GBC4,A0A182GDY8,A0A182GF42,A0A182GFD6,A0A182GHD4,A0A182GHU1,A0A182GIT4,A0A182GJ16,A0A182GKE9,A0A182GL27,A0A182GLB8,A0A182GLI3,A0A182GM69,A0A182GQ19,A0A182GQ67,109417815,A0A182GQJ8…
GO:0051246	Regulation of protein metabolic process	78	819	0.25	9.25e-05	Atg8,109433209,109622528,109622751,109433121,109398039,109428756,A0A023EVR5,A0A182G110,A0A182G1D6,A0A182G211,A0A182G2D4,A0A182G4B2,A0A182G4V7,A0A182G514,A0A182G5X2,109404367,109424772,A0A182G8C0,A0A182G8D6,A0A182G900,A0A182GBM6,A0A182GCR7,A0A182GCZ1,A0A182GEI9,A0A182GF42,A0A182GFD6,A0A182GFJ6,A0A182GGI8,A0A182GH73,109428099,A0A182GIC3,A0A182GIT4,A0A182GJU2,A0A182GL27,A0A182GM69,A0A182GNM6,A0A182G…
GO:1903311	Regulation of mrna metabolic process	25	149	0.5	0.00011	109430574,109399345,A0A182G2U4,A0A182GB18,A0A182GC97,A0A182GFD6,A0A182GH70,A0A182GIC3,A0A182GL08,A0A182GNM6,A0A182GPM0,A0A182GQ19,A0A182GRM7,A0A182GSJ1,A0A182GSJ2,109419754,A0A182GUV3,A0A182GUX0,109412921,109405903,A0A182H8H6,A0A182H8J0,A0A182H8S1,A0A182H9C6,A0A182HC83
GO:0006464	Cellular protein modification process	107	1252	0.2	0.00013	109427053,109408493,109408706,A0A023EKP4,109433121,A0A023EUH3,A0A182G105,A0A182G4G3,A0A182G4M9,109407487,A0A182G5Y8,A0A182G6U2,A0A182G786,A0A182G7D9,A0A182G7I9,A0A182G846,A0A182G8D6,A0A182G9I5,A0A182G9Q0,A0A182G9V5,A0A182GAA5,A0A182GAL5,A0A182GDY8,A0A182GEJ2,A0A182GFT6,A0A182GG36,A0A182GGM3,A0A182GH73,A0A182GHD5,A0A182GHF9,A0A182GHT6,A0A182GHU1,A0A182GHV1,A0A182GIQ4,A0A182GIY2,A0A182GJM2,A0A182GK…
GO:0006520	Cellular amino acid metabolic process	29	193	0.45	0.00013	A0A023ET31,A0A023EWG2,109414165,A0A182G6Q5,A0A182G6W9,A0A182G9S9,A0A182GB41,A0A182GDF3,A0A182GG46,A0A182GGN2,A0A182GH21,A0A182GI29,A0A182GJU0,A0A182GLF3,A0A182GM33,A0A182GT99,A0A182GWN5,A0A182GXB3,A0A182GYC4,A0A182GZF5,A0A182H0H6,A0A182H1X5,A0A182H618,A0A182HAJ6,A0A182HBN0,A0A182HCD9,A0A182HCH8,A0A182HEV7,A0A182HF33
GO:0032268	Regulation of cellular protein metabolic process	74	778	0.25	0.00017	Atg8,109622528,109622751,109433121,109398039,109428756,A0A023EVR5,A0A182G110,A0A182G1D6,A0A182G211,A0A182G2D4,A0A182G4B2,A0A182G4V7,A0A182G514,A0A182G5X2,109404367,109424772,A0A182G8D6,A0A182G900,A0A182GBM6,A0A182GCR7,A0A182GEI9,A0A182GF42,A0A182GFD6,A0A182GFJ6,A0A182GGI8,A0A182GH73,109428099,A0A182GIC3,A0A182GIT4,A0A182GJU2,A0A182GL27,A0A182GM69,A0A182GNM6,A0A182GNT4,A0A182GQ19,A0A182GQ77,A0A182…
GO:0046394	Carboxylic acid biosynthetic process	25	154	0.48	0.00018	A0A182G365,A0A182G4V3,A0A182G9I5,A0A182G9S9,A0A182GBF4,A0A182GDF3,A0A182GG46,A0A182GGA0,A0A182GH21,A0A182GK39,A0A182GKQ2,A0A182GLR5,A0A182GWN5,109410395,A0A182GXL6,A0A182GYF2,A0A182H3B5,A0A182H3Q8,A0A182H484,A0A182HAI0,A0A182HAJ6,A0A182HBN0,A0A182HDB3,A0A182HDU2,A0A182HEV7
GO:1901565	Organonitrogen compound catabolic process	60	592	0.28	0.00025	109426239,109404879,109412828,109428756,109406083,A0A023ET31,109404479,A0A182G0Q0,A0A182G2D9,A0A182G351,109621339,109414165,A0A182G6S9,A0A182G6W9,A0A182G786,A0A182G8C0,A0A182G9F3,A0A182GAA5,A0A182GAL5,A0A182GCZ1,A0A182GFM0,A0A182GFQ4,A0A182GFT6,A0A182GFX5,A0A182GG36,A0A182GGC0,A0A182GI29,A0A182GJU0,A0A182GL27,A0A182GLF3,109427525,A0A182GN22,A0A182GNG4,A0A182GS49,A0A182GTT4,A0A182GU74,A0A182GUF8,A…
GO:0065008	Regulation of biological quality	116	1416	0.19	0.00029	109422621,109430016,109404814,A0A023EJZ1,109408243,109433121,109412175,A0A182G105,A0A182G1Q8,A0A182G2A3,A0A182G2J5,A0A182G2P3,A0A182G352,A0A182G353,A0A182G3T1,A0A182G3W4,A0A182G4G8,A0A182G4S0,A0A182G4T4,A0A182G514,A0A182G5M6,A0A182G5P7,A0A182G6P0,A0A182G6S2,A0A182G6W9,109428796,A0A182G7F0,A0A182G846,A0A182G975,A0A182G9F3,A0A182G9K5,A0A182GA38,A0A182GAL5,A0A182GAQ6,A0A182GBM6,A0A182GBM7,A0A182GBU5…
GO:0007051	Spindle organization	22	129	0.5	0.00033	A0A182G315,A0A182G352,A0A182G4G5,A0A182G8D6,A0A182G8T3,A0A182G9E0,A0A182GAA5,A0A182GG36,A0A182GMG6,A0A182GQ67,A0A182GRQ9,A0A182GT93,A0A182GTM9,A0A182GU95,A0A182GUT8,A0A182GWS4,A0A182GZM1,A0A182GZY0,A0A182H5Y0,A0A182H641,A0A182H6N9,A0A182HCV9
GO:0006631	Fatty acid metabolic process	26	172	0.45	0.00035	109404943,A0A023ET31,A0A182G4V3,A0A182G804,A0A182G9I5,A0A182GBF4,A0A182GBH6,A0A182GCY2,A0A182GGA0,A0A182GHY2,109405207,A0A182GK39,A0A182GKQ2,A0A182GP62,A0A182GT73,A0A182GT74,A0A182GWU9,A0A182GYF2,A0A182H3B5,A0A182H3Q8,A0A182H3U1,A0A182H484,A0A182H888,109411571,A0A182HDB3,A0A182HDU2
GO:0009060	Aerobic respiration	12	40	0.75	0.00035	109411963,109405516,A0A182G1S2,A0A182G1X9,A0A182GAF8,109398714,A0A182GB39,A0A182GEL7,A0A182GM09,A0A182GZD1,A0A182H618,109400723
GO:0008340	Determination of adult lifespan	22	130	0.5	0.00036	Atg8,109401260,A0A023EVY7,A0A182G3W4,A0A182G4T4,A0A182G514,A0A182GFT6,A0A182GI29,A0A182GM69,A0A182GMM7,A0A182GQJ8,A0A182GTM7,A0A182GU91,A0A182GWB0,A0A182GWM6,A0A182GWQ6,A0A182GWZ1,A0A182GYM4,A0A182H4Y8,A0A182H502,A0A182H641,A0A182HEL9
GO:0044272	Sulfur compound biosynthetic process	14	56	0.67	0.00038	A0A023ET31,A0A182G4R2,A0A182G4V3,A0A182G9I5,A0A182GBF4,A0A182GDF3,A0A182GJU0,A0A182GK39,A0A182GV13,A0A182GWM5,A0A182GWN5,A0A182GYR7,A0A182HDB3,A0A182HDU2
GO:0044283	Small molecule biosynthetic process	35	281	0.37	0.0005	109415040,A0A023ERK2,A0A182G351,A0A182G365,A0A182G4V3,109414165,A0A182G6S9,A0A182G9I5,A0A182G9S9,A0A182GBF4,A0A182GDF3,A0A182GG46,A0A182GGA0,A0A182GH21,A0A182GK39,A0A182GKQ2,A0A182GLR5,A0A182GS07,A0A182GWN5,109410395,A0A182GXL6,A0A182GYF2,A0A182H0S2,A0A182H2E3,A0A182H3B5,A0A182H3Q8,A0A182H484,A0A182H888,A0A182HAI0,A0A182HAJ6,A0A182HBN0,A0A182HCF9,A0A182HDB3,A0A182HDU2,A0A182HEV7
GO:0050684	Regulation of mrna processing	20	113	0.52	0.0005	109430574,109399345,A0A182G2U4,A0A182GC97,A0A182GFD6,A0A182GH70,A0A182GL08,A0A182GPM0,A0A182GQ19,A0A182GRM7,A0A182GSJ1,A0A182GSJ2,A0A182GUV3,109412921,109405903,A0A182H8H6,A0A182H8J0,A0A182H8S1,A0A182H9C6,A0A182HC83
GO:0032101	Regulation of response to external stimulus	30	222	0.4	0.00051	A0A023EVY7,A0A182G2D4,A0A182G4T4,A0A182G7D9,A0A182GBM6,A0A182GBU5,A0A182GCS8,A0A182GFM0,A0A182GFT6,A0A182GIC3,A0A182GIE9,A0A182GJ16,A0A182GJM2,A0A182GL27,A0A182GSJ1,A0A182GSJ2,A0A182GTT4,A0A182GU76,A0A182GU91,Atlastin,A0A182GUS7,109401015,A0A182GXL0,A0A182GZ17,A0A182GZ51,A0A182H0D2,A0A182H1N8,A0A182H4B4,A0A182H612,A0A182H8K9
GO:0010256	Endomembrane system organization	26	177	0.44	0.00052	109413270,109621264,A0A182G353,A0A182G846,A0A182G8Y5,A0A182G9Q0,A0A182GCS8,A0A182GHS0,A0A182GPL4,A0A182GQ79,A0A182GQJ8,A0A182GSR6,A0A182GTM7,Atlastin,A0A182GWR3,A0A182GWS4,109397934,A0A182GYL7,A0A182GZY0,A0A182GZZ9,109409108,A0A182H4Y8,A0A182H6U5,A0A182H8V1,109411566,A0A182HAJ2
GO:0051128	Regulation of cellular component organization	77	851	0.23	0.00052	109413799,A0A023EHD7,109402213,109408243,A0A023EKP4,109412175,A0A023EVR5,A0A182G0Z2,A0A182G103,A0A182G2A3,A0A182G2P3,A0A182G315,A0A182G352,A0A182G353,A0A182G514,A0A182G6P0,A0A182G6S2,A0A182G8U2,A0A182G9E0,A0A182GB18,A0A182GBM6,A0A182GBU5,A0A182GF42,A0A182GFD6,A0A182GFT6,A0A182GIE9,A0A182GJ16,A0A182GJM1,A0A182GL26,A0A182GL27,A0A182GLB8,A0A182GMG4,A0A182GQ79,A0A182GQJ8,A0A182GRQ9,A0A182GTB4,A0A182G…
GO:0016197	Endosomal transport	23	145	0.47	0.00055	109413270,A0A182G0Y4,A0A182G0Z2,A0A182G317,A0A182GAA5,109428255,A0A182GG36,A0A182GHS0,A0A182GN22,A0A182GPC2,A0A182GQE8,A0A182GQJ8,A0A182GTB4,A0A182GTM7,109431791,A0A182GWR3,A0A182H029,A0A182H1G5,A0A182H3C7,A0A182H4Y8,A0A182H6U5,A0A182H855,A0A182H8V1
GO:0022904	Respiratory electron transport chain	15	67	0.62	0.00055	109426916,109419050,109411963,109405516,A0A023ERK2,A0A182G0N6,109398714,A0A182GB59,A0A182GPV8,A0A182GSK7,A0A182GYL6,A0A182GZD1,109410787,A0A182H4X5,109429028
GO:0006403	RNA localization	24	157	0.46	0.00061	109409292,109399345,109426914,A0A182G2U4,A0A182G315,A0A182G4G3,A0A182G4G8,A0A182G622,A0A182G6Q7,A0A182G8Y5,A0A182GFD6,A0A182GIE9,A0A182GMG4,A0A182GQ19,A0A182GU95,A0A182GUS7,A0A182GWM2,A0A182GZY0,A0A182H263,A0A182H422,A0A182HB70,A0A182HBK6,109405249,109402166
GO:0007568	Aging	24	158	0.45	0.00066	Atg8,109401260,A0A023EVY7,A0A182G3W4,A0A182G4T4,A0A182G514,A0A182G623,A0A182GFT6,A0A182GI29,A0A182GM69,A0A182GMM7,A0A182GMW6,A0A182GQJ8,A0A182GTM7,A0A182GU91,A0A182GWB0,A0A182GWM6,A0A182GWQ6,A0A182GWZ1,A0A182GYM4,A0A182H4Y8,A0A182H502,A0A182H641,A0A182HEL9
GO:0061024	Membrane organization	31	238	0.39	0.00067	109413270,109427322,A0A182G105,A0A182G353,A0A182G4S0,A0A182G5F6,A0A182G881,A0A182G9K5,A0A182GCS8,A0A182GFD6,109405264,A0A182GN22,A0A182GQ79,A0A182GQJ8,A0A182GT93,A0A182GTB4,A0A182GTM7,Atlastin,109431791,A0A182GWS4,A0A182H029,A0A182H148,A0A182H4Y8,A0A182H6N9,A0A182H7N2,A0A182H8F2,A0A182H8V1,109411566,A0A182HBE5,A0A182HCB7,A0A182HCJ9
GO:0043254	Regulation of protein-containing complex assembly	19	107	0.52	0.00073	109413799,109412175,A0A182G0Z2,A0A182G2P3,A0A182G6S2,A0A182GF42,A0A182GIE9,A0A182GLB8,A0A182GQ79,A0A182GQJ8,A0A182GRQ9,109431791,A0A182GZM1,A0A182GZY0,A0A182H4Y8,A0A182H6E9,A0A182HBK6,A0A182HCV9,A0A182HEZ4
GO:0061025	Membrane fusion	13	52	0.67	0.00073	109427322,A0A182G881,A0A182G9K5,109405264,A0A182GQJ8,Atlastin,109431791,A0A182H148,A0A182H4Y8,A0A182H8F2,A0A182HBE5,A0A182HCB7,A0A182HCJ9
GO:0048518	Positive regulation of biological process	141	1848	0.15	0.00074	A0A023EHD7,109408706,A0A023EKP4,109622751,109415040,109428756,109412175,A0A023EUD6,A0A023EVR5,A0A023EVY7,A0A182G1D6,A0A182G211,A0A182G2P3,A0A182G353,A0A182G4G8,A0A182G4T4,A0A182G514,A0A182G622,A0A182G6P0,A0A182G6S2,109404367,A0A182G6U2,A0A182G6W9,A0A182G6X1,A0A182G7D9,A0A182G831,109424772,A0A182G881,A0A182G8C0,A0A182GB18,A0A182GBM6,A0A182GBU4,A0A182GBU5,A0A182GCS8,MED16,A0A182GF22,A0A182GF42,A0A1…
GO:0008285	Negative regulation of cell population proliferation	19	108	0.52	0.00081	109622751,A0A182G514,A0A182G6W9,A0A182GFD6,A0A182GGC0,A0A182GIT4,A0A182GL27,A0A182GQ67,109419754,A0A182GTT4,A0A182GU76,109397924,A0A182GYM4,109412921,109621960,A0A182H143,A0A182H4B4,109415978,A0A182HCC7
GO:0033043	Regulation of organelle organization	47	446	0.29	0.00091	109413799,A0A023EHD7,109408243,109412175,A0A023EVR5,A0A182G0Z2,A0A182G103,A0A182G2P3,A0A182G315,A0A182G352,A0A182G6S2,A0A182G9E0,A0A182GF42,A0A182GIE9,A0A182GJM1,A0A182GL27,A0A182GLB8,A0A182GQ79,A0A182GQJ8,A0A182GRQ9,A0A182GTT4,A0A182GU95,Atlastin,A0A182GUS4,A0A182GUT8,109431791,A0A182GVN2,A0A182GWV6,A0A182GZM1,A0A182GZY0,A0A182H4Y8,A0A182H6E9,A0A182H6G2,A0A182H6N9,A0A182H8F2,A0A182H9C6,A0A182H9M…
GO:0048284	Organelle fusion	14	62	0.63	0.00091	109427322,A0A182G881,A0A182G9K5,109405264,A0A182GQ67,A0A182GQJ8,Atlastin,109431791,A0A182GZY0,A0A182H148,A0A182H4Y8,A0A182HBE5,A0A182HCB7,A0A182HCJ9
GO:0022402	Cell cycle process	53	528	0.27	0.00095	109430016,109429213,109405344,109406083,A0A182G315,A0A182G352,A0A182G4G5,A0A182G622,A0A182G6S2,A0A182G7F0,A0A182G8D6,A0A182G8T3,A0A182G9E0,A0A182GAA5,A0A182GDK8,A0A182GFJ6,A0A182GFX5,A0A182GG36,A0A182GJE5,A0A182GL08,A0A182GM69,A0A182GMG6,A0A182GQ18,A0A182GQ67,A0A182GQ79,A0A182GRQ9,A0A182GSR6,A0A182GT93,A0A182GTB4,A0A182GTM9,A0A182GU74,A0A182GU95,A0A182GUS4,A0A182GUT8,A0A182GV14,A0A182GWS4,A0A182G…
GO:0007052	Mitotic spindle organization	14	63	0.62	0.001	A0A182G315,A0A182G352,A0A182G4G5,A0A182G8D6,A0A182G8T3,A0A182G9E0,A0A182GAA5,A0A182GG36,A0A182GMG6,A0A182GU95,A0A182GZM1,A0A182GZY0,A0A182H6N9,A0A182HCV9
GO:0044087	Regulation of cellular component biogenesis	41	371	0.32	0.0011	109413799,109412175,A0A182G0Z2,A0A182G103,A0A182G2A3,A0A182G2P3,A0A182G315,A0A182G514,A0A182G6P0,A0A182G6S2,A0A182GB18,A0A182GF42,A0A182GFD6,A0A182GIE9,A0A182GL26,A0A182GL27,A0A182GLB8,A0A182GQ79,A0A182GQJ8,A0A182GRQ9,A0A182GTB4,A0A182GTB6,A0A182GTT4,Atlastin,109431791,A0A182GVN2,A0A182GZM1,A0A182GZN7,A0A182GZY0,A0A182H029,A0A182H121,A0A182H143,A0A182H4Y8,A0A182H6E9,A0A182HB36,A0A182HB52,A0A182HB…
GO:1903047	Mitotic cell cycle process	36	309	0.34	0.0012	109429213,109405344,109406083,A0A182G315,A0A182G352,A0A182G4G5,A0A182G8D6,A0A182G8T3,A0A182G9E0,A0A182GAA5,A0A182GFJ6,A0A182GFX5,A0A182GG36,A0A182GJE5,A0A182GL08,A0A182GM69,A0A182GMG6,A0A182GQ18,A0A182GQ67,A0A182GSR6,A0A182GTB4,A0A182GU74,A0A182GU95,A0A182GUS4,A0A182GZM1,A0A182GZY0,A0A182H029,A0A182H4N2,A0A182H6G2,A0A182H6N9,A0A182H8F2,109406982,A0A182HC83,A0A182HCV9,A0A182HDP2,A0A182HFC8
GO:0006099	Tricarboxylic acid cycle	9	25	0.83	0.0013	A0A182G1S2,A0A182G1X9,A0A182GAF8,A0A182GB39,A0A182GEL7,A0A182GM09,A0A182GZD1,A0A182H618,109400723
GO:0051231	Spindle elongation	7	13	1	0.0013	A0A182G315,A0A182G352,A0A182G4G5,A0A182G9E0,A0A182GZM1,A0A182GZY0,A0A182HCV9
GO:0051276	Chromosome organization	57	591	0.26	0.0013	109413799,109430016,109408706,109401494,109426914,109406083,A0A182G2U4,A0A182G315,A0A182G352,A0A182G367,A0A182G4G3,A0A182G4G5,A0A182G4T4,109407487,A0A182G7F0,A0A182GB18,A0A182GCG4,A0A182GFD6,A0A182GHT6,A0A182GIE9,A0A182GJE5,A0A182GNW3,A0A182GQ67,A0A182GQW9,A0A182GSJ1,A0A182GSJ2,A0A182GSW6,A0A182GUS7,A0A182GUV3,A0A182GUY7,A0A182GVN2,109415070,A0A182GWV6,A0A182GZ17,109621960,A0A182GZM1,A0A182GZY0,A…
GO:0002183	Cytoplasmic translational initiation	8	19	0.9	0.0014	109622528,109398039,A0A182G5X2,A0A182GGI8,A0A182GTJ9,A0A182GZ65,A0A182H0R8,A0A182H7N7
GO:0048609	Multicellular organismal reproductive process	88	1046	0.2	0.0014	109413799,109402213,109622751,109404879,109433121,A0A182G2P3,A0A182G315,A0A182G367,A0A182G3W3,A0A182G494,A0A182G4G3,A0A182G514,A0A182G585,A0A182G622,A0A182G6S2,A0A182G846,A0A182G8A7,A0A182G9E0,A0A182GAL5,A0A182GB18,109404234,A0A182GBC4,A0A182GDY8,A0A182GF42,A0A182GFD6,A0A182GHD4,A0A182GHU1,A0A182GIT4,A0A182GJ16,A0A182GKE9,A0A182GL27,A0A182GLB8,A0A182GLI3,A0A182GM69,A0A182GQ19,A0A182GQ67,109417815…
GO:0009057	Macromolecule catabolic process	55	567	0.26	0.0015	109418266,109426239,A0A023EN28,109404879,109412828,109428756,109406083,109404479,A0A023EVY7,A0A182G2D9,109621339,A0A182G786,A0A182G8C0,A0A182G8Z2,A0A182GAA5,A0A182GAL5,A0A182GCT2,A0A182GCZ1,A0A182GFM0,A0A182GFQ4,A0A182GFT6,A0A182GFX5,A0A182GG36,A0A182GJM2,A0A182GKE5,A0A182GL27,109427525,A0A182GN22,A0A182GPL7,109398924,A0A182GS49,A0A182GTT4,A0A182GU74,A0A182GUF8,A0A182GUS4,A0A182GUS7,A0A182GV58,A0…
GO:0019953	Sexual reproduction	88	1050	0.2	0.0016	109413799,109402213,109622751,109404879,109433121,A0A182G2D9,A0A182G2P3,A0A182G315,A0A182G367,A0A182G3W3,A0A182G494,A0A182G4G3,A0A182G514,A0A182G585,A0A182G622,A0A182G6S2,A0A182G846,A0A182G8A7,A0A182G9E0,A0A182GAL5,A0A182GB18,109404234,A0A182GBC4,A0A182GDY8,A0A182GF42,A0A182GFD6,A0A182GHD4,A0A182GHU1,A0A182GIT4,A0A182GJ16,A0A182GKE9,A0A182GL27,A0A182GLB8,A0A182GLI3,A0A182GM69,A0A182GQ19,A0A182GQ6…
GO:0015931	Nucleobase-containing compound transport	21	137	0.46	0.0017	109409292,109399345,109400515,109426914,A0A182G2U4,A0A182G315,A0A182G4G8,A0A182G622,A0A182G6Q7,A0A182G8Y5,A0A182GFD6,A0A182GHF9,A0A182GIE9,A0A182GMG4,A0A182GU95,A0A182GUS7,A0A182GWM2,A0A182H263,A0A182H422,A0A182HA21,A0A182HB70
GO:0048468	Cell development	109	1378	0.17	0.0018	Atg8,109413799,109402213,109622751,109404879,109433121,A0A182G211,A0A182G2A3,A0A182G2P3,A0A182G353,A0A182G367,A0A182G3W3,A0A182G4G3,A0A182G514,A0A182G585,A0A182G6P0,A0A182G6S2,A0A182G831,A0A182G846,A0A182G8A7,A0A182G9Q0,A0A182GA38,A0A182GAL5,A0A182GB18,109404234,A0A182GBC4,A0A182GBM6,A0A182GBU5,A0A182GDY8,A0A182GF42,A0A182GFD6,A0A182GHD4,A0A182GHF9,A0A182GHU1,A0A182GIT4,A0A182GJ16,A0A182GJB3,A0A1…
GO:0006119	Oxidative phosphorylation	14	68	0.59	0.002	109426916,109419050,109411963,109405516,A0A023ERK2,A0A182G0N6,A0A182G804,109398714,A0A182GPV8,A0A182GSK7,A0A182GYL6,A0A182GZD1,109410787,A0A182H4X5
GO:0050658	RNA transport	18	108	0.49	0.0022	109409292,109399345,109426914,A0A182G2U4,A0A182G315,A0A182G4G8,A0A182G622,A0A182G6Q7,A0A182G8Y5,A0A182GFD6,A0A182GIE9,A0A182GMG4,A0A182GU95,A0A182GUS7,A0A182GWM2,A0A182H263,A0A182H422,A0A182HB70
GO:0051301	Cell division	32	269	0.35	0.0022	109429213,109405344,A0A182G352,A0A182G4G5,A0A182G8T3,A0A182G9E0,A0A182GAL5,A0A182GDK8,A0A182GFJ6,A0A182GHU1,A0A182GJM1,A0A182GL26,A0A182GMG6,A0A182GQ67,A0A182GQJ8,A0A182GRQ9,A0A182GT93,A0A182GTB4,A0A182GU95,A0A182GWS4,A0A182GWZ1,A0A182GX74,109412921,A0A182GZ79,A0A182GZM1,A0A182GZY0,A0A182H029,A0A182H6N9,A0A182H8F2,109419648,A0A182HCV9,A0A182HDP2
GO:0042775	Mitochondrial atp synthesis coupled electron transport	13	60	0.61	0.0023	109426916,109419050,109411963,109405516,A0A023ERK2,A0A182G0N6,109398714,A0A182GPV8,A0A182GSK7,A0A182GYL6,A0A182GZD1,109410787,A0A182H4X5
GO:0016051	Carbohydrate biosynthetic process	13	61	0.6	0.0026	109415040,109401260,A0A182G365,A0A182G9V5,A0A182GWM5,109410395,A0A182H0S2,A0A182H3A2,A0A182H5Z9,A0A182H888,A0A182HB48,A0A182HBH2,A0A182HBH5
GO:0000022	Mitotic spindle elongation	6	10	1.05	0.0028	A0A182G315,A0A182G352,A0A182G4G5,A0A182GZM1,A0A182GZY0,A0A182HCV9
GO:0022414	Reproductive process	95	1185	0.18	0.0033	109413799,109402213,109622751,109404879,109433121,A0A182G2A3,A0A182G2D9,A0A182G2P3,A0A182G315,A0A182G367,A0A182G3W3,A0A182G494,A0A182G4G3,A0A182G4V8,A0A182G514,A0A182G585,A0A182G622,A0A182G6S2,A0A182G7F0,A0A182G846,A0A182G8A7,A0A182G8T3,A0A182G9E0,A0A182GAL5,A0A182GB18,109404234,A0A182GBC4,A0A182GDY8,A0A182GF42,A0A182GFD6,A0A182GHD4,A0A182GHU1,A0A182GIT4,A0A182GJ16,A0A182GKE9,A0A182GL27,A0A182GLB…
GO:0042168	Heme metabolic process	7	16	0.91	0.0033	109405990,A0A182GGC0,A0A182GYT3,A0A182GZ32,A0A182H450,A0A182H9M2,A0A182HBG1
GO:0007293	Germarium-derived egg chamber formation	17	103	0.49	0.0037	A0A182G2P3,A0A182GAL5,109404234,A0A182GBC4,A0A182GF42,A0A182GFD6,A0A182GL27,A0A182GRQ9,A0A182GTT4,A0A182GU95,A0A182GZM1,A0A182H143,A0A182H375,A0A182H6E9,109414891,A0A182HAB3,A0A182HCV9
GO:0009156	Ribonucleoside monophosphate biosynthetic process	8	23	0.81	0.0037	A0A182G0Q9,A0A182G564,A0A182G6W3,109400090,A0A182GDY2,A0A182GS07,A0A182GXI2,A0A182H341
GO:0008088	Axo-dendritic transport	10	38	0.69	0.0038	109430016,A0A182G494,A0A182G6P0,A0A182G831,A0A182GFD6,A0A182GMM7,A0A182GTM7,A0A182GU95,A0A182H422,A0A182HC14
GO:0043632	Modification-dependent macromolecule catabolic process	37	346	0.3	0.0042	109426239,109404879,109412828,109428756,109406083,109404479,A0A182G786,A0A182GAA5,A0A182GAL5,A0A182GCZ1,A0A182GFQ4,A0A182GFX5,A0A182GG36,A0A182GL27,109427525,A0A182GN22,109398924,A0A182GS49,A0A182GTT4,A0A182GU74,A0A182GUF8,A0A182GUS4,A0A182GV58,A0A182GWM6,A0A182GYL8,A0A182GYM0,A0A182H121,A0A182H143,A0A182H3Q3,A0A182H5Y0,A0A182H742,A0A182H859,A0A182H9T2,A0A182HB52,109405249,A0A182HDP2,A0A182HF36
GO:0006090	Pyruvate metabolic process	10	39	0.68	0.0045	109430263,109415040,A0A182GPP9,A0A182GV13,A0A182GYR7,A0A182H085,A0A182H0S2,A0A182H1Q2,A0A182H3Q8,A0A182H888
GO:0048522	Positive regulation of cellular process	128	1721	0.14	0.0045	A0A023EHD7,109408706,A0A023EKP4,109622751,109415040,109428756,109412175,A0A023EUD6,A0A023EVR5,A0A023EVY7,A0A182G1D6,A0A182G211,A0A182G2P3,A0A182G353,A0A182G4G8,A0A182G514,A0A182G622,A0A182G6P0,A0A182G6S2,109404367,A0A182G6U2,A0A182G6W9,A0A182G7D9,A0A182G831,A0A182G881,A0A182GB18,A0A182GBM6,A0A182GBU4,A0A182GBU5,MED16,A0A182GF22,A0A182GF42,A0A182GFD6,A0A182GFM0,A0A182GFT6,A0A182GGC0,A0A182GI25,A0A…
GO:0098930	Axonal transport	8	24	0.79	0.0046	109430016,A0A182G494,A0A182G831,A0A182GFD6,A0A182GMM7,A0A182GTM7,A0A182GU95,A0A182HC14
GO:0006629	Lipid metabolic process	57	628	0.23	0.005	109404943,A0A023ET31,A0A182G4V3,A0A182G572,A0A182G5F6,A0A182G7I9,A0A182G804,109424772,A0A182G874,A0A182G9I5,A0A182G9R7,A0A182GBF4,A0A182GBH6,A0A182GCY2,A0A182GES2,A0A182GES3,A0A182GET3,A0A182GF95,A0A182GGA0,A0A182GHY2,A0A182GI29,109405207,A0A182GK39,A0A182GKQ2,A0A182GLI3,A0A182GMG4,A0A182GMM7,A0A182GMW6,A0A182GNG4,A0A182GP62,A0A182GQ65,A0A182GRN5,A0A182GSG3,A0A182GT55,A0A182GT73,A0A182GT74,A0A182…
GO:0007017	Microtubule-based process	46	472	0.26	0.005	109430016,109418556,A0A182G315,A0A182G352,A0A182G353,A0A182G494,A0A182G4G5,A0A182G4S0,A0A182G6P0,A0A182G831,A0A182G846,A0A182G8D6,A0A182G8T3,A0A182G9E0,A0A182GAA5,A0A182GFD6,A0A182GG36,A0A182GHD4,A0A182GHS0,A0A182GMG6,A0A182GMM7,A0A182GQ67,A0A182GRQ9,A0A182GSR6,A0A182GT93,A0A182GTM7,A0A182GTM9,A0A182GU95,Atlastin,A0A182GUT8,A0A182GWS4,A0A182GWV6,A0A182GX94,A0A182GYL7,A0A182GZM1,A0A182GZY0,A0A182H…
GO:0016052	Carbohydrate catabolic process	12	57	0.6	0.005	109430263,109415040,A0A023EVY7,A0A182GBM7,A0A182GGN4,A0A182GJM2,A0A182H0H6,A0A182H0S2,A0A182H1Q2,A0A182H4A4,A0A182H5Z9,A0A182H933
GO:0048278	Vesicle docking	10	40	0.67	0.0052	109414616,109402213,109408243,A0A182G0Z2,A0A182G881,A0A182G9K5,A0A182GQJ8,A0A182H148,A0A182H4Y8,A0A182H8V1
GO:0051493	Regulation of cytoskeleton organization	25	198	0.37	0.0052	109412175,A0A023EVR5,A0A182G103,A0A182G2P3,A0A182G315,A0A182G352,A0A182G6S2,A0A182GF42,A0A182GIE9,A0A182GJM1,A0A182GL27,A0A182GLB8,A0A182GQ79,A0A182GRQ9,A0A182GTT4,A0A182GU95,Atlastin,A0A182GUT8,A0A182GWV6,A0A182GZM1,A0A182GZY0,A0A182H6E9,A0A182HBK6,A0A182HCV9,A0A182HEZ4
GO:0042127	Regulation of cell population proliferation	31	273	0.33	0.0053	109622751,A0A182G4B2,A0A182G514,A0A182G6P0,A0A182G6U2,A0A182G6W9,A0A182G900,A0A182GFD6,A0A182GGC0,A0A182GIT4,A0A182GKE9,A0A182GL27,A0A182GQ67,A0A182GSR6,109419754,A0A182GTT4,A0A182GU76,109397924,A0A182GYM4,109412921,A0A182GZ65,109621960,A0A182H143,A0A182H4B4,A0A182H5G6,A0A182H9M9,A0A182HAY3,109415978,A0A182HCC7,109419648,A0A182HFC8
GO:0007034	Vacuolar transport	13	67	0.56	0.0054	109430016,109413270,A0A182G3T1,A0A182GAA5,A0A182GG36,A0A182GHS0,A0A182GN22,A0A182GQJ8,A0A182GTM7,A0A182GWR3,A0A182H4Y8,A0A182H6U5,A0A182H855
GO:0032271	Regulation of protein polymerization	14	77	0.53	0.0056	109412175,A0A182G2P3,A0A182G6S2,A0A182GF42,A0A182GIE9,A0A182GLB8,A0A182GQ79,A0A182GRQ9,A0A182GZM1,A0A182GZY0,A0A182H6E9,A0A182HBK6,A0A182HCV9,A0A182HEZ4
GO:0031347	Regulation of defense response	20	141	0.42	0.0057	A0A023EVY7,A0A182G2D4,A0A182G4T4,A0A182G7D9,A0A182GCS8,A0A182GFM0,A0A182GIE9,A0A182GJM2,A0A182GL27,A0A182GSJ1,A0A182GSJ2,A0A182GTT4,A0A182GU76,A0A182GU91,A0A182GUS7,A0A182GXL0,A0A182GZ17,A0A182H0D2,A0A182H4B4,A0A182H612
GO:0006950	Response to stress	93	1178	0.17	0.0059	Atg8,A0A023EH27,109430016,109428913,A0A023EUH3,A0A023EVY7,A0A182G0Z2,109416908,A0A182G2D4,A0A182G2D9,A0A182G367,A0A182G3H5,A0A182G3W4,109621339,A0A182G4S5,A0A182G4T4,A0A182G514,A0A182G5M6,A0A182G622,A0A182G623,A0A182G786,A0A182G7D9,A0A182G7F0,A0A182G8A8,A0A182GA38,A0A182GAA5,A0A182GCS8,A0A182GCY4,MED16,A0A182GF22,A0A182GFM0,A0A182GG36,A0A182GGC0,A0A182GGI8,A0A182GH38,A0A182GHF9,A0A182GIE9,A0A182G…
GO:0033365	Protein localization to organelle	29	250	0.34	0.006	109398417,109409292,109621952,A0A182G103,A0A182G105,A0A182G3T1,A0A182G4G8,A0A182G6Q7,A0A182G8I8,A0A182GB88,A0A182GHS0,A0A182GHU1,A0A182GIE9,A0A182GQJ8,A0A182GSK7,A0A182GTM7,A0A182GU95,A0A182GUT8,A0A182GUU4,A0A182GWJ9,A0A182GWM2,109430029,A0A182GZ17,A0A182H3C7,A0A182H4Y8,109429231,A0A182H9Q3,A0A182HB70,A0A182HEV0
GO:0006888	Endoplasmic reticulum to golgi vesicle-mediated transport	12	59	0.58	0.0062	109424334,109427322,A0A182G874,A0A182GCS8,109405264,A0A182GQX5,A0A182GRN4,A0A182GUU4,109397934,A0A182GZZ9,109409108,A0A182HCJ5
GO:0033554	Cellular response to stress	57	635	0.23	0.0062	Atg8,A0A023EH27,109428913,A0A023EUH3,109416908,A0A182G367,A0A182G3H5,A0A182G3W4,A0A182G514,A0A182G5M6,A0A182G622,A0A182G786,A0A182G7F0,A0A182G8A8,A0A182GAA5,A0A182GCY4,A0A182GG36,A0A182GGC0,A0A182GGI8,A0A182GH38,A0A182GHF9,A0A182GIE9,A0A182GJM2,A0A182GM69,A0A182GMG4,A0A182GMW6,A0A182GQ18,A0A182GQJ8,A0A182GQW9,109419754,A0A182GU76,A0A182GU91,A0A182GUY7,A0A182GWM6,109422140,109397924,A0A182GYE7,A0A…
GO:0043484	Regulation of rna splicing	18	120	0.45	0.0062	109430574,109399345,A0A182G211,A0A182G2U4,A0A182GC97,A0A182GH70,A0A182GL08,A0A182GPM0,A0A182GQ19,A0A182GRM7,A0A182GUV3,109412921,A0A182GZ17,A0A182H8H6,A0A182H8J0,A0A182H8S1,A0A182H9Y1,A0A182HC83
GO:0034030	Ribonucleoside bisphosphate biosynthetic process	10	42	0.65	0.0069	A0A023ET31,A0A182G4V3,A0A182GBF4,A0A182GJU0,A0A182GK39,A0A182GV13,A0A182GYR7,109414891,A0A182HDB3,A0A182HDU2
GO:0034033	Purine nucleoside bisphosphate biosynthetic process	10	42	0.65	0.0069	A0A023ET31,A0A182G4V3,A0A182GBF4,A0A182GJU0,A0A182GK39,A0A182GV13,A0A182GYR7,109414891,A0A182HDB3,A0A182HDU2
GO:0050793	Regulation of developmental process	68	801	0.2	0.0069	A0A023EKP4,109412175,A0A023EVR5,A0A182G103,A0A182G2A3,A0A182G352,A0A182G3W3,A0A182G514,A0A182G6P0,A0A182G6S2,A0A182G6U2,A0A182G6W9,A0A182G9Q0,A0A182GBM6,A0A182GBU5,A0A182GFD6,A0A182GFT6,A0A182GGC0,A0A182GHD4,A0A182GJ16,A0A182GJM1,A0A182GL26,A0A182GL27,A0A182GMM7,A0A182GNT4,A0A182GPL4,A0A182GQ19,A0A182GQ67,A0A182GQ77,A0A182GQ79,A0A182GSR6,A0A182GTB4,A0A182GTB6,A0A182GTT4,A0A182GU95,Atlastin,A0A182…
GO:0006399	tRNA metabolic process	21	156	0.4	0.0072	A0A023EWG2,A0A182G1R5,A0A182G406,A0A182G472,A0A182G4T4,A0A182G4V7,A0A182G6Q5,A0A182GB41,A0A182GBP3,A0A182GGC1,A0A182GIL3,109398924,A0A182GT99,A0A182GXB3,A0A182GY80,A0A182GYC4,A0A182H2W5,A0A182H394,109405249,A0A182HCH8,A0A182HF33
GO:0000226	Microtubule cytoskeleton organization	37	359	0.29	0.0073	109418556,A0A182G315,A0A182G352,A0A182G353,A0A182G4G5,A0A182G6P0,A0A182G831,A0A182G8D6,A0A182G8T3,A0A182G9E0,A0A182GAA5,A0A182GFD6,A0A182GG36,A0A182GHD4,A0A182GHS0,A0A182GMG6,A0A182GQ67,A0A182GRQ9,A0A182GSR6,A0A182GT93,A0A182GTM9,A0A182GU95,Atlastin,A0A182GUT8,A0A182GWS4,A0A182GWV6,A0A182GYL7,A0A182GZM1,A0A182GZY0,A0A182H2A0,A0A182H422,A0A182H5Y0,A0A182H641,A0A182H6N9,A0A182H7N6,109422743,A0A182H…
GO:0080134	Regulation of response to stress	33	306	0.3	0.0073	A0A023EVY7,A0A182G2D4,A0A182G4T4,A0A182G6W9,A0A182G7D9,A0A182GCS8,A0A182GF42,A0A182GFM0,A0A182GIE9,A0A182GJ16,A0A182GJM2,A0A182GL27,A0A182GSJ1,A0A182GSJ2,A0A182GTT4,A0A182GU76,A0A182GU91,Atlastin,A0A182GUS7,A0A182GXL0,A0A182GYE7,A0A182GZ17,A0A182H0D2,A0A182H4B4,A0A182H612,A0A182H8K9,A0A182HB36,A0A182HCB7,A0A182HCD9,A0A182HCJ9,A0A182HCZ8,A0A182HDP2,A0A182HEL9
GO:0090174	Organelle membrane fusion	10	43	0.64	0.0079	109427322,A0A182G881,A0A182G9K5,109405264,A0A182GQJ8,Atlastin,109431791,A0A182H148,A0A182H4Y8,A0A182HBE5
GO:0009201	Ribonucleoside triphosphate biosynthetic process	8	27	0.74	0.008	109427898,A0A182G5F6,A0A182G9S9,A0A182GCV8,A0A182GMH7,A0A182GYL6,A0A182HAJ9,A0A182HAU2
GO:0016310	Phosphorylation	48	514	0.24	0.008	109426916,109419050,109411963,109405516,A0A023EKP4,109430263,109415040,A0A023ERK2,A0A023EUH3,A0A182G0N6,A0A182G0Q9,A0A182G572,A0A182G6U2,A0A182G7D9,A0A182G7F0,A0A182G804,A0A182G846,109398714,A0A182GAN1,A0A182GD07,A0A182GES2,A0A182GES3,A0A182GLE5,A0A182GM69,A0A182GPV8,A0A182GQ67,A0A182GS07,A0A182GSK7,109397924,A0A182GX95,109399423,A0A182GYL6,A0A182GZ51,A0A182GZD1,109410787,A0A182H0S2,A0A182H1Q2,A0…
GO:0050794	Regulation of cellular process	294	4597	0.08	0.008	109430574,Atg8,109422621,109413799,A0A023EHD7,109623266,109414616,109408706,109402213,109408243,109433209,109399345,A0A023EKP4,109622528,109622751,109427322,109433121,109415040,109621264,109398039,109428756,109412175,A0A023EUD6,A0A023EUH3,A0A023EVR5,A0A023EVY7,A0A182G0Z2,A0A182G103,A0A182G110,A0A182G1D6,109416908,A0A182G211,A0A182G2A3,A0A182G2D4,A0A182G2P3,A0A182G2U4,A0A182G315,A0A182G352,A0A182G…
GO:0006511	Ubiquitin-dependent protein catabolic process	35	335	0.29	0.0081	109426239,109404879,109412828,109428756,109406083,109404479,A0A182G786,A0A182GAA5,A0A182GAL5,A0A182GCZ1,A0A182GFQ4,A0A182GFX5,A0A182GG36,A0A182GL27,109427525,A0A182GN22,A0A182GS49,A0A182GTT4,A0A182GU74,A0A182GUF8,A0A182GUS4,A0A182GV58,A0A182GWM6,A0A182GYL8,A0A182GYM0,A0A182H121,A0A182H143,A0A182H3Q3,A0A182H5Y0,A0A182H742,A0A182H859,A0A182H9T2,A0A182HB52,A0A182HDP2,A0A182HF36
GO:0071616	acyl-CoA biosynthetic process	9	35	0.68	0.0081	A0A023ET31,A0A182G4V3,A0A182GBF4,A0A182GJU0,A0A182GK39,A0A182GV13,A0A182GYR7,A0A182HDB3,A0A182HDU2
GO:0044265	Cellular macromolecule catabolic process	48	516	0.24	0.0084	109418266,109426239,A0A023EN28,109404879,109412828,109428756,109406083,109404479,A0A182G786,A0A182G8C0,A0A182G8Z2,A0A182GAA5,A0A182GAL5,A0A182GCT2,A0A182GCZ1,A0A182GFQ4,A0A182GFX5,A0A182GG36,A0A182GKE5,A0A182GL27,109427525,A0A182GN22,A0A182GPL7,109398924,A0A182GS49,A0A182GTT4,A0A182GU74,A0A182GUF8,A0A182GUS4,A0A182GUS7,A0A182GV58,A0A182GWM6,A0A182GWS4,A0A182GXS5,A0A182GYL8,A0A182GYM0,A0A182H121,A…
GO:0005996	Monosaccharide metabolic process	12	62	0.56	0.0085	109415040,A0A182G2D9,A0A182G365,A0A182G623,A0A182GBM7,A0A182GGN4,109410395,A0A182GXK5,A0A182H0S2,A0A182H1G4,A0A182H888,A0A182HBI7
GO:0051094	Positive regulation of developmental process	36	350	0.28	0.0086	A0A023EKP4,109412175,A0A023EVR5,A0A182G6P0,A0A182G6U2,A0A182G6W9,A0A182GBM6,A0A182GBU5,A0A182GFD6,A0A182GGC0,A0A182GJ16,A0A182GL27,A0A182GMM7,A0A182GNT4,A0A182GQ19,A0A182GQ77,A0A182GQ79,A0A182GSR6,A0A182GTB4,A0A182GTT4,A0A182GU95,Atlastin,A0A182GV14,A0A182GW36,A0A182GYL7,A0A182GYM4,A0A182GZ51,A0A182H029,A0A182H1N8,A0A182H5G6,A0A182H8F2,A0A182HAB3,A0A182HCB7,A0A182HCJ9,A0A182HDK1,A0A182HEV7
GO:0009062	Fatty acid catabolic process	11	53	0.59	0.0088	109404943,A0A023ET31,A0A182G804,A0A182GCY2,A0A182GHY2,A0A182GT73,A0A182GT74,A0A182GWU9,A0A182H3Q8,A0A182H888,109411571
GO:0006144	Purine nucleobase metabolic process	6	14	0.9	0.0091	A0A182G6W3,A0A182GDY2,A0A182GI29,A0A182GWZ1,A0A182GXI2,A0A182HAJ6
GO:0006783	Heme biosynthetic process	6	14	0.9	0.0091	109405990,A0A182GYT3,A0A182GZ32,A0A182H450,A0A182H9M2,A0A182HBG1
GO:0006904	Vesicle docking involved in exocytosis	9	36	0.67	0.0092	109414616,109402213,109408243,A0A182G0Z2,A0A182G9K5,A0A182GQJ8,A0A182H148,A0A182H4Y8,A0A182H8V1
GO:0019395	Fatty acid oxidation	9	36	0.67	0.0092	109404943,A0A023ET31,A0A182G804,A0A182GCY2,A0A182GHY2,109405207,A0A182GWU9,A0A182H3Q8,109411571
GO:0072329	Monocarboxylic acid catabolic process	12	63	0.55	0.0092	109404943,A0A023ET31,A0A182G804,A0A182GCY2,A0A182GHY2,A0A182GT73,A0A182GT74,A0A182GWU9,A0A182H3Q8,A0A182H4A4,A0A182H888,109411571
GO:0002831	Regulation of response to biotic stimulus	20	150	0.4	0.01	A0A023EVY7,A0A182G2D4,A0A182G4T4,A0A182G7D9,A0A182GCS8,A0A182GFM0,A0A182GIE9,A0A182GJM2,A0A182GL27,A0A182GSJ1,A0A182GSJ2,A0A182GTT4,A0A182GU76,A0A182GU91,A0A182GUS7,A0A182GXL0,A0A182GZ17,A0A182H0D2,A0A182H4B4,A0A182H612
GO:0033875	Ribonucleoside bisphosphate metabolic process	14	84	0.49	0.0103	109398460,A0A023ET31,A0A182G4V3,A0A182G9R7,A0A182GBF4,A0A182GJU0,A0A182GK39,A0A182GV13,A0A182GYR7,A0A182H777,109414891,109400723,A0A182HDB3,A0A182HDU2
GO:0034032	Purine nucleoside bisphosphate metabolic process	14	84	0.49	0.0103	109398460,A0A023ET31,A0A182G4V3,A0A182G9R7,A0A182GBF4,A0A182GJU0,A0A182GK39,A0A182GV13,A0A182GYR7,A0A182H777,109414891,109400723,A0A182HDB3,A0A182HDU2
GO:0051225	Spindle assembly	12	64	0.55	0.0103	A0A182G315,A0A182G352,A0A182G4G5,A0A182G8T3,A0A182GMG6,A0A182GQ67,A0A182GTM9,A0A182GUT8,A0A182GZM1,A0A182H5Y0,A0A182H641,A0A182HCV9
GO:0006637	acyl-CoA metabolic process	13	74	0.52	0.0104	109398460,A0A023ET31,A0A182G4V3,A0A182G9R7,A0A182GBF4,A0A182GJU0,A0A182GK39,A0A182GV13,A0A182GYR7,A0A182H777,109400723,A0A182HDB3,A0A182HDU2
GO:0048519	Negative regulation of biological process	126	1737	0.13	0.0104	109418266,109413799,109408706,109622751,109433121,109621264,A0A023EVY7,A0A182G110,A0A182G2A3,A0A182G2D4,A0A182G352,A0A182G3W4,A0A182G4G8,A0A182G4T4,A0A182G514,A0A182G6P0,A0A182G6W9,109424772,A0A182G8T3,A0A182G8Z2,A0A182G9Q0,A0A182GAQ6,A0A182GB18,A0A182GBC4,A0A182GBU4,A0A182GCT2,A0A182GD04,A0A182GF42,A0A182GFD6,A0A182GFQ4,A0A182GGC0,A0A182GH73,A0A182GIE9,A0A182GIT4,A0A182GJE5,A0A182GJM1,A0A182GJM2…
GO:0032456	Endocytic recycling	9	37	0.66	0.0105	A0A182G0Y4,A0A182GQJ8,A0A182GTB4,A0A182GWR3,A0A182H029,A0A182H1G5,A0A182H6U5,A0A182H855,A0A182H8V1
GO:1902600	Proton transmembrane transport	15	95	0.47	0.0105	109410442,109411963,109405516,109427898,A0A182G5P7,109398714,A0A182GCV8,A0A182GDE4,A0A182GGX8,A0A182GMH7,A0A182GVQ3,A0A182GWF2,A0A182GXY2,A0A182GYL6,A0A182HAJ9
GO:0009113	Purine nucleobase biosynthetic process	5	9	1.02	0.0108	A0A182G6W3,A0A182GDY2,A0A182GWZ1,A0A182GXI2,A0A182HAJ6
GO:0140029	Exocytic process	10	46	0.61	0.0109	109414616,109402213,109408243,A0A182G0Z2,A0A182G2J5,A0A182G9K5,A0A182GQJ8,A0A182H148,A0A182H4Y8,A0A182H8V1
GO:0032774	RNA biosynthetic process	20	152	0.39	0.011	109408825,109417426,A0A023EHD7,109408706,109428913,A0A023EUH3,A0A182G4V7,A0A182G7D9,A0A182GBU4,A0A182GJ47,A0A182GMS1,A0A182GSJ1,A0A182GSJ2,A0A182GTX9,109415070,A0A182GYG8,A0A182H0P5,A0A182H8T0,A0A182HD83,A0A182HFI5
GO:0072594	Establishment of protein localization to organelle	22	176	0.37	0.011	109398417,109409292,109621952,A0A182G103,A0A182G3T1,A0A182G4G8,A0A182G6Q7,A0A182G8I8,A0A182GB88,A0A182GHS0,A0A182GHU1,A0A182GIE9,A0A182GQJ8,A0A182GSK7,A0A182GTM7,A0A182GWJ9,A0A182GWM2,A0A182H4Y8,109429231,A0A182H9Q3,A0A182HB70,A0A182HEV0
GO:0046112	Nucleobase biosynthetic process	7	22	0.77	0.0116	A0A182G564,A0A182G6W3,A0A182G9S9,A0A182GDY2,A0A182GWZ1,A0A182GXI2,A0A182HAJ6
GO:0048583	Regulation of response to stimulus	84	1071	0.17	0.0118	A0A023EKP4,A0A023EUD6,A0A023EVR5,A0A023EVY7,A0A182G2A3,A0A182G2D4,A0A182G352,A0A182G4T4,A0A182G514,A0A182G6P0,A0A182G6W9,A0A182G7D9,A0A182G831,A0A182G8U2,A0A182GBM6,A0A182GBU5,A0A182GCS8,A0A182GF42,A0A182GFD6,A0A182GFM0,A0A182GFT6,A0A182GGC0,A0A182GH73,A0A182GIC3,A0A182GIE9,A0A182GJ16,A0A182GJB3,A0A182GJM1,A0A182GJM2,A0A182GL26,A0A182GL27,109407061,109405360,A0A182GM69,109406029,A0A182GSJ1,A0A182…
GO:0048869	Cellular developmental process	132	1845	0.13	0.0121	Atg8,109413799,109402213,109622751,109404879,109433121,A0A182G103,A0A182G211,A0A182G2A3,A0A182G2P3,A0A182G352,A0A182G353,A0A182G367,A0A182G3W3,A0A182G4G3,A0A182G4V8,A0A182G514,A0A182G585,A0A182G6P0,A0A182G6S2,A0A182G6U2,A0A182G831,A0A182G846,A0A182G8A7,A0A182G9Q0,A0A182GA38,A0A182GAL5,A0A182GB18,109404234,A0A182GBC4,A0A182GBM6,A0A182GBU5,A0A182GDY8,A0A182GF42,A0A182GFD6,A0A182GFT6,A0A182GHD4,A0A1…
GO:0007005	Mitochondrion organization	23	190	0.36	0.0123	109398417,109426916,Atg8,109400688,109405516,A0A182G4L5,A0A182G4S0,A0A182G5F6,A0A182G8C0,A0A182GB88,A0A182GJM2,A0A182GMM7,A0A182GSK7,A0A182GU95,A0A182GUY7,109429231,A0A182H7N2,A0A182H861,A0A182H8F2,A0A182H9Q3,A0A182HBE5,A0A182HCB7,A0A182HCJ9
GO:0009112	Nucleobase metabolic process	8	30	0.7	0.0123	A0A182G564,A0A182G6W3,A0A182G9S9,A0A182GDY2,A0A182GI29,A0A182GWZ1,A0A182GXI2,A0A182HAJ6
GO:0009123	Nucleoside monophosphate metabolic process	10	47	0.6	0.0123	A0A182G0Q9,A0A182G564,A0A182G6W3,A0A182G7F0,A0A182GD07,109400090,A0A182GDY2,A0A182GS07,A0A182GXI2,A0A182H341
GO:0048024	Regulation of mrna splicing, via spliceosome	15	97	0.46	0.0123	109430574,109399345,A0A182G2U4,A0A182GC97,A0A182GH70,A0A182GL08,A0A182GPM0,A0A182GQ19,A0A182GRM7,A0A182GUV3,109412921,A0A182H8H6,A0A182H8J0,A0A182H8S1,A0A182HC83
GO:0070507	Regulation of microtubule cytoskeleton organization	12	66	0.53	0.0123	A0A182G103,A0A182G315,A0A182G352,A0A182GL27,A0A182GTT4,A0A182GU95,Atlastin,A0A182GUT8,A0A182GWV6,A0A182GZM1,A0A182GZY0,A0A182HCV9
GO:0006790	Sulfur compound metabolic process	23	191	0.35	0.0129	A0A023EMQ1,109398460,A0A023ET31,A0A182G4R2,A0A182G4V3,A0A182G9I5,A0A182G9R7,A0A182GBF4,A0A182GDF3,A0A182GJU0,A0A182GK39,A0A182GMM7,A0A182GV13,A0A182GWM5,A0A182GWN5,A0A182GYR7,A0A182H5V0,A0A182H618,A0A182H777,109400723,A0A182HCZ0,A0A182HDB3,A0A182HDU2
GO:0006413	Translational initiation	10	48	0.59	0.0139	109622528,109398039,A0A182G5X2,A0A182GGI8,A0A182GTJ9,A0A182GZ65,A0A182H0R8,A0A182H7C6,A0A182H7N7,A0A182HDL7
GO:0009168	Purine ribonucleoside monophosphate biosynthetic process	6	16	0.85	0.014	A0A182G6W3,109400090,A0A182GDY2,A0A182GS07,A0A182GXI2,A0A182H341
GO:0046486	Glycerolipid metabolic process	19	144	0.39	0.014	A0A182G572,A0A182G5F6,A0A182G7I9,109424772,A0A182G874,A0A182GES2,A0A182GES3,A0A182GET3,A0A182GI29,A0A182GQ65,A0A182GRN5,A0A182GT55,A0A182GVE6,A0A182H1G5,A0A182H2A4,A0A182H5V2,A0A182H888,A0A182H9D4,109410794
GO:0090307	Mitotic spindle assembly	6	16	0.85	0.014	A0A182G315,A0A182G352,A0A182G4G5,A0A182GMG6,A0A182GZM1,A0A182HCV9
GO:0006974	Cellular response to dna damage stimulus	31	298	0.29	0.0156	A0A023EUH3,A0A182G367,A0A182G3H5,A0A182G7F0,A0A182G8A8,A0A182GAA5,A0A182GCY4,A0A182GG36,A0A182GGC0,A0A182GM69,A0A182GQ18,A0A182GQW9,109419754,A0A182GU76,A0A182GUY7,109397924,A0A182GYE7,A0A182GYL5,A0A182GZ17,A0A182GZK9,A0A182H0D2,A0A182H338,A0A182H4K7,A0A182H6G2,A0A182HAP6,109419648,A0A182HCZ8,A0A182HD83,A0A182HDK1,A0A182HEW6,109430831
GO:0030154	Cell differentiation	130	1827	0.12	0.0157	Atg8,109413799,109402213,109622751,109404879,109433121,A0A182G103,A0A182G211,A0A182G2A3,A0A182G2P3,A0A182G352,A0A182G353,A0A182G367,A0A182G3W3,A0A182G4G3,A0A182G4V8,A0A182G514,A0A182G585,A0A182G6P0,A0A182G6S2,A0A182G6U2,A0A182G831,A0A182G846,A0A182G8A7,A0A182G9Q0,A0A182GA38,A0A182GAL5,A0A182GB18,109404234,A0A182GBC4,A0A182GBM6,A0A182GBU5,A0A182GDY8,A0A182GF42,A0A182GFD6,A0A182GFT6,A0A182GHD4,A0A1…
GO:0006351	Transcription, dna-templated	19	146	0.39	0.0159	109408825,109417426,A0A023EHD7,109408706,109428913,A0A023EUH3,A0A182G7D9,A0A182GBU4,A0A182GJ47,A0A182GMS1,A0A182GSJ1,A0A182GSJ2,A0A182GTX9,109415070,A0A182GYG8,A0A182H0P5,A0A182H8T0,A0A182HD83,A0A182HFI5
GO:0009063	Cellular amino acid catabolic process	12	69	0.51	0.0166	A0A023ET31,109414165,A0A182G6W9,A0A182GJU0,A0A182GLF3,A0A182GZF5,A0A182H0H6,A0A182H1X5,A0A182H618,A0A182HAJ6,A0A182HBN0,A0A182HCD9
GO:0032879	Regulation of localization	53	612	0.21	0.0167	109414616,109402213,109408243,109427322,109621264,A0A023EVR5,A0A182G0Z2,A0A182G103,A0A182G2P3,A0A182G4G8,A0A182G831,109424772,A0A182G881,A0A182G8U2,A0A182GBM6,A0A182GBU5,A0A182GF22,A0A182GFT6,A0A182GGC0,A0A182GHS0,A0A182GI25,A0A182GIE9,109405207,A0A182GJH5,A0A182GL26,A0A182GL27,A0A182GMG4,A0A182GQ19,A0A182GQJ8,A0A182GSD7,A0A182GTB4,A0A182GTB6,A0A182GTT4,A0A182GU76,109431791,A0A182GV14,A0A182GW36,…
GO:0050688	Regulation of defense response to virus	7	24	0.74	0.0167	A0A182G4T4,A0A182G7D9,A0A182GIE9,A0A182GJM2,A0A182GU76,A0A182GUS7,A0A182H612
GO:0006754	ATP biosynthetic process	6	17	0.82	0.0174	109427898,A0A182G5F6,A0A182GCV8,A0A182GMH7,A0A182GYL6,A0A182HAJ9
GO:1901605	Alpha-amino acid metabolic process	17	124	0.41	0.0174	A0A023ET31,109414165,A0A182G6W9,A0A182G9S9,A0A182GDF3,A0A182GG46,A0A182GH21,A0A182GI29,A0A182GLF3,A0A182GWN5,A0A182GZF5,A0A182H1X5,A0A182H618,A0A182HAJ6,A0A182HBN0,A0A182HCD9,A0A182HEV7
GO:0051640	Organelle localization	26	235	0.32	0.0175	109414616,109402213,109409292,109408243,A0A182G0Z2,A0A182G352,A0A182G4S0,A0A182G846,A0A182G881,A0A182G9K5,A0A182GFD6,A0A182GH73,A0A182GMM7,A0A182GQ67,A0A182GQJ8,A0A182GTM7,A0A182GU95,A0A182GZM1,A0A182GZY0,A0A182H148,A0A182H4Y8,A0A182H8F2,A0A182H8V1,A0A182HC14,A0A182HC18,A0A182HCV9
GO:0046626	Regulation of insulin receptor signaling pathway	9	41	0.61	0.0176	A0A023EVR5,A0A182G514,A0A182G6P0,A0A182GFD6,A0A182GH73,A0A182GL27,A0A182GTT4,A0A182GZ65,A0A182H641
GO:0140352	Export from cell	21	172	0.36	0.0176	109411665,109414616,109430016,109402213,109408243,A0A182G0Z2,A0A182G2J5,A0A182G3W3,A0A182G9K5,109405264,A0A182GQJ8,A0A182GTB4,A0A182GTM7,A0A182GXN1,A0A182H029,A0A182H148,A0A182H4Y8,A0A182H885,A0A182H8V1,A0A182HAJ2,A0A182HDP2
GO:0043066	Negative regulation of apoptotic process	16	114	0.42	0.0191	A0A182G3W4,A0A182G8T3,A0A182GAQ6,A0A182GFQ4,A0A182GGC0,A0A182GH73,A0A182GL27,A0A182GNT4,A0A182GQ77,109419754,A0A182GTT4,A0A182GU91,109397924,109415978,A0A182HCB7,A0A182HCJ9
GO:0042559	Pteridine-containing compound biosynthetic process	5	11	0.93	0.0192	109414165,A0A182GLR5,A0A182GQJ8,A0A182GXL6,A0A182HAI0
GO:0051603	Proteolysis involved in cellular protein catabolic process	36	372	0.26	0.0192	109426239,109404879,109412828,109428756,109406083,109404479,A0A182G786,A0A182G8C0,A0A182GAA5,A0A182GAL5,A0A182GCZ1,A0A182GFQ4,A0A182GFX5,A0A182GG36,A0A182GL27,109427525,A0A182GN22,A0A182GS49,A0A182GTT4,A0A182GU74,A0A182GUF8,A0A182GUS4,A0A182GV58,A0A182GWM6,A0A182GYL8,A0A182GYM0,A0A182H121,A0A182H143,A0A182H3Q3,A0A182H5Y0,A0A182H742,A0A182H859,A0A182H9T2,A0A182HB52,A0A182HDP2,A0A182HF36
GO:0032103	Positive regulation of response to external stimulus	15	104	0.43	0.021	A0A182G4T4,A0A182GBM6,A0A182GBU5,A0A182GCS8,A0A182GFM0,A0A182GJ16,A0A182GSJ1,A0A182GSJ2,A0A182GU76,Atlastin,A0A182GUS7,A0A182GXL0,A0A182GZ17,A0A182GZ51,A0A182H0D2
GO:0048469	Cell maturation	21	175	0.35	0.021	A0A182G3W3,A0A182G4G3,A0A182G9Q0,A0A182GFD6,A0A182GHD4,A0A182GJ16,A0A182GL27,A0A182GPL4,A0A182GQ19,A0A182GTT4,A0A182GU95,A0A182GV58,A0A182GYM4,A0A182GZH9,A0A182GZM1,A0A182GZY0,A0A182H350,109432132,A0A182HCJ5,A0A182HCV9,109402166
GO:0060627	Regulation of vesicle-mediated transport	21	175	0.35	0.021	109414616,109402213,109408243,109427322,109621264,A0A023EVR5,A0A182G0Z2,A0A182G2P3,A0A182G8U2,A0A182GF22,A0A182GFT6,A0A182GGC0,A0A182GL26,A0A182GQJ8,A0A182GU76,109431791,A0A182GW36,A0A182H4Y8,A0A182H6E9,A0A182HDQ7,A0A182HDU4
GO:0006457	Protein folding	16	116	0.41	0.022	A0A023ETP2,109398933,109416908,A0A182G3W3,A0A182G585,A0A182G5M6,A0A182G873,A0A182GGM3,A0A182GKW4,109407061,A0A182GMG4,A0A182GMG6,109425814,A0A182GX74,A0A182H742,A0A182H8R6
GO:0016441	Posttranscriptional gene silencing	11	62	0.52	0.0221	A0A182GB18,A0A182GD04,A0A182GUS7,A0A182GWS4,A0A182GX17,A0A182GXL0,A0A182GYU8,A0A182GZ79,A0A182H120,A0A182H375,A0A182H3B4
GO:0006740	NADPH regeneration	4	6	1.1	0.0222	A0A182G623,A0A182GIY4,A0A182GWF2,A0A182H4A4
GO:0030163	Protein catabolic process	37	390	0.25	0.0222	109426239,109404879,109412828,109428756,109406083,109404479,A0A182G786,A0A182G8C0,A0A182GAA5,A0A182GAL5,A0A182GCZ1,A0A182GFQ4,A0A182GFT6,A0A182GFX5,A0A182GG36,A0A182GL27,109427525,A0A182GN22,A0A182GS49,A0A182GTT4,A0A182GU74,A0A182GUF8,A0A182GUS4,A0A182GV58,A0A182GWM6,A0A182GYL8,A0A182GYM0,A0A182H121,A0A182H143,A0A182H3Q3,A0A182H5Y0,A0A182H742,A0A182H859,A0A182H9T2,A0A182HB52,A0A182HDP2,A0A182HF36
GO:0032790	Ribosome disassembly	4	6	1.1	0.0222	A0A182GKZ0,A0A182GL48,A0A182GWS4,A0A182HDL7
GO:0002697	Regulation of immune effector process	13	83	0.47	0.0224	A0A182G4T4,A0A182G7D9,A0A182GGC0,A0A182GIE9,A0A182GJM2,A0A182GL27,A0A182GSJ1,A0A182GSJ2,A0A182GTT4,A0A182GU76,A0A182GUS7,A0A182GZ17,A0A182H612
GO:0006644	Phospholipid metabolic process	19	152	0.37	0.0224	A0A182G572,A0A182G5F6,A0A182G7I9,109424772,A0A182G874,A0A182G9R7,A0A182GBH6,A0A182GET3,A0A182GF95,A0A182GI29,A0A182GNG4,A0A182GQ65,A0A182GRN5,A0A182GT55,A0A182GVE6,A0A182H1G5,A0A182H2A4,A0A182H5V2,A0A182H9D4
GO:0007059	Chromosome segregation	19	152	0.37	0.0224	109430016,109622751,109406083,A0A182G315,A0A182G352,A0A182G4G5,A0A182G8T3,A0A182G9E0,A0A182GIT4,A0A182GJE5,A0A182GQ67,A0A182GZM1,A0A182GZY0,A0A182H1G5,A0A182H641,A0A182H6N9,A0A182H6T8,A0A182HAP6,A0A182HCV9
GO:0010970	Transport along microtubule	13	83	0.47	0.0224	109430016,A0A182G352,A0A182G494,A0A182G4S0,A0A182G6P0,A0A182G831,A0A182G846,A0A182GFD6,A0A182GMM7,A0A182GTM7,A0A182GU95,A0A182H422,A0A182HC14
GO:0019725	Cellular homeostasis	27	254	0.3	0.0226	109422621,109404814,A0A023EJZ1,A0A182G1Q8,A0A182G3W4,A0A182G4S0,A0A182G5P7,A0A182G975,A0A182GGC0,A0A182GGX8,A0A182GHD4,A0A182GMG4,A0A182GMH7,A0A182GMM7,A0A182GU91,A0A182GVQ3,A0A182GXN1,A0A182GYE9,A0A182H043,A0A182H1K3,A0A182H5M6,A0A182H618,A0A182H888,109419714,A0A182HDP9,A0A182HEL9,A0A182HEY1
GO:0006887	Exocytosis	15	106	0.42	0.024	109414616,109402213,109408243,A0A182G0Z2,A0A182G2J5,A0A182G9K5,A0A182GQJ8,A0A182GTB4,A0A182GTM7,A0A182H029,A0A182H148,A0A182H4Y8,A0A182H885,A0A182H8V1,A0A182HDP2
GO:0016333	Morphogenesis of follicular epithelium	11	63	0.51	0.024	109433121,A0A182GAL5,A0A182GBC4,A0A182GL27,A0A182GTT4,A0A182GZ17,109414891,A0A182HAJ2,A0A182HB52,A0A182HBK6,A0A182HDK1
GO:0030705	Cytoskeleton-dependent intracellular transport	14	95	0.44	0.0242	109430016,A0A182G352,A0A182G494,A0A182G4S0,A0A182G6P0,A0A182G831,A0A182G846,A0A182GFD6,A0A182GMM7,A0A182GTM7,A0A182GU95,A0A182H422,A0A182H8Y4,A0A182HC14
GO:0032940	Secretion by cell	20	166	0.35	0.0248	109411665,109414616,109430016,109402213,109408243,A0A182G0Z2,A0A182G2J5,A0A182G3W3,A0A182G9K5,109405264,A0A182GQJ8,A0A182GTB4,A0A182GTM7,A0A182H029,A0A182H148,A0A182H4Y8,A0A182H885,A0A182H8V1,A0A182HAJ2,A0A182HDP2
GO:0042147	Retrograde transport, endosome to golgi	9	44	0.58	0.025	A0A182G317,109428255,A0A182GHS0,A0A182GPC2,A0A182GQE8,A0A182GWR3,A0A182H3C7,A0A182H6U5,A0A182H855
GO:0006900	Vesicle budding from membrane	6	19	0.77	0.0252	109413270,A0A182GCS8,A0A182GFD6,A0A182GN22,A0A182GTM7,A0A182H8F2
GO:0016458	Gene silencing	18	142	0.38	0.0252	A0A182G4T4,A0A182GB18,A0A182GBC4,A0A182GD04,A0A182GFD6,A0A182GJE5,A0A182GTI0,A0A182GUS7,A0A182GWS4,A0A182GX17,A0A182GXL0,A0A182GYU8,A0A182GZ79,A0A182H120,A0A182H375,A0A182H3B4,A0A182H9M9,109415978
GO:0022411	Cellular component disassembly	18	142	0.38	0.0252	Atg8,A0A182GA38,A0A182GAA5,A0A182GFD6,A0A182GG36,A0A182GJM2,A0A182GKZ0,A0A182GL48,A0A182GPL7,A0A182GQJ8,Atlastin,A0A182GUS7,109413559,A0A182GWS4,A0A182GXS5,A0A182H4Y8,A0A182HCC7,A0A182HDL7
GO:0051726	Regulation of cell cycle	35	366	0.25	0.0252	A0A182G103,A0A182G315,A0A182G514,A0A182G7D9,A0A182G9E0,A0A182GDK8,A0A182GFD6,A0A182GFJ6,A0A182GFX5,A0A182GL08,A0A182GL27,A0A182GM69,A0A182GQ67,A0A182GSR6,109419754,A0A182GTT4,A0A182GU74,A0A182GU95,A0A182GUS4,A0A182GWI8,109621960,A0A182GZM1,A0A182H121,A0A182H4B4,A0A182H4N2,A0A182H5G6,A0A182H5Y0,A0A182H6N9,109406982,A0A182HC83,A0A182HCV9,A0A182HCZ6,A0A182HDK1,A0A182HFC8,109402166
GO:0042273	Ribosomal large subunit biogenesis	11	64	0.51	0.026	109622248,109428755,A0A182G2C7,A0A182G9G3,A0A182GKE5,109424214,A0A182GUI3,A0A182GWM0,A0A182H105,A0A182HAY3,109420069
GO:2000647	Negative regulation of stem cell proliferation	7	27	0.69	0.0263	A0A182GFD6,A0A182GQ67,A0A182GU76,109397924,A0A182H4B4,109415978,A0A182HCC7
GO:0009617	Response to bacterium	19	156	0.36	0.028	A0A023EVY7,A0A182G0Z2,A0A182G2D9,A0A182G4S5,A0A182GCS8,MED16,A0A182GF22,A0A182GFM0,A0A182GKE9,A0A182GKQ3,109423856,A0A182GMY7,A0A182GU76,109431791,A0A182GXL0,A0A182H0D2,A0A182H5G6,A0A182HAA8,A0A182HEI3
GO:0017038	Protein import	13	86	0.45	0.0281	109409292,109621952,A0A182G103,A0A182G4G8,A0A182G8I8,A0A182GHU1,A0A182GIE9,A0A182GSK7,A0A182GWM2,109429231,A0A182H9Q3,A0A182HB70,A0A182HEV0
GO:0007041	Lysosomal transport	8	36	0.62	0.0283	109430016,A0A182GAA5,A0A182GG36,A0A182GHS0,A0A182GQJ8,A0A182GTM7,A0A182H4Y8,A0A182H855
GO:0030707	Ovarian follicle cell development	28	273	0.28	0.0285	109622751,109404879,A0A182G2P3,A0A182G585,A0A182G846,A0A182GBC4,A0A182GIT4,A0A182GKE9,A0A182GL27,A0A182GLB8,A0A182GM69,A0A182GQJ8,A0A182GSJ1,A0A182GSJ2,A0A182GTT4,A0A182GU95,A0A182GW36,109415070,A0A182GWI8,109397924,A0A182GZ17,A0A182H502,A0A182H6E9,109414891,A0A182H8V1,A0A182HBK6,A0A182HCJ5,A0A182HDK1
GO:0044262	Cellular carbohydrate metabolic process	15	109	0.41	0.0291	109401260,A0A023EVY7,A0A182G9V5,A0A182GES2,A0A182GES3,A0A182GJM2,A0A182GPB6,A0A182GWM5,A0A182H0H6,A0A182H4A4,A0A182H5Z9,A0A182H888,A0A182H933,109410794,A0A182HBI7
GO:0006281	DNA repair	25	234	0.3	0.0298	A0A023EUH3,A0A182G367,A0A182G3H5,A0A182G7F0,A0A182G8A8,A0A182GAA5,A0A182GCY4,A0A182GG36,A0A182GQ18,A0A182GQW9,A0A182GUY7,A0A182GYE7,A0A182GYL5,A0A182GZ17,A0A182GZK9,A0A182H0D2,A0A182H338,A0A182H4K7,A0A182H6G2,A0A182HAP6,109419648,A0A182HCZ8,A0A182HD83,A0A182HEW6,109430831
GO:0021700	Developmental maturation	22	195	0.32	0.0298	A0A182G3W3,A0A182G4G3,A0A182G9Q0,A0A182GFD6,A0A182GHD4,A0A182GJ16,A0A182GL27,A0A182GMG4,A0A182GPL4,A0A182GQ19,A0A182GTT4,A0A182GU95,A0A182GV58,A0A182GYM4,A0A182GZH9,A0A182GZM1,A0A182GZY0,A0A182H350,109432132,A0A182HCJ5,A0A182HCV9,109402166
GO:0001732	Formation of cytoplasmic translation initiation complex	5	13	0.86	0.0306	109622528,109398039,A0A182G5X2,A0A182H0R8,A0A182H7N7
GO:0006739	NADP metabolic process	5	13	0.86	0.0306	A0A182G623,A0A182GAN1,A0A182GIY4,A0A182GWF2,A0A182H4A4
GO:0006650	Glycerophospholipid metabolic process	15	110	0.41	0.0308	A0A182G572,A0A182G5F6,A0A182G7I9,109424772,A0A182G874,A0A182GET3,A0A182GI29,A0A182GQ65,A0A182GRN5,A0A182GT55,A0A182GVE6,A0A182H1G5,A0A182H2A4,A0A182H5V2,A0A182H9D4
GO:0032535	Regulation of cellular component size	21	183	0.33	0.0308	109412175,A0A182G2P3,A0A182G514,A0A182G6S2,A0A182G846,A0A182GBU5,A0A182GF42,A0A182GIE9,A0A182GLB8,A0A182GQ79,A0A182GRQ9,A0A182GSR6,Atlastin,A0A182GZ51,A0A182H5L1,A0A182H5M6,A0A182H6E9,A0A182H7N6,A0A182HBK6,A0A182HEY1,A0A182HEZ4
GO:1902903	Regulation of supramolecular fiber organization	17	134	0.38	0.0316	109412175,A0A182G2P3,A0A182G6S2,A0A182GF42,A0A182GIE9,A0A182GJM1,A0A182GLB8,A0A182GQ79,A0A182GRQ9,Atlastin,A0A182GWV6,A0A182GZM1,A0A182GZY0,A0A182H6E9,A0A182HBK6,A0A182HCV9,A0A182HEZ4
GO:0019222	Regulation of metabolic process	192	2929	0.09	0.0319	109430574,Atg8,109418266,109413799,109408706,109433209,109399345,109622528,109622751,109433121,109415040,109398039,109428756,A0A023EUH3,A0A023EVR5,A0A023EVY7,A0A182G110,A0A182G1D6,A0A182G211,A0A182G2D4,A0A182G2U4,A0A182G367,A0A182G4B2,A0A182G4G3,A0A182G4T4,A0A182G4V7,A0A182G514,A0A182G5X2,A0A182G622,109404367,A0A182G6W9,A0A182G6X1,A0A182G7D9,109407042,A0A182G814,A0A182G846,109424772,A0A182G8C0,A0…
GO:0000381	Regulation of alternative mrna splicing, via spliceosome	13	89	0.44	0.0353	109430574,109399345,A0A182G2U4,A0A182GC97,A0A182GH70,A0A182GL08,A0A182GPM0,A0A182GRM7,A0A182GUV3,109412921,A0A182H8H6,A0A182H8J0,A0A182HC83
GO:0007346	Regulation of mitotic cell cycle	22	199	0.32	0.0361	A0A182G103,A0A182G315,A0A182G9E0,A0A182GFD6,A0A182GL08,A0A182GL27,A0A182GM69,A0A182GSR6,109419754,A0A182GTT4,A0A182GU95,A0A182GUS4,A0A182GWI8,A0A182GZM1,A0A182H4B4,A0A182H5Y0,A0A182H6N9,109406982,A0A182HC83,A0A182HCV9,A0A182HCZ6,A0A182HFC8
GO:0042558	Pteridine-containing compound metabolic process	6	21	0.73	0.0361	109414165,A0A182GLR5,A0A182GQJ8,A0A182GXL6,A0A182HAI0,A0A182HAJ6
GO:0043067	Regulation of programmed cell death	26	252	0.29	0.0362	109433209,A0A182G3W4,109404367,A0A182G8T3,A0A182GAQ6,A0A182GFD6,A0A182GFQ4,A0A182GGC0,A0A182GH73,A0A182GJB3,A0A182GL27,A0A182GNT4,A0A182GQ77,109419754,A0A182GTT4,A0A182GU91,109420799,A0A182GWI8,109397924,A0A182GYM4,109621960,109415978,A0A182HCB7,A0A182HCJ9,A0A182HDK1,A0A182HDK4
GO:0007265	Ras protein signal transduction	11	68	0.48	0.037	109623266,109414616,109402213,109408243,A0A182G103,109428255,A0A182GTB4,A0A182GW36,A0A182H029,A0A182H1N8,A0A182H3U4
GO:0042981	Regulation of apoptotic process	24	226	0.3	0.0373	109433209,A0A182G3W4,109404367,A0A182G8T3,A0A182GAQ6,A0A182GFQ4,A0A182GGC0,A0A182GH73,A0A182GL27,A0A182GNT4,A0A182GQ77,109419754,A0A182GTT4,A0A182GU91,109420799,A0A182GWI8,109397924,A0A182GYM4,109621960,109415978,A0A182HCB7,A0A182HCJ9,A0A182HDK1,A0A182HDK4
GO:0002230	Positive regulation of defense response to virus by host	5	14	0.82	0.0378	A0A182G4T4,A0A182G7D9,A0A182GIE9,A0A182GU76,A0A182GUS7
GO:0006766	Vitamin metabolic process	5	14	0.82	0.0378	A0A182G365,109410395,A0A182HAJ6,A0A182HBD2,A0A182HCF9
GO:0016482	Cytosolic transport	12	79	0.45	0.0378	A0A182G317,109428255,A0A182GHS0,A0A182GPC2,A0A182GQE8,A0A182GQJ8,A0A182GTM7,A0A182GWR3,A0A182H3C7,A0A182H6U5,109414891,A0A182H855
GO:0008610	Lipid biosynthetic process	28	281	0.27	0.0388	A0A182G4V3,A0A182G5F6,A0A182G7I9,A0A182G9I5,A0A182G9R7,A0A182GBF4,A0A182GBH6,A0A182GET3,A0A182GGA0,A0A182GK39,A0A182GKQ2,A0A182GLI3,A0A182GMG4,A0A182GNG4,A0A182GQ65,A0A182GRN5,A0A182GT55,A0A182GVE6,A0A182GYF2,A0A182H2A4,A0A182H3B5,A0A182H3Q8,A0A182H484,A0A182H5V2,A0A182H888,A0A182H9D4,A0A182HDB3,A0A182HDU2
GO:0008356	Asymmetric cell division	14	102	0.41	0.039	A0A182GAL5,A0A182GJM1,A0A182GMG6,A0A182GRQ9,A0A182GU95,A0A182GWS4,A0A182GX74,109412921,A0A182GZ79,A0A182GZM1,A0A182GZY0,A0A182H6N9,A0A182HCV9,A0A182HDP2
GO:0009994	Oocyte differentiation	18	150	0.35	0.039	A0A182G3W3,A0A182G4G3,A0A182GB18,A0A182GF42,A0A182GFD6,A0A182GHD4,A0A182GL27,A0A182GQ19,A0A182GQ67,A0A182GRQ9,A0A182GTT4,A0A182GU95,A0A182GZM1,A0A182GZY0,A0A182H375,A0A182HCJ5,A0A182HCV9,109402166
GO:0006906	Vesicle fusion	8	39	0.58	0.04	109427322,A0A182G881,A0A182G9K5,109405264,A0A182GQJ8,109431791,A0A182H148,A0A182H4Y8
GO:0030833	Regulation of actin filament polymerization	11	69	0.47	0.04	109412175,A0A182G2P3,A0A182G6S2,A0A182GF42,A0A182GIE9,A0A182GLB8,A0A182GQ79,A0A182GRQ9,A0A182H6E9,A0A182HBK6,A0A182HEZ4
GO:0010636	Positive regulation of mitochondrial fusion	3	3	1.27	0.0403	A0A182HCB7,A0A182HCJ9,A0A182HEV7
GO:0051961	Negative regulation of nervous system development	16	127	0.37	0.0426	A0A182G2A3,A0A182G352,A0A182G514,A0A182G6P0,A0A182GFD6,A0A182GL26,A0A182GL27,A0A182GQ67,A0A182GTB6,A0A182GTT4,109397924,A0A182H121,A0A182H4B4,A0A182H8K9,109415978,A0A182HCC7
GO:0007088	Regulation of mitotic nuclear division	11	70	0.47	0.0437	A0A182G103,A0A182G315,A0A182G9E0,A0A182GL27,A0A182GTT4,A0A182GU95,A0A182GUS4,A0A182GZM1,A0A182H6N9,109406982,A0A182HCV9
GO:0008654	Phospholipid biosynthetic process	12	81	0.44	0.044	A0A182G5F6,A0A182G7I9,A0A182G9R7,A0A182GBH6,A0A182GET3,A0A182GQ65,A0A182GRN5,A0A182GT55,A0A182GVE6,A0A182H2A4,A0A182H5V2,A0A182H9D4
GO:0060548	Negative regulation of cell death	17	140	0.36	0.0447	A0A182G3W4,A0A182G8T3,A0A182GAQ6,A0A182GFQ4,A0A182GGC0,A0A182GH73,A0A182GL27,A0A182GNT4,A0A182GQ77,109419754,A0A182GTT4,A0A182GU91,109397924,A0A182H1X2,109415978,A0A182HCB7,A0A182HCJ9
GO:1901607	Alpha-amino acid biosynthetic process	8	40	0.57	0.0451	A0A182G9S9,A0A182GDF3,A0A182GG46,A0A182GH21,A0A182GWN5,A0A182HAJ6,A0A182HBN0,A0A182HEV7
GO:0051258	Protein polymerization	7	31	0.63	0.0458	A0A182GQ67,A0A182GTM9,A0A182GZY0,A0A182H8F2,A0A182HCB7,A0A182HCJ9,A0A182HDP2
GO:0072384	Organelle transport along microtubule	7	31	0.63	0.0458	A0A182G352,A0A182G4S0,A0A182G846,A0A182GMM7,A0A182GTM7,A0A182GU95,A0A182HC14
GO:0006084	acetyl-CoA metabolic process	5	15	0.79	0.0462	109398460,A0A182G9R7,A0A182GK39,A0A182GV13,A0A182GYR7
GO:0019318	Hexose metabolic process	9	50	0.53	0.0462	109415040,A0A182G2D9,A0A182GBM7,A0A182GGN4,A0A182GXK5,A0A182H0S2,A0A182H1G4,A0A182H888,A0A182HBI7
GO:0070918	Production of small rna involved in gene silencing by rna	5	15	0.79	0.0462	A0A182GUS7,A0A182GX17,A0A182GYU8,A0A182GZ79,A0A182H375
GO:0072553	Terminal button organization	5	15	0.79	0.0462	109412175,A0A182G2A3,A0A182GFD6,A0A182GQ79,109400510
GO:0044242	Cellular lipid catabolic process	12	82	0.44	0.0468	109404943,A0A023ET31,A0A182G804,A0A182GCY2,A0A182GHY2,A0A182GNG4,A0A182GT73,A0A182GT74,A0A182GWU9,A0A182H3Q8,A0A182H888,109411571
GO:0045017	Glycerolipid biosynthetic process	11	71	0.46	0.0468	A0A182G5F6,A0A182G7I9,A0A182GET3,A0A182GQ65,A0A182GRN5,A0A182GT55,A0A182GVE6,A0A182H2A4,A0A182H5V2,A0A182H888,A0A182H9D4
GO:0046627	Negative regulation of insulin receptor signaling pathway	6	23	0.69	0.0485	A0A182G514,A0A182GFD6,A0A182GH73,A0A182GL27,A0A182GTT4,A0A182H641
GO:0099172	Presynapse organization	6	23	0.69	0.0485	109430016,109412175,A0A182G2A3,A0A182GFD6,A0A182GQ79,109400510
GO:2000178	Negative regulation of neural precursor cell proliferation	6	23	0.69	0.0485	A0A182GQ67,109419754,109397924,A0A182H4B4,109415978,A0A182HCC7
GO:0006892	post-Golgi vesicle-mediated transport	8	41	0.56	0.0494	A0A182G4G0,A0A182GTM7,A0A182GWR3,109430029,A0A182H148,A0A182H6U5,A0A182H855,A0A182H8V1
GO:0010941	Regulation of cell death	28	288	0.26	0.0496	109433209,A0A182G3W4,109404367,A0A182G8T3,A0A182GAQ6,A0A182GFD6,A0A182GFQ4,A0A182GGC0,A0A182GH73,A0A182GJB3,A0A182GL27,A0A182GNT4,A0A182GQ77,109419754,A0A182GTT4,A0A182GU91,109420799,A0A182GWI8,109397924,A0A182GYM4,109621960,A0A182H1X2,109415978,A0A182HCB7,A0A182HCJ9,A0A182HDK1,A0A182HDK4,A0A182HDP9
