# Supplementary material for: Impact of CHIKV Replication on the Global Proteome of Aedes albopictus Cells
Source: Proteomes. 2022 Nov 10;10(4):38. doi: 10.3390/proteomes10040038 (PMC9680348; doi:10.3390/proteomes10040038)
Supplement: Supplementary file 1 [file proteomes-10-00038-s001.zip › proteomes-1869526-supplementary/Supplementary Material/Supplementary information S3 Pathways analysis of upregulated and downregulated proteins.xlsx]

## Sheet: 12 hpi downregulated genes
AALF015210
AALF005506
AALF022258
AALF009734
AALF026816
AALF014824
AALF013153
AALF010646
AALF028388
AALF018287
AALF007138
AALF022527
AALF005065
AALF022229
AALF008970
AALF002780
AALF022370
AALF019796
AALF026230
AALF022600
AALF016958
AALF026971
AALF022252
AALF020516
AALF011675
AALF010979
AALF014859
AALF001770
AALF013833
AALF016817
AALF018022
AALF017330
AALF018477
AALF025691
AALF027818
AALF026097
AALF021789
AALF024605
AALF008423
AALF012302
AALF020133
AALF013554
AALF027222
AALF011345
AALF007316
AALF015086
AALF010177
AALF004041
AALF016776
AALF019844
AALF005953
AALF009370
AALF016979
AALF010262
AALF005517
AALF004221
AALF005355
AALF014955
AALF010173
AALF007059
AALF014390
AALF021885
AALF011670
AALF016669
AALF013414
AALF010797
AALF022562
AALF014165
AALF017334
AALF026002
AALF003898
AALF000753
AALF010622
AALF028644
AALF013616
AALF016912
AALF021671
AALF026989
AALF017480
AALF018204
AALF013292
AALF002564
AALF016123
AALF014784
AALF004218
AALF002735
AALF021215
AALF006677
AALF028095
AALF008801
AALF022185
AALF022190
AALF003720
AALF008938
AALF008136
AALF027420
AALF024437
AALF011047
AALF011533
AALF005696
AALF010624
AALF021042
AALF025307
AALF001159
AALF026729
AALF012391
AALF002791
AALF006336
AALF020267
AALF024825
AALF020987
AALF011344
AALF019080
AALF007783
AALF027040
AALF010205
AALF028042
AALF008498
AALF011616
AALF003102
AALF026130
AALF000803
AALF017749
AALF005374
AALF003471
AALF020028
AALF011980
AALF002941
AALF002644
AALF003825
AALF028554
AALF008525
AALF021605
AALF015139

## Sheet: 12 hpi dowregulated pathways
Enrichment FDR	nGenes	Pathway Genes	Fold Enrichment	Pathway	URL	Genes
1.2742e-08	34	1253	3.55082	Gene expression	http://amigo.geneontology.org/amigo/term/GO:0010467	CCG000753.2 RP20_CCG000803 CCG002644.1 RP20_CCG002735 CCG003471.1 CCG003720.1 RP20_CCG005517 CCG005953.1 CCG006336.1 CCG007059.1 RP20_CCG008423 RP20_CCG010173 RP20_CCG010205 RP20_CCG010624 RP20_CCG010797 RP20_CCG011344 RP20_CCG011345 RP20_CCG011616 CCG013153.1 CCG013833.1 CCG014390.1 RP20_CCG014824 RP20_CCG016123.2 CCG016776.1 CCG017334.1 RP20_CCG021042 RP20_CCG022229 CCG022252.1 CCG025691.1 CCG0…
8.14249e-06	15	355	5.52922	Peptide biosynthetic process	http://amigo.geneontology.org/amigo/term/GO:0043043	RP20_CCG000803 CCG002644.1 CCG003471.1 CCG005953.1 CCG006336.1 CCG007059.1 RP20_CCG008423 RP20_CCG011345 CCG013833.1 CCG014390.1 RP20_CCG016123.2 CCG017334.1 RP20_CCG022229 RP20_CCG028095 RP20_CCG028644
8.14249e-06	15	350	5.60821	Translation	http://amigo.geneontology.org/amigo/term/GO:0006412	RP20_CCG000803 CCG002644.1 CCG003471.1 CCG005953.1 CCG006336.1 CCG007059.1 RP20_CCG008423 RP20_CCG011345 CCG013833.1 CCG014390.1 RP20_CCG016123.2 CCG017334.1 RP20_CCG022229 RP20_CCG028095 RP20_CCG028644
9.07397e-06	15	366	5.36304	Amide biosynthetic process	http://amigo.geneontology.org/amigo/term/GO:0043604	RP20_CCG000803 CCG002644.1 CCG003471.1 CCG005953.1 CCG006336.1 CCG007059.1 RP20_CCG008423 RP20_CCG011345 CCG013833.1 CCG014390.1 RP20_CCG016123.2 CCG017334.1 RP20_CCG022229 RP20_CCG028095 RP20_CCG028644
1.95454e-05	37	2063	2.34695	Cellular nitrogen compound metabolic process	http://amigo.geneontology.org/amigo/term/GO:0034641	CCG000753.2 RP20_CCG000803 CCG002644.1 RP20_CCG002735 CCG003471.1 CCG003720.1 RP20_CCG005517 CCG005953.1 CCG006336.1 CCG007059.1 RP20_CCG008423 RP20_CCG008498 RP20_CCG010173 RP20_CCG010205 RP20_CCG010624 RP20_CCG010797 RP20_CCG011047 RP20_CCG011344 RP20_CCG011345 RP20_CCG011616 CCG013153.1 CCG013833.1 CCG014390.1 RP20_CCG014824 RP20_CCG016123.2 CCG016776.1 CCG017330.1 CCG017334.1 RP20_CCG021042 R…
1.95454e-05	8	89	11.7625	Ribosome biogenesis	http://amigo.geneontology.org/amigo/term/GO:0042254	RP20_CCG002564 RP20_CCG002735 RP20_CCG010173 RP20_CCG011616 CCG013153.1 RP20_CCG014824 CCG014955.1 CCG028554.1
1.95454e-05	15	406	4.83466	Peptide metabolic process	http://amigo.geneontology.org/amigo/term/GO:0006518	RP20_CCG000803 CCG002644.1 CCG003471.1 CCG005953.1 CCG006336.1 CCG007059.1 RP20_CCG008423 RP20_CCG011345 CCG013833.1 CCG014390.1 RP20_CCG016123.2 CCG017334.1 RP20_CCG022229 RP20_CCG028095 RP20_CCG028644
3.72824e-05	15	432	4.54369	Cellular amide metabolic process	http://amigo.geneontology.org/amigo/term/GO:0043603	RP20_CCG000803 CCG002644.1 CCG003471.1 CCG005953.1 CCG006336.1 CCG007059.1 RP20_CCG008423 RP20_CCG011345 CCG013833.1 CCG014390.1 RP20_CCG016123.2 CCG017334.1 RP20_CCG022229 RP20_CCG028095 RP20_CCG028644
9.12865e-05	6	53	14.8141	RRNA processing	http://amigo.geneontology.org/amigo/term/GO:0006364	RP20_CCG002735 RP20_CCG010173 RP20_CCG011616 CCG013153.1 RP20_CCG014824 CCG028554.1
9.18514e-05	6	54	14.5398	RRNA metabolic process	http://amigo.geneontology.org/amigo/term/GO:0016072	RP20_CCG002735 RP20_CCG010173 RP20_CCG011616 CCG013153.1 RP20_CCG014824 CCG028554.1
9.4827e-05	8	120	8.72388	Ribonucleoprotein complex biogenesis	http://amigo.geneontology.org/amigo/term/GO:0022613	RP20_CCG002564 RP20_CCG002735 RP20_CCG010173 RP20_CCG011616 CCG013153.1 RP20_CCG014824 CCG014955.1 CCG028554.1
0.000308398	23	1126	2.67295	Cellular nitrogen compound biosynthetic process	http://amigo.geneontology.org/amigo/term/GO:0044271	CCG000753.2 RP20_CCG000803 CCG002644.1 CCG003471.1 CCG003720.1 RP20_CCG005517 CCG005953.1 CCG006336.1 CCG007059.1 RP20_CCG008423 RP20_CCG010797 RP20_CCG011345 CCG013833.1 CCG014390.1 RP20_CCG016123.2 CCG016776.1 CCG017330.1 CCG017334.1 RP20_CCG022229 CCG022252.1 CCG025691.1 RP20_CCG028095 RP20_CCG028644
0.000392298	11	299	4.81418	RNA processing	http://amigo.geneontology.org/amigo/term/GO:0006396	RP20_CCG002735 RP20_CCG010173 RP20_CCG010205 RP20_CCG010624 RP20_CCG011344 RP20_CCG011616 CCG013153.1 RP20_CCG014824 RP20_CCG021042 CCG028042.1 CCG028554.1
0.000548805	16	636	3.29203	Organonitrogen compound biosynthetic process	http://amigo.geneontology.org/amigo/term/GO:1901566	RP20_CCG000803 CCG002644.1 CCG003471.1 CCG005953.1 CCG006336.1 CCG007059.1 RP20_CCG008423 RP20_CCG011345 CCG013833.1 CCG014390.1 RP20_CCG016123.2 CCG017330.1 CCG017334.1 RP20_CCG022229 RP20_CCG028095 RP20_CCG028644
0.000777358	22	1137	2.532	Cellular macromolecule biosynthetic process	http://amigo.geneontology.org/amigo/term/GO:0034645	CCG000753.2 RP20_CCG000803 CCG002644.1 CCG003471.1 CCG003720.1 RP20_CCG005517 CCG005953.1 CCG006336.1 CCG007059.1 RP20_CCG008423 RP20_CCG010797 RP20_CCG011345 CCG013833.1 CCG014390.1 RP20_CCG016123.2 CCG016776.1 CCG017334.1 RP20_CCG022229 CCG022252.1 CCG025691.1 RP20_CCG028095 RP20_CCG028644
0.000777358	24	1311	2.39557	Cellular protein metabolic process	http://amigo.geneontology.org/amigo/term/GO:0044267	CCG000753.2 RP20_CCG000803 CCG002644.1 CCG003471.1 RP20_CCG003898.4 RP20_CCG005517 CCG005953.1 CCG006336.1 CCG007059.1 RP20_CCG008423 RP20_CCG011345 RP20_CCG013616 CCG013833.1 CCG014390.1 RP20_CCG016123.2 CCG017334.1 RP20_CCG017749 RP20_CCG018477 RP20_CCG020133 RP20_CCG020516 RP20_CCG022229 CCG022370.1 RP20_CCG028095 RP20_CCG028644
0.000777358	16	665	3.14847	Cellular component organization or biogenesis	http://amigo.geneontology.org/amigo/term/GO:0071840	RP20_CCG002564 RP20_CCG002735 RP20_CCG008498 RP20_CCG010173 RP20_CCG011047 RP20_CCG011616 RP20_CCG011675 CCG013153.1 RP20_CCG014824 CCG014955.1 RP20_CCG020267 RP20_CCG020987 CCG022562.4 RP20_CCG026002 RP20_CCG026729 CCG028554.1
0.000777358	22	1141	2.52312	Macromolecule biosynthetic process	http://amigo.geneontology.org/amigo/term/GO:0009059	CCG000753.2 RP20_CCG000803 CCG002644.1 CCG003471.1 CCG003720.1 RP20_CCG005517 CCG005953.1 CCG006336.1 CCG007059.1 RP20_CCG008423 RP20_CCG010797 RP20_CCG011345 CCG013833.1 CCG014390.1 RP20_CCG016123.2 CCG016776.1 CCG017334.1 RP20_CCG022229 CCG022252.1 CCG025691.1 RP20_CCG028095 RP20_CCG028644
0.00133962	5	60	10.9049	Microtubule-based movement	http://amigo.geneontology.org/amigo/term/GO:0007018	RP20_CCG001770 RP20_CCG005696 CCG008801.1 CCG010622.1 RP20_CCG017480
0.00192013	3	14	28.041	MRNA-containing ribonucleoprotein complex export from nucleus	http://amigo.geneontology.org/amigo/term/GO:0071427	CCG005953.1 RP20_CCG010205 CCG026989.1
0.00192013	3	14	28.041	MRNA export from nucleus	http://amigo.geneontology.org/amigo/term/GO:0006406	CCG005953.1 RP20_CCG010205 CCG026989.1
0.00213473	44	3433	1.67718	Macromolecule metabolic process	http://amigo.geneontology.org/amigo/term/GO:0043170	CCG000753.2 RP20_CCG000803 CCG002644.1 RP20_CCG002735 CCG003471.1 CCG003720.1 RP20_CCG003898.4 RP20_CCG005517 CCG005953.1 CCG006336.1 CCG007059.1 RP20_CCG008423 RP20_CCG008498 RP20_CCG010173 RP20_CCG010205 RP20_CCG010624 RP20_CCG010797 RP20_CCG011047 RP20_CCG011344 RP20_CCG011345 RP20_CCG011616 CCG013153.1 RP20_CCG013616 CCG013833.1 CCG014390.1 RP20_CCG014824 RP20_CCG016123.2 CCG016776.1 CCG01733…
0.00213473	45	3535	1.6658	Cellular metabolic process	http://amigo.geneontology.org/amigo/term/GO:0044237	CCG000753.2 RP20_CCG000803 CCG002644.1 RP20_CCG002735 CCG003471.1 CCG003720.1 RP20_CCG003898.4 RP20_CCG005517 CCG005953.1 CCG006336.1 CCG007059.1 RP20_CCG008423 RP20_CCG008498 RP20_CCG010173 RP20_CCG010205 RP20_CCG010624 RP20_CCG010797 RP20_CCG011047 RP20_CCG011344 RP20_CCG011345 RP20_CCG011616 CCG013153.1 RP20_CCG013616 CCG013833.1 CCG014390.1 RP20_CCG014824 RP20_CCG016123.2 CCG016776.1 CCG01733…
0.00213473	3	15	26.1716	RNA export from nucleus	http://amigo.geneontology.org/amigo/term/GO:0006405	CCG005953.1 RP20_CCG010205 CCG026989.1
0.0023594	3	16	24.5359	Ribonucleoprotein complex localization	http://amigo.geneontology.org/amigo/term/GO:0071166	CCG005953.1 RP20_CCG010205 CCG026989.1
0.0023594	3	16	24.5359	Ribonucleoprotein complex export from nucleus	http://amigo.geneontology.org/amigo/term/GO:0071426	CCG005953.1 RP20_CCG010205 CCG026989.1
0.00332015	2	4	65.4291	Retrograde vesicle-mediated transport, Golgi to endoplasmic reticulum	http://amigo.geneontology.org/amigo/term/GO:0006890	RP20_CCG008938 RP20_CCG016958
0.00332015	2	4	65.4291	Response to unfolded protein	http://amigo.geneontology.org/amigo/term/GO:0006986	CCG002780.1 CCG012391.1
0.00477441	6	132	5.9481	NcRNA processing	http://amigo.geneontology.org/amigo/term/GO:0034470	RP20_CCG002735 RP20_CCG010173 RP20_CCG011616 CCG013153.1 RP20_CCG014824 CCG028554.1
0.00477441	18	986	2.38889	RNA metabolic process	http://amigo.geneontology.org/amigo/term/GO:0016070	CCG000753.2 RP20_CCG002735 CCG003720.1 RP20_CCG005517 RP20_CCG010173 RP20_CCG010205 RP20_CCG010624 RP20_CCG010797 RP20_CCG011344 RP20_CCG011616 CCG013153.1 RP20_CCG014824 CCG016776.1 RP20_CCG021042 CCG022252.1 CCG025691.1 CCG028042.1 CCG028554.1

## Sheet: 12 hpi upregulated genes
AALF008038
AALF009509
AALF004285
AALF012329
AALF005644
AALF011414
AALF028467
AALF022486
AALF020955
AALF001477
AALF028575
AALF017221
AALF013643
AALF010417
AALF008678
AALF005817
AALF004603
AALF003591
AALF011255
AALF015181
AALF013062
AALF000947
AALF000946
AALF013060
AALF025579
AALF020799
AALF001195
AALF008452
AALF000120
AALF015041
AALF025927
AALF009032
AALF009360
AALF028181
AALF017935
AALF028028
AALF007929
AALF000833
AALF022068
AALF017072
AALF008589
AALF003588
AALF021152
AALF018237
AALF000277
AALF011048
AALF006719
AALF012726
AALF003077
AALF007997
AALF004064
AALF000831
AALF012257
AALF026217
AALF018289
AALF019111
AALF025489
AALF006456
AALF012062
AALF019743
AALF013237
AALF027571
AALF006382
AALF008119
AALF017418
AALF022754
AALF006402
AALF025344
AALF010377
AALF009867
AALF013831
AALF017764
AALF018184
AALF020262
AALF005359
AALF009678
AALF007016
AALF020161
AALF010933
AALF009955
AALF016814
AALF008962
AALF015060
AALF022264
AALF027575
AALF023646
AALF007261
AALF012376
AALF023621
AALF008381
AALF015406
AALF014817
AALF002516
AALF026069
AALF021709
AALF006301
AALF020790
AALF026658
AALF006714
AALF004974
AALF026901
AALF020341
AALF004979
AALF002599
AALF008411
AALF012046
AALF007632
AALF000726
AALF016021
AALF003105
AALF010007
AALF005020
AALF017036
AALF020021
AALF008331
AALF012284
AALF022155
AALF026819
AALF027934
AALF010132
AALF023338
AALF007372
AALF028628
AALF004775
AALF002881
AALF024777
AALF013431
AALF027156
AALF002514
AALF012590
AALF022976
AALF008036
AALF013248
AALF006785
AALF008344
AALF016668
AALF013979
AALF008762
AALF004520
AALF003837
AALF007582
AALF015332
AALF009770
AALF022441
AALF013928
AALF012286
AALF011026
AALF016308
AALF006747
AALF028091
AALF015441
AALF000498
AALF025699
AALF011313
AALF018648
AALF008264
AALF016114
AALF007309
AALF020853
AALF027208
AALF019606
AALF006101
AALF023336
AALF025390
AALF002936
AALF001269
AALF007074
AALF028004
AALF023682
AALF009221
AALF009332
AALF006820
AALF020954
AALF021583
AALF014166
AALF015696
AALF010544
AALF011172
AALF027745
AALF014911
AALF014497
AALF002635
AALF025639
AALF020908
AALF020465
AALF007395
AALF022452
AALF022710
AALF015483
AALF000824
AALF011843
AALF020966
AALF025396
AALF010427
AALF024142

## Sheet: 12 hpi upregulated pathways
Enrichment FDR	nGenes	Pathway Genes	Fold Enrichment	Pathway	URL	Genes
0.0186612	2	2	89.9231	GDP-fucose import into Golgi lumen	http://amigo.geneontology.org/amigo/term/GO:0036085	RP20_CCG000726 CCG007632.1
0.0186612	2	2	89.9231	Purine nucleotide-sugar transmembrane transport	http://amigo.geneontology.org/amigo/term/GO:0090480	RP20_CCG000726 CCG007632.1
0.0186612	2	2	89.9231	GDP-fucose transmembrane transport	http://amigo.geneontology.org/amigo/term/GO:0015783	RP20_CCG000726 CCG007632.1
0.0237672	4	28	12.8462	Regulation of cellular catabolic process	http://amigo.geneontology.org/amigo/term/GO:0031329	RP20_CCG008331.2 CCG008411.1 RP20_CCG012046 CCG020021.1
0.0237672	2	3	59.9487	Regulation of mitochondrial mRNA stability	http://amigo.geneontology.org/amigo/term/GO:0044528	RP20_CCG008331.2 CCG020021.1
0.0237672	2	3	59.9487	NADP biosynthetic process	http://amigo.geneontology.org/amigo/term/GO:0006741	RP20_CCG006456 CCG012062.1
0.0237672	4	32	11.2404	Regulation of catabolic process	http://amigo.geneontology.org/amigo/term/GO:0009894	RP20_CCG008331.2 CCG008411.1 RP20_CCG012046 CCG020021.1
0.0237672	2	3	59.9487	NAD metabolic process	http://amigo.geneontology.org/amigo/term/GO:0019674	RP20_CCG006456 CCG012062.1
0.0330992	12	356	3.03111	Organic substance transport	http://amigo.geneontology.org/amigo/term/GO:0071702	RP20_CCG000726 RP20_CCG003105 CCG004603.1 CCG004979.1 CCG006714.1 CCG007632.1 RP20_CCG009770 CCG013237.1 RP20_CCG016021 CCG020262.1 CCG020465.1 RP20_CCG022976
0.0330992	2	4	44.9615	Nucleotide-sugar transmembrane transport	http://amigo.geneontology.org/amigo/term/GO:0015780	RP20_CCG000726 CCG007632.1
0.0497829	2	5	35.9692	Regulation of autophagy	http://amigo.geneontology.org/amigo/term/GO:0010506	CCG008411.1 RP20_CCG012046

## Sheet: 60 hpi downregulated genes
AALF016979
AALF011938
AALF016955
AALF010587
AALF016124
AALF026224
AALF019572
AALF020841
AALF025212
AALF016611
AALF021807
AALF002791
AALF026527
AALF008765
AALF025903
AALF024605
AALF011481
AALF014559
AALF020581
AALF027350
AALF014528
AALF019859
AALF020799
AALF014260
AALF009548
AALF006341
AALF007392
AALF011145
AALF020030
AALF011983
AALF028372
AALF005221
AALF010109
AALF002300
AALF022326
AALF022807
AALF007785
AALF013298
AALF019659
AALF010685
AALF016221
AALF002804
AALF004191
AALF012688
AALF019484
AALF014689
AALF020089
AALF023971
AALF019693
AALF017663
AALF021036
AALF021331
AALF012843
AALF006821
AALF026321
AALF023562
AALF020805
AALF018219
AALF014351
AALF014350
AALF020005
AALF009067
AALF006361
AALF010144
AALF024745
AALF017935
AALF019875
AALF004225
AALF001357
AALF019695
AALF008584
AALF023126
AALF016365
AALF006339
AALF019876
AALF017733
AALF025795
AALF021760
AALF003353
AALF016095
AALF014787
AALF014171
AALF004005
AALF023673
AALF001119
AALF024843
AALF010517
AALF001572
AALF020291
AALF009662
AALF016835
AALF022452
AALF022710
AALF016188
AALF017747
AALF010107
AALF025117
AALF007467
AALF027546
AALF025023
AALF027814
AALF003541
AALF019717
AALF015250
AALF019098
AALF002024
AALF008538
AALF011221
AALF012779
AALF003542
AALF009347
AALF008598
AALF011175
AALF014969
AALF012590
AALF021953
AALF024239
AALF024240
AALF010561
AALF001347
AALF020197
AALF016723
AALF016861
AALF000341
AALF011144
AALF005143
AALF003187
AALF026443
AALF015539
AALF012468
AALF014760
AALF012528
AALF017385
AALF014219
AALF002986
AALF022834
AALF015929
AALF007573
AALF024232
AALF008748
AALF008801
AALF008931
AALF017480
AALF017833
AALF015997
AALF025043
AALF025604
AALF027975
AALF024637
AALF005696
AALF008891
AALF026494
AALF021243
AALF021046
AALF009981
AALF020140
AALF016961
AALF006925
AALF017876
AALF009013
AALF012003
AALF027751
AALF023951
AALF018496
AALF013775
AALF012855
AALF025950
AALF015160
AALF027096
AALF014674
AALF011696
AALF009512
AALF002645
AALF022252
AALF022858
AALF020806
AALF000273
AALF020334
AALF007758
AALF020054
AALF005955
AALF002709
AALF000936
AALF009705
AALF015210
AALF023647
AALF025940
AALF010388
AALF024926
AALF016104
AALF016478
AALF027413
AALF014148
AALF012497
AALF017693
AALF004603
AALF025938
AALF025493
AALF026564
AALF002009
AALF000915
AALF018586
AALF004064
AALF027668
AALF018729
AALF009801
AALF008250
AALF005392
AALF008152
AALF017330
AALF002101
AALF022002
AALF003124
AALF021709
AALF008592
AALF005195
AALF005069
AALF028651
AALF021147
AALF023368
AALF004188
AALF011019
AALF012780
AALF015565
AALF018534
AALF008663
AALF007782
AALF004050
AALF025948
AALF014972
AALF020473
AALF013910
AALF019046
AALF017279
AALF018108
AALF005938
AALF026259
AALF023182
AALF010020
AALF020195
AALF012336
AALF008026
AALF012823
AALF006139
AALF010115
AALF027652
AALF010622
AALF014318
AALF017993
AALF011376
AALF010024
AALF021670
AALF003587
AALF023524
AALF021952
AALF014912
AALF017526
AALF006775
AALF012494
AALF023906
AALF002395
AALF017128
AALF005017
AALF009765
AALF018252
AALF026256
AALF003767
AALF010641
AALF018728
AALF020422
AALF021193
AALF015486
AALF019474
AALF024561
AALF016400
AALF017331
AALF014496
AALF004175
AALF023117
AALF024496
AALF012857
AALF022387
AALF027260
AALF017000
AALF002449
AALF023476
AALF013614
AALF011766
AALF022407
AALF021009
AALF021817
AALF012279
AALF007470
AALF007472
AALF007572
AALF027651
AALF015612
AALF025054
AALF027719
AALF025201
AALF023879
AALF010660
AALF001502
AALF002335
AALF007705
AALF024710
AALF000668
AALF009101
AALF016555
AALF010386
AALF011885
AALF018205
AALF022910
AALF016127
AALF008657
AALF003480
AALF011605
AALF006720
AALF017095
AALF005515
AALF016515
AALF001073
AALF022758
AALF006347
AALF014116
AALF023323
AALF010892
AALF002516
AALF014786
AALF001440
AALF024228
AALF002941
AALF013465
AALF005256
AALF013156
AALF005936
AALF018110
AALF016123
AALF021377
AALF018738
AALF007595
AALF018807
AALF024018
AALF024086
AALF019400
AALF027730
AALF012786
AALF004333
AALF019383
AALF009852
AALF022185
AALF026316
AALF005453
AALF002047
AALF020386
AALF014501
AALF026862
AALF019010
AALF023548
AALF023543
AALF002418
AALF022861
AALF011947
AALF010411
AALF025146
AALF011653
AALF025420
AALF016015
AALF008130
AALF003666
AALF015811
AALF025707
AALF000345
AALF005974
AALF003567
AALF018619
AALF002601
AALF009556
AALF017223
AALF022035
AALF026099
AALF027820
AALF022582
AALF012329
AALF018133
AALF004132
AALF012408
AALF007653
AALF018613
AALF027010
AALF021919
AALF024876
AALF018403
AALF016849
AALF013515
AALF010179
AALF019390
AALF013503
AALF006299
AALF017823
AALF023750
AALF022392
AALF006685
AALF009900
AALF002731
AALF003448
AALF024285
AALF001114
AALF008541
AALF003500
AALF011238
AALF027041
AALF010176

## Sheet: 60 hpi downregulated pathways
Enrichment FDR	nGenes	Pathway Genes	Fold Enrichment	Pathway	URL	Genes
6.77626e-24	139	2338	2.52421	Organonitrogen compound metabolic process	http://amigo.geneontology.org/amigo/term/GO:1901564	RP20_CCG000273 RP20_CCG000668 CCG000915.1 RP20_CCG001347 RP20_CCG001502 CCG002009.1 CCG002024.1 RP20_CCG002047.2 RP20_CCG002300 RP20_CCG002516 CCG003124.1 RP20_CCG003187 RP20_CCG003666 RP20_CCG003767 RP20_CCG004005 CCG004050.1 RP20_CCG004188.3 RP20_CCG004225 RP20_CCG005069 CCG005143.1 CCG005453.2 RP20_CCG005515 CCG005936.1 RP20_CCG005938 CCG006339.1 RP20_CCG006341 RP20_CCG006821 CCG007467.1 RP20_…
1.93508e-18	61	636	4.07219	Organonitrogen compound biosynthetic process	http://amigo.geneontology.org/amigo/term/GO:1901566	RP20_CCG000668 CCG000915.1 RP20_CCG001502 RP20_CCG002047.2 RP20_CCG003666 RP20_CCG004005 RP20_CCG004188.3 CCG005143.1 CCG005453.2 CCG005936.1 RP20_CCG005938 RP20_CCG006821 RP20_CCG007705 RP20_CCG008250 RP20_CCG008538 CCG008592.1 RP20_CCG008765 CCG008891.1 CCG009705.1 RP20_CCG009765 CCG009801.1 RP20_CCG009981 RP20_CCG010561 CCG010660.1 RP20_CCG011019.2 CCG011221.1 RP20_CCG011983.2 CCG012408.1 CCG0…
2.53161e-18	165	3535	1.98176	Cellular metabolic process	http://amigo.geneontology.org/amigo/term/GO:0044237	RP20_CCG000273 RP20_CCG000668 CCG000915.1 RP20_CCG001347 RP20_CCG001440 RP20_CCG001502 CCG002009.1 CCG002024.1 RP20_CCG002047.2 RP20_CCG002449 CCG003124.1 RP20_CCG003187 RP20_CCG003666 RP20_CCG004005 CCG004050.1 RP20_CCG004188.3 RP20_CCG004191 RP20_CCG004225 RP20_CCG005069 CCG005143.1 RP20_CCG005392 CCG005453.2 RP20_CCG005515 CCG005936.1 RP20_CCG005938 CCG006339.1 RP20_CCG006341 RP20_CCG006821 RP…
9.9976e-16	180	4279	1.78602	Organic substance metabolic process	http://amigo.geneontology.org/amigo/term/GO:0071704	RP20_CCG000273 RP20_CCG000668 CCG000915.1 RP20_CCG001347 RP20_CCG001440 RP20_CCG001502 CCG002009.1 CCG002024.1 RP20_CCG002047.2 RP20_CCG002300 RP20_CCG002418 RP20_CCG002449 RP20_CCG002516 CCG003124.1 RP20_CCG003187 RP20_CCG003666 RP20_CCG003767 RP20_CCG004005 CCG004050.1 RP20_CCG004188.3 RP20_CCG004191 RP20_CCG004225 RP20_CCG005069 CCG005143.1 RP20_CCG005392 CCG005453.2 RP20_CCG005515 CCG005936.1…
9.9976e-16	188	4575	1.74471	Metabolic process	http://amigo.geneontology.org/amigo/term/GO:0008152	RP20_CCG000273 RP20_CCG000668 CCG000915.1 RP20_CCG001347 RP20_CCG001440 RP20_CCG001502 CCG002009.1 CCG002024.1 RP20_CCG002047.2 RP20_CCG002300 RP20_CCG002418 RP20_CCG002449 RP20_CCG002516 CCG003124.1 RP20_CCG003187 RP20_CCG003666 RP20_CCG003767 RP20_CCG004005 CCG004050.1 RP20_CCG004188.3 RP20_CCG004191 RP20_CCG004225 RP20_CCG005069 CCG005143.1 RP20_CCG005392 CCG005453.2 RP20_CCG005515 CCG005936.1…
4.63971e-15	49	506	4.11151	Small molecule metabolic process	http://amigo.geneontology.org/amigo/term/GO:0044281	RP20_CCG001440 RP20_CCG002047.2 RP20_CCG003187 RP20_CCG004188.3 RP20_CCG004191 CCG005453.2 CCG005936.1 RP20_CCG005938 RP20_CCG006821 RP20_CCG007785 RP20_CCG008250 RP20_CCG008765 RP20_CCG008931 CCG009662.1 RP20_CCG009765 CCG009801.1 CCG010179.1 RP20_CCG010561 RP20_CCG011019.2 RP20_CCG011175 CCG011221.1 RP20_CCG011653.3 CCG012408.1 CCG012528.1 CCG012843.1 CCG014116.1 RP20_CCG014972 RP20_CCG015997 C…
6.01464e-14	81	1311	2.62324	Cellular protein metabolic process	http://amigo.geneontology.org/amigo/term/GO:0044267	RP20_CCG000273 RP20_CCG000668 CCG000915.1 RP20_CCG001347 RP20_CCG001502 CCG002009.1 CCG002024.1 CCG003124.1 RP20_CCG003666 RP20_CCG004005 CCG004050.1 RP20_CCG004225 RP20_CCG005069 CCG005143.1 RP20_CCG005515 CCG006339.1 RP20_CCG006341 RP20_CCG007705 RP20_CCG008538 RP20_CCG008541 CCG008584.3 CCG008592.1 CCG008891.1 RP20_CCG009548 CCG009705.1 RP20_CCG009981 CCG010660.1 RP20_CCG011238 CCG011885.1 RP2…
6.01464e-14	58	738	3.33678	Phosphorus metabolic process	http://amigo.geneontology.org/amigo/term/GO:0006793	RP20_CCG001440 CCG002024.1 RP20_CCG002047.2 CCG004050.1 RP20_CCG004188.3 RP20_CCG004191 RP20_CCG004225 CCG005453.2 RP20_CCG005938 RP20_CCG007785 RP20_CCG008250 RP20_CCG008931 CCG009801.1 CCG010115.1 CCG010587.1 RP20_CCG011019.2 CCG011221.1 RP20_CCG011653.3 CCG011885.1 RP20_CCG011947 RP20_CCG011983.2 CCG012329.1 CCG012408.1 RP20_CCG013775 CCG014116.1 CCG014260.1 CCG014786.2 CCG016095.1 CCG017330.1…
1.06616e-13	57	728	3.32429	Phosphate-containing compound metabolic process	http://amigo.geneontology.org/amigo/term/GO:0006796	RP20_CCG001440 CCG002024.1 RP20_CCG002047.2 CCG004050.1 RP20_CCG004188.3 RP20_CCG004191 RP20_CCG004225 CCG005453.2 RP20_CCG005938 RP20_CCG007785 RP20_CCG008250 CCG009801.1 CCG010115.1 CCG010587.1 RP20_CCG011019.2 CCG011221.1 RP20_CCG011653.3 CCG011885.1 RP20_CCG011947 RP20_CCG011983.2 CCG012329.1 CCG012408.1 RP20_CCG013775 CCG014116.1 CCG014260.1 CCG014786.2 CCG016095.1 CCG017330.1 RP20_CCG017331…
2.04778e-13	27	167	6.86441	Nucleobase-containing small molecule metabolic process	http://amigo.geneontology.org/amigo/term/GO:0055086	RP20_CCG001440 RP20_CCG002047.2 RP20_CCG003187 RP20_CCG004188.3 RP20_CCG004191 CCG005453.2 CCG005936.1 RP20_CCG005938 RP20_CCG007785 RP20_CCG008250 RP20_CCG008931 CCG009801.1 RP20_CCG011019.2 CCG011221.1 CCG012408.1 CCG014116.1 RP20_CCG015997 CCG017330.1 RP20_CCG017331 CCG017733.1 CCG018108.1 RP20_CCG018110 CCG020005.1 CCG022035.1 RP20_CCG023323 RP20_CCG025493 CCG025940.1
2.32352e-13	10	12	35.3814	Formation of cytoplasmic translation initiation complex	http://amigo.geneontology.org/amigo/term/GO:0001732	RP20_CCG000668 RP20_CCG007705 CCG008592.1 CCG010660.1 CCG014786.2 RP20_CCG017000 RP20_CCG019400 RP20_CCG023524 RP20_CCG023543 RP20_CCG025201
3.46229e-13	156	3714	1.78336	Nitrogen compound metabolic process	http://amigo.geneontology.org/amigo/term/GO:0006807	RP20_CCG000273 RP20_CCG000668 CCG000915.1 RP20_CCG001347 RP20_CCG001440 RP20_CCG001502 CCG002009.1 CCG002024.1 RP20_CCG002047.2 RP20_CCG002300 RP20_CCG002449 RP20_CCG002516 CCG003124.1 RP20_CCG003187 RP20_CCG003666 RP20_CCG003767 RP20_CCG004005 CCG004050.1 RP20_CCG004188.3 RP20_CCG004191 RP20_CCG004225 RP20_CCG005069 CCG005143.1 RP20_CCG005392 CCG005453.2 RP20_CCG005515 CCG005936.1 RP20_CCG005938…
8.34151e-13	10	13	32.6597	Cytoplasmic translational initiation	http://amigo.geneontology.org/amigo/term/GO:0002183	RP20_CCG000668 RP20_CCG007705 CCG008592.1 CCG010660.1 CCG014786.2 RP20_CCG017000 RP20_CCG019400 RP20_CCG023524 RP20_CCG023543 RP20_CCG025201
1.0289e-11	162	4079	1.68623	Primary metabolic process	http://amigo.geneontology.org/amigo/term/GO:0044238	RP20_CCG000273 RP20_CCG000668 CCG000915.1 RP20_CCG001347 RP20_CCG001440 RP20_CCG001502 CCG002009.1 CCG002024.1 RP20_CCG002047.2 RP20_CCG002300 RP20_CCG002418 RP20_CCG002449 RP20_CCG002516 CCG003124.1 RP20_CCG003187 RP20_CCG003666 RP20_CCG003767 RP20_CCG004005 CCG004050.1 RP20_CCG004188.3 RP20_CCG004191 RP20_CCG004225 RP20_CCG005069 CCG005143.1 RP20_CCG005392 CCG005453.2 RP20_CCG005515 CCG005936.1…
2.9164e-11	22	132	7.07627	Nucleotide metabolic process	http://amigo.geneontology.org/amigo/term/GO:0009117	RP20_CCG001440 RP20_CCG002047.2 RP20_CCG004188.3 RP20_CCG004191 CCG005453.2 RP20_CCG005938 RP20_CCG007785 RP20_CCG008250 CCG009801.1 RP20_CCG011019.2 CCG011221.1 CCG012408.1 CCG014116.1 CCG017330.1 RP20_CCG017331 CCG017733.1 CCG018108.1 CCG020005.1 CCG022035.1 RP20_CCG023323 RP20_CCG025493 CCG025940.1
3.206e-11	22	133	7.02307	Nucleoside phosphate metabolic process	http://amigo.geneontology.org/amigo/term/GO:0006753	RP20_CCG001440 RP20_CCG002047.2 RP20_CCG004188.3 RP20_CCG004191 CCG005453.2 RP20_CCG005938 RP20_CCG007785 RP20_CCG008250 CCG009801.1 RP20_CCG011019.2 CCG011221.1 CCG012408.1 CCG014116.1 CCG017330.1 RP20_CCG017331 CCG017733.1 CCG018108.1 CCG020005.1 CCG022035.1 RP20_CCG023323 RP20_CCG025493 CCG025940.1
4.65106e-11	98	2007	2.07317	Protein metabolic process	http://amigo.geneontology.org/amigo/term/GO:0019538	RP20_CCG000273 RP20_CCG000668 CCG000915.1 RP20_CCG001347 RP20_CCG001502 CCG002009.1 CCG002024.1 RP20_CCG002300 RP20_CCG002516 CCG003124.1 RP20_CCG003666 RP20_CCG003767 RP20_CCG004005 CCG004050.1 RP20_CCG004225 RP20_CCG005069 CCG005143.1 RP20_CCG005515 CCG006339.1 RP20_CCG006341 CCG007467.1 RP20_CCG007705 RP20_CCG008538 RP20_CCG008541 CCG008584.3 CCG008592.1 CCG008891.1 RP20_CCG009548 CCG009705.1 …
1.02419e-10	29	254	4.84752	Organophosphate metabolic process	http://amigo.geneontology.org/amigo/term/GO:0019637	RP20_CCG001440 RP20_CCG002047.2 RP20_CCG004188.3 RP20_CCG004191 CCG005453.2 RP20_CCG005938 RP20_CCG007785 RP20_CCG008250 CCG009801.1 RP20_CCG011019.2 CCG011221.1 RP20_CCG011653.3 RP20_CCG011983.2 CCG012408.1 CCG014116.1 CCG017330.1 RP20_CCG017331 RP20_CCG017663 CCG017733.1 CCG018108.1 CCG020005.1 CCG020030.1 RP20_CCG020291 CCG022035.1 CCG022452.2 RP20_CCG023323 RP20_CCG025146 RP20_CCG025493 CCG02…
1.28347e-10	38	432	3.7347	Cellular amide metabolic process	http://amigo.geneontology.org/amigo/term/GO:0043603	RP20_CCG000668 CCG000915.1 RP20_CCG001502 RP20_CCG003666 RP20_CCG004005 CCG005143.1 RP20_CCG006821 RP20_CCG007572.2 CCG007573.1 RP20_CCG007705 RP20_CCG008538 CCG008592.1 CCG008891.1 CCG009705.1 RP20_CCG009981 CCG010109.1 CCG010660.1 CCG012408.1 CCG014786.2 RP20_CCG016123.2 RP20_CCG016188 RP20_CCG016835.2 RP20_CCG017000 CCG017833.1 RP20_CCG018252 CCG018403.1 RP20_CCG019400 RP20_CCG021952 RP20_CCG0…
1.75868e-10	16	69	9.84525	Translational initiation	http://amigo.geneontology.org/amigo/term/GO:0006413	RP20_CCG000668 RP20_CCG003666 RP20_CCG007705 CCG008592.1 CCG010660.1 CCG014786.2 RP20_CCG016188 RP20_CCG016835.2 RP20_CCG017000 RP20_CCG018252 RP20_CCG019400 RP20_CCG023524 RP20_CCG023543 CCG024876.1 RP20_CCG025201 RP20_CCG027730
3.84216e-10	34	366	3.94415	Amide biosynthetic process	http://amigo.geneontology.org/amigo/term/GO:0043604	RP20_CCG000668 CCG000915.1 RP20_CCG001502 RP20_CCG003666 RP20_CCG004005 CCG005143.1 RP20_CCG006821 RP20_CCG007705 RP20_CCG008538 CCG008592.1 CCG008891.1 CCG009705.1 RP20_CCG009981 CCG010660.1 CCG012408.1 CCG014786.2 RP20_CCG016123.2 RP20_CCG016188 RP20_CCG016835.2 RP20_CCG017000 CCG017833.1 RP20_CCG018252 CCG018403.1 RP20_CCG019400 RP20_CCG021952 RP20_CCG022392 RP20_CCG023524 RP20_CCG023543 CCG02…
4.23568e-10	29	271	4.54344	Carbohydrate derivative metabolic process	http://amigo.geneontology.org/amigo/term/GO:1901135	RP20_CCG001440 RP20_CCG002047.2 RP20_CCG003187 RP20_CCG004191 CCG005453.2 RP20_CCG005938 RP20_CCG008250 RP20_CCG008931 CCG009801.1 CCG011221.1 RP20_CCG011653.3 CCG012408.1 CCG014116.1 RP20_CCG014760 RP20_CCG015997 CCG016478.1 CCG017330.1 RP20_CCG017331 CCG017733.1 CCG018108.1 RP20_CCG020799 RP20_CCG021331 CCG022035.1 CCG022452.2 RP20_CCG023323 RP20_CCG025146 RP20_CCG025493 CCG025940.1 CCG025948.4
4.70647e-10	12	35	14.5569	Nucleoside monophosphate metabolic process	http://amigo.geneontology.org/amigo/term/GO:0009123	RP20_CCG002047.2 CCG005453.2 RP20_CCG005938 RP20_CCG007785 RP20_CCG008250 CCG009801.1 CCG011221.1 CCG014116.1 CCG017330.1 RP20_CCG017331 CCG018108.1 CCG025940.1
4.70647e-10	10	21	20.2179	Cytoplasmic translation	http://amigo.geneontology.org/amigo/term/GO:0002181	RP20_CCG000668 RP20_CCG007705 CCG008592.1 CCG010660.1 CCG014786.2 RP20_CCG017000 RP20_CCG019400 RP20_CCG023524 RP20_CCG023543 RP20_CCG025201
7.41606e-10	23	174	5.61222	Organophosphate biosynthetic process	http://amigo.geneontology.org/amigo/term/GO:0090407	RP20_CCG002047.2 RP20_CCG004188.3 RP20_CCG004191 CCG005453.2 RP20_CCG005938 RP20_CCG007785 RP20_CCG008250 CCG009801.1 RP20_CCG011019.2 CCG011221.1 RP20_CCG011983.2 CCG012408.1 CCG014116.1 CCG017330.1 RP20_CCG017331 RP20_CCG017663 CCG018108.1 CCG020030.1 RP20_CCG020291 CCG022452.2 RP20_CCG023323 RP20_CCG025493 CCG025940.1
1.13606e-09	76	1465	2.20258	Cellular biosynthetic process	http://amigo.geneontology.org/amigo/term/GO:0044249	RP20_CCG000668 CCG000915.1 RP20_CCG001502 RP20_CCG002047.2 RP20_CCG003666 RP20_CCG004005 RP20_CCG004188.3 RP20_CCG004191 CCG005143.1 CCG005453.2 CCG005936.1 RP20_CCG005938 RP20_CCG006821 RP20_CCG007705 RP20_CCG007785 CCG008130.1 RP20_CCG008250 RP20_CCG008538 CCG008592.1 RP20_CCG008765 CCG008891.1 RP20_CCG008931 CCG009705.1 RP20_CCG009765 CCG009801.1 RP20_CCG009981 RP20_CCG010561 CCG010660.1 RP20_…
1.13606e-09	35	406	3.66014	Peptide metabolic process	http://amigo.geneontology.org/amigo/term/GO:0006518	RP20_CCG000668 CCG000915.1 RP20_CCG001502 RP20_CCG003666 RP20_CCG004005 CCG005143.1 RP20_CCG007572.2 CCG007573.1 RP20_CCG007705 RP20_CCG008538 CCG008592.1 CCG008891.1 CCG009705.1 RP20_CCG009981 CCG010109.1 CCG010660.1 CCG014786.2 RP20_CCG016123.2 RP20_CCG016188 RP20_CCG016835.2 RP20_CCG017000 CCG017833.1 RP20_CCG018252 CCG018403.1 RP20_CCG019400 RP20_CCG021952 RP20_CCG022392 RP20_CCG023524 RP20_C…
1.13606e-09	78	1525	2.1716	Biosynthetic process	http://amigo.geneontology.org/amigo/term/GO:0009058	RP20_CCG000668 CCG000915.1 RP20_CCG001502 RP20_CCG002047.2 RP20_CCG003666 RP20_CCG004005 RP20_CCG004188.3 RP20_CCG004191 CCG005143.1 CCG005453.2 CCG005936.1 RP20_CCG005938 RP20_CCG006821 RP20_CCG007705 RP20_CCG007785 CCG008130.1 RP20_CCG008250 RP20_CCG008538 CCG008592.1 RP20_CCG008765 CCG008891.1 RP20_CCG008931 CCG009705.1 RP20_CCG009765 CCG009801.1 RP20_CCG009981 RP20_CCG010561 CCG010660.1 RP20_…
1.13606e-09	17	91	7.93164	Nucleotide biosynthetic process	http://amigo.geneontology.org/amigo/term/GO:0009165	RP20_CCG002047.2 RP20_CCG004188.3 RP20_CCG004191 CCG005453.2 RP20_CCG005938 RP20_CCG007785 RP20_CCG008250 CCG009801.1 RP20_CCG011019.2 CCG011221.1 CCG012408.1 CCG014116.1 CCG017330.1 RP20_CCG017331 CCG018108.1 RP20_CCG025493 CCG025940.1
1.17081e-09	10	23	18.4598	Pyrimidine-containing compound metabolic process	http://amigo.geneontology.org/amigo/term/GO:0072527	RP20_CCG002047.2 CCG005453.2 CCG005936.1 RP20_CCG005938 CCG014116.1 CCG018108.1 RP20_CCG018110 CCG020005.1 RP20_CCG025493 CCG025940.1

## Sheet: 60 hpi upregulated genes
AALF006549
AALF005594
AALF024426
AALF025208
AALF007992
AALF021037
AALF013009
AALF005124
AALF018443
AALF015293
AALF000569
AALF005498
AALF002745
AALF022855
AALF007330
AALF024895
AALF027965
AALF011941
AALF004120
AALF009167
AALF003825
AALF016716
AALF015398
AALF012755
AALF012084
AALF024225
AALF016740
AALF021609
AALF011377
AALF025133
AALF026694
AALF023637
AALF027599
AALF011108
AALF023621
AALF024645
AALF008420
AALF019606
AALF016754
AALF011828
AALF009701
AALF015550
AALF020358
AALF025019
AALF010423
AALF000072
AALF015664
AALF009680
AALF027143
AALF025661
AALF021148
AALF013615
AALF003171
AALF002219
AALF021152
AALF027448
AALF004743
AALF025860
AALF004053
AALF021584
AALF011178
AALF004388
AALF019436
AALF020387
AALF003755
AALF012054
AALF028031
AALF000556
AALF005021
AALF004162
AALF006708
AALF008815
AALF025929
AALF008513
AALF027127
AALF005020
AALF026263
AALF024868
AALF015414
AALF006243
AALF018368
AALF011199
AALF012257
AALF005025
AALF004605
AALF000910
AALF004946
AALF002506
AALF005111
AALF016912
AALF004781
AALF013792
AALF019397
AALF025710
AALF013011
AALF000266
AALF006425
AALF005315
AALF021540
AALF017512
AALF000265
AALF027365
AALF001564
AALF022352
AALF015984
AALF026933
AALF007717
AALF018447
AALF010678
AALF017409
AALF014189
AALF021177
AALF013832
AALF010559
AALF020323
AALF003391
AALF018472
AALF002306
AALF007402
AALF014406
AALF020278
AALF008858
AALF010669
AALF002793
AALF020161
AALF025450
AALF010681
AALF002462
AALF025473
AALF016665
AALF008489
AALF017692
AALF005369
AALF011421
AALF026344
AALF013407
AALF009402
AALF020876
AALF018682
AALF016644
AALF025307
AALF006534
AALF028014
AALF006070
AALF007265
AALF008432
AALF020438
AALF016186
AALF013228
AALF019696
AALF024873
AALF015580
AALF026353
AALF011597
AALF012317
AALF001566
AALF010265
AALF022742
AALF003866
AALF020325
AALF026594
AALF016393
AALF008217
AALF014393
AALF006884
AALF004839
AALF012726
AALF027115
AALF010190
AALF018121
AALF004636
AALF019435
AALF013670
AALF008869
AALF014572
AALF028156
AALF025418
AALF019668
AALF011025
AALF019830
AALF020837
AALF027265
AALF025910
AALF001072
AALF018734
AALF011202
AALF017623
AALF023352
AALF021824
AALF018352
AALF016704
AALF023599
AALF021215
AALF012626
AALF015902
AALF008914
AALF024334
AALF027585
AALF007329
AALF001948
AALF019367
AALF024679
AALF002436
AALF003974
AALF019844
AALF027133
AALF013414
AALF002017
AALF026010
AALF022012
AALF007191
AALF020833
AALF005294
AALF024460
AALF001509
AALF000489
AALF006812
AALF012460
AALF028127
AALF026896
AALF013351
AALF024445
AALF025411
AALF022754
AALF006402
AALF004520
AALF003837
AALF020277
AALF021334
AALF001573
AALF020863
AALF024810
AALF005357
AALF000783
AALF007264
AALF006832
AALF003415
AALF024653
AALF018311
AALF007783
AALF018120
AALF024509
AALF013984
AALF005554
AALF011410
AALF005355
AALF015097
AALF027486
AALF024531
AALF009125
AALF013603
AALF020372
AALF010684
AALF013998
AALF005187
AALF024436
AALF002684
AALF004151
AALF020469
AALF001576
AALF026111
AALF023774
AALF022468
AALF027040
AALF027118
AALF026220
AALF003192
AALF012749
AALF021472
AALF016152
AALF021024
AALF025941
AALF006845
AALF023515
AALF009894
AALF002464
AALF016425
AALF012284
AALF025410
AALF008999
AALF021141
AALF017652
AALF016749
AALF022351
AALF016309
AALF026370
AALF020008
AALF021402
AALF018364
AALF025579
AALF013205
AALF024597
AALF000938
AALF009392
AALF013028
AALF010323
AALF027650
AALF017546
AALF005529
AALF011255
AALF003720
AALF003827
AALF027649
AALF020388
AALF000613
AALF004941
AALF026354
AALF004593
AALF012837
AALF028579
AALF017771
AALF000617
AALF023818
AALF003747
AALF010759
AALF020439
AALF009235
AALF012454
AALF019831
AALF028603
AALF013091
AALF008216
AALF016747
AALF025669
AALF008877
AALF004938
AALF020020
AALF011948
AALF010820
AALF015499
AALF028430
AALF028429
AALF011403
AALF009641
AALF023395
AALF018267
AALF007666
AALF003864
AALF024147
AALF024525
AALF019698
AALF024804
AALF026515
AALF015165
AALF024459
AALF008010
AALF011236
AALF007632
AALF000726
AALF027036
AALF020541
AALF014112
AALF014835
AALF006376
AALF018648
AALF014224
AALF006069
AALF000533
AALF008238
AALF005683
AALF008525
AALF024250
AALF004453
AALF019905
AALF025979
AALF010846
AALF017013
AALF018184
AALF000385
AALF000490
AALF017265
AALF006561
AALF017834
AALF008896
AALF003119
AALF014784
AALF018941
AALF011251
AALF011189
AALF008612
AALF004242
AALF022630
AALF010205
AALF022984
AALF011044
AALF017462
AALF025935
AALF012741
AALF009805
AALF026106
AALF001336
AALF014859
AALF019116
AALF007334
AALF004987
AALF001636
AALF001271
AALF010771
AALF022478
AALF011693
AALF011384
AALF021656
AALF021348
AALF013542
AALF024666
AALF005472
AALF020898
AALF024610
AALF006659
AALF014982
AALF018583
AALF004231
AALF005016
AALF010655
AALF000725
AALF007630
AALF010680
AALF005088
AALF022190
AALF003816
AALF026950
AALF006810
AALF021799
AALF005246
AALF007802
AALF013718
AALF011602
AALF026216
AALF026168
AALF009896
AALF016901
AALF027396
AALF004524
AALF025900
AALF013248
AALF006785
AALF008266
AALF023200
AALF027283
AALF007149
AALF024474
AALF026031
AALF000183
AALF011920
AALF015898
AALF026202
AALF006843
AALF012463
AALF008632
AALF026203
AALF002440
AALF025639
AALF020908
AALF023939
AALF011899
AALF021857
AALF010389
AALF019277
AALF027185
AALF009688
AALF021295
AALF014737
AALF011536
AALF025691
AALF018719
AALF027348
AALF002373
AALF023885
AALF013933
AALF008820
AALF001476
AALF005644
AALF011414
AALF000927
AALF019045
AALF004641
AALF028600
AALF009745
AALF008868
AALF012162
AALF013802
AALF004116
AALF002311
AALF011500
AALF011329
AALF001204
AALF000396
AALF011599
AALF015482
AALF008769
AALF019024
AALF022759
AALF005953
AALF007827
AALF027311
AALF028130
AALF027081
AALF015622
AALF000248
AALF017156
AALF006073
AALF000405
AALF007271
AALF018478
AALF021045
AALF021758
AALF007394
AALF014048
AALF010177
AALF004041
AALF009538
AALF015977
AALF023536
AALF007906
AALF018744
AALF014642
AALF025662
AALF026217
AALF026485
AALF027736
AALF001293
AALF012610
AALF013353
AALF013722
AALF015894
AALF015451
AALF009424
AALF020920
AALF008759
AALF009185
AALF019382
AALF009741
AALF012302
E2_del9
AALF003634
AALF020712
AALF005408
AALF005641
AALF009029
AALF016224
AALF021179
AALF021616
AALF027745
AALF025265
AALF019469
AALF001234
AALF018467
AALF008332
AALF023537
AALF004090
AALF000820
AALF007650
AALF019334
AALF010222
AALF024984
AALF004905
AALF004390
AALF022068
AALF015843
AALF009229
AALF000794
AALF011259
AALF001477
AALF027430
AALF008578
AALF000354
AALF006878
AALF004224
AALF010130
AALF009140
AALF016308
AALF024126
AALF026822
AALF020845
AALF014050
AALF003931
AALF018013
AALF021791
AALF026717
AALF022924
AALF000710
AALF017609
AALF002710
AALF003191
AALF002507
AALF021012
AALF021728
AALF017437
AALF014500
AALF025104
AALF028465
AALF006436
AALF015619
AALF027364
AALF008197
AALF026516
AALF025034
AALF026867
AALF023155
AALF012578
AALF021013
AALF016369
AALF019660
AALF009136
AALF013153
AALF015609
AALF020460
AALF012219
AALF025857
AALF000595
AALF021851
AALF021780
AALF012577
AALF004955
AALF024508
AALF004931
AALF006639
AALF018974
AALF012612
AALF009842
AALF015275
AALF010674
AALF027080
AALF011598
AALF002176
AALF023285
AALF021922
AALF028554
AALF002370
AALF026566
AALF016743
AALF010567
AALF025926
AALF009033
AALF018718
AALF010617
AALF024813
AALF023199
AALF011344
AALF010930
AALF015904
AALF008913
AALF000727
AALF012960
AALF013956
AALF004563
AALF017397
AALF003299
AALF019574
AALF018260
AALF010084
AALF024172
AALF012579
AALF021436
AALF000186
AALF022472
AALF010473
AALF002001
AALF014208
AALF012680
AALF019236
AALF006120
AALF006121
AALF006964
AALF023474
AALF012553
AALF027221
AALF027713
AALF003459
AALF004138
AALF022632
AALF010237
AALF025582
AALF001358
AALF016140
AALF026576
AALF014115
AALF021583
AALF014166
AALF026982
AALF003955
AALF010751
AALF022234
AALF012623
AALF016772
AALF016131
AALF006483
AALF008930
AALF024093
AALF016130
AALF021834
AALF012803
AALF028369
AALF006980
AALF018947
AALF017035
AALF018888
AALF027723
AALF001157
AALF007395
AALF023775
AALF016645
AALF013709
AALF027760
AALF020839
AALF013554
AALF016189
AALF025873
AALF020515
AALF000394
AALF003039
AALF012717
AALF023157
AALF003042
AALF018337
AALF027716
AALF016101
AALF006877
AALF001116
AALF001117
AALF028090
AALF010847
AALF014218
AALF007690
AALF017275
AALF018377
AALF026368
AALF023156
AALF025434
AALF009011
AALF022119
AALF016133
AALF016770
AALF008658
AALF016134
AALF002469
AALF017835
AALF006037
AALF000393
AALF026004
AALF011174
AALF022771
AALF022267
AALF012442
AALF002611
AALF014039
AALF010624
AALF021042
AALF011930
AALF007755
AALF008136
AALF027420
AALF017012
AALF014840
AALF020342
AALF013154
AALF007976
AALF006047
AALF025984
AALF016076
AALF012324
AALF021213
AALF008283
AALF026519
AALF011092
AALF010121
AALF007594
AALF011552
AALF021685
AALF017313
AALF021686
AALF013626
AALF011646
AALF024422
AALF000113
AALF004570
AALF009332
AALF006820
AALF021815
AALF004927
AALF022486
AALF012807
AALF004004
AALF015238
AALF015758
AALF019901
AALF006817
AALF007687
AALF009822
AALF016078
AALF004972
AALF022457
AALF010600
AALF018398
AALF001120
AALF022327
AALF024235
AALF010245
AALF026257
AALF003766
AALF016077
AALF002115
AALF017332
AALF010204
AALF020955
AALF025597
AALF014947
AALF026289
AALF004228
AALF023129
AALF021633
AALF026959
AALF024356
AALF012720
AALF027907
AALF003449
AALF019242
AALF020881
AALF019745
AALF008344
AALF000368
AALF020967
AALF008976
AALF007448
AALF028405
AALF026557
AALF020017
AALF010452
AALF000620
AALF013224
AALF003078
AALF027579
AALF027246
AALF028042
AALF024456
AALF014508
AALF020230
AALF014165
AALF007688
AALF015614
AALF021113
AALF005954
AALF019485
AALF027431
AALF013294
AALF018164
AALF000806
AALF018617
AALF012083
AALF025102
AALF018304
AALF010275
AALF000616
AALF012721
AALF027908
AALF014937
AALF009201
AALF016914
AALF018943
AALF021607
AALF014049
AALF000105
AALF012323
AALF016435
AALF021806
AALF014530
AALF015138
AALF023705
AALF018448
AALF017141
AALF007579
AALF009636
AALF004456
AALF019902
AALF006021
AALF005932
AALF007760
AALF027445
AALF008068
AALF016591
AALF001602
AALF012142
AALF015483
AALF018432
AALF011778
AALF010175
AALF016169
AALF028513
AALF023205
AALF026130
AALF017294
AALF020872
AALF006484
AALF021845
AALF023139
AALF011168
AALF001115
AALF025593
AALF024125
AALF003026
AALF009203
AALF012453
AALF010427
AALF024142
AALF000824
AALF011843
AALF017185

## Sheet: 60 hpi upregulated pathways
Enrichment FDR	nGenes	Pathway Genes	Fold Enrichment	Pathway	URL	Genes
1.03638e-58	107	299	6.92612	RNA processing	http://amigo.geneontology.org/amigo/term/GO:0006396	RP20_CCG000368 RP20_CCG000393 RP20_CCG000806 RP20_CCG000910 RP20_CCG001573 RP20_CCG001576 RP20_CCG002219 CCG002440.1 RP20_CCG002462 RP20_CCG002793 CCG003449.1 CCG003755.1 CCG004228.1 CCG004231.1 CCG004453.1 RP20_CCG004524 RP20_CCG004927 CCG004955.1 RP20_CCG005020 RP20_CCG005124 RP20_CCG005246 RP20_CCG005369 CCG005954.1 CCG006659.1 CCG006877.1 RP20_CCG007191 CCG007329.1 CCG008197.1 RP20_CCG008344 …
3.32646e-52	182	986	3.5725	RNA metabolic process	http://amigo.geneontology.org/amigo/term/GO:0016070	CCG000354.1 RP20_CCG000368 RP20_CCG000393 CCG000489.1 RP20_CCG000727 RP20_CCG000806 CCG000824.1 RP20_CCG000910 RP20_CCG001204 RP20_CCG001476 CCG001477.1 CCG001509.1 RP20_CCG001573 RP20_CCG001576 RP20_CCG002219 CCG002370.1 CCG002440.1 RP20_CCG002462 RP20_CCG002469 CCG002506.1 RP20_CCG002793 CCG003449.1 CCG003720.1 CCG003755.1 CCG003866.1 RP20_CCG004151 CCG004224.1 CCG004228.1 CCG004231.1 CCG004453…
2.11013e-43	215	1506	2.76306	Nucleic acid metabolic process	http://amigo.geneontology.org/amigo/term/GO:0090304	CCG000354.1 RP20_CCG000368 RP20_CCG000393 CCG000489.1 CCG000490.1 RP20_CCG000617 RP20_CCG000727 RP20_CCG000806 CCG000824.1 RP20_CCG000910 RP20_CCG001204 RP20_CCG001476 CCG001477.1 CCG001509.1 RP20_CCG001573 RP20_CCG001576 RP20_CCG002219 CCG002370.1 CCG002440.1 RP20_CCG002462 RP20_CCG002469 CCG002506.1 RP20_CCG002793 CCG003449.1 CCG003720.1 CCG003755.1 CCG003866.1 RP20_CCG004151 CCG004224.1 CCG004…
1.22663e-41	190	1253	2.93481	Gene expression	http://amigo.geneontology.org/amigo/term/GO:0010467	CCG000354.1 RP20_CCG000368 RP20_CCG000393 CCG000489.1 RP20_CCG000727 RP20_CCG000806 CCG000824.1 RP20_CCG000910 RP20_CCG001204 CCG001293.3 RP20_CCG001476 CCG001477.1 CCG001509.1 RP20_CCG001573 RP20_CCG001576 RP20_CCG002219 CCG002370.1 CCG002440.1 RP20_CCG002462 RP20_CCG002469 CCG002506.1 RP20_CCG002793 CCG003192.1 CCG003449.1 CCG003720.1 CCG003755.1 CCG003866.1 RP20_CCG004151 CCG004224.1 CCG004228…
2.72159e-38	219	1676	2.52899	Nucleobase-containing compound metabolic process	http://amigo.geneontology.org/amigo/term/GO:0006139	CCG000354.1 RP20_CCG000368 RP20_CCG000393 RP20_CCG000396 CCG000489.1 CCG000490.1 RP20_CCG000617 RP20_CCG000727 RP20_CCG000806 CCG000824.1 RP20_CCG000910 RP20_CCG001204 RP20_CCG001476 CCG001477.1 CCG001509.1 RP20_CCG001573 RP20_CCG001576 RP20_CCG002219 CCG002370.1 CCG002440.1 RP20_CCG002462 RP20_CCG002469 CCG002506.1 RP20_CCG002793 CCG003449.1 CCG003720.1 CCG003755.1 CCG003866.1 RP20_CCG004151 CCG…
2.72159e-38	59	133	8.58574	MRNA processing	http://amigo.geneontology.org/amigo/term/GO:0006397	RP20_CCG000393 RP20_CCG000910 RP20_CCG001573 RP20_CCG001576 RP20_CCG002219 RP20_CCG002793 CCG003449.1 CCG004231.1 CCG004453.1 RP20_CCG004524 RP20_CCG004927 RP20_CCG005124 CCG006659.1 RP20_CCG007191 CCG008197.1 RP20_CCG008513 RP20_CCG008658 CCG008858.1 RP20_CCG008869 RP20_CCG010205 RP20_CCG010600 RP20_CCG010759 RP20_CCG010820 CCG011236.1 CCG011259.1 RP20_CCG011344 RP20_CCG011602 CCG012960.1 RP20_C…
2.20772e-37	221	1725	2.47959	Cellular aromatic compound metabolic process	http://amigo.geneontology.org/amigo/term/GO:0006725	CCG000354.1 RP20_CCG000368 RP20_CCG000393 RP20_CCG000396 CCG000489.1 CCG000490.1 RP20_CCG000617 RP20_CCG000727 RP20_CCG000806 CCG000824.1 RP20_CCG000910 RP20_CCG001204 RP20_CCG001476 CCG001477.1 CCG001509.1 RP20_CCG001573 RP20_CCG001576 RP20_CCG002219 CCG002370.1 CCG002440.1 RP20_CCG002462 RP20_CCG002469 CCG002506.1 RP20_CCG002793 CCG003449.1 CCG003720.1 CCG003755.1 CCG003866.1 RP20_CCG004151 CCG…
2.55305e-37	221	1728	2.47529	Heterocycle metabolic process	http://amigo.geneontology.org/amigo/term/GO:0046483	CCG000354.1 RP20_CCG000368 RP20_CCG000393 RP20_CCG000396 CCG000489.1 CCG000490.1 RP20_CCG000617 RP20_CCG000727 RP20_CCG000806 CCG000824.1 RP20_CCG000910 RP20_CCG001204 RP20_CCG001476 CCG001477.1 CCG001509.1 RP20_CCG001573 RP20_CCG001576 RP20_CCG002219 CCG002370.1 CCG002440.1 RP20_CCG002462 RP20_CCG002469 CCG002506.1 RP20_CCG002793 CCG003449.1 CCG003720.1 CCG003755.1 CCG003866.1 RP20_CCG004151 CCG…
1.08581e-36	221	1745	2.45118	Organic cyclic compound metabolic process	http://amigo.geneontology.org/amigo/term/GO:1901360	CCG000354.1 RP20_CCG000368 RP20_CCG000393 RP20_CCG000396 CCG000489.1 CCG000490.1 RP20_CCG000617 RP20_CCG000727 RP20_CCG000806 CCG000824.1 RP20_CCG000910 RP20_CCG001204 RP20_CCG001476 CCG001477.1 CCG001509.1 RP20_CCG001573 RP20_CCG001576 RP20_CCG002219 CCG002370.1 CCG002440.1 RP20_CCG002462 RP20_CCG002469 CCG002506.1 RP20_CCG002793 CCG003449.1 CCG003720.1 CCG003755.1 CCG003866.1 RP20_CCG004151 CCG…
8.13479e-34	61	168	7.02746	MRNA metabolic process	http://amigo.geneontology.org/amigo/term/GO:0016071	RP20_CCG000393 RP20_CCG000910 RP20_CCG001573 RP20_CCG001576 RP20_CCG002219 RP20_CCG002793 CCG003449.1 CCG004231.1 CCG004453.1 RP20_CCG004524 RP20_CCG004927 RP20_CCG005124 CCG006659.1 RP20_CCG007191 RP20_CCG007690 CCG008197.1 RP20_CCG008513 RP20_CCG008658 CCG008858.1 RP20_CCG008869 RP20_CCG010205 RP20_CCG010600 RP20_CCG010759 RP20_CCG010820 CCG011236.1 CCG011259.1 RP20_CCG011344 RP20_CCG011602 CCG…
8.11439e-29	228	2063	2.13901	Cellular nitrogen compound metabolic process	http://amigo.geneontology.org/amigo/term/GO:0034641	CCG000354.1 RP20_CCG000368 RP20_CCG000393 RP20_CCG000396 CCG000489.1 CCG000490.1 RP20_CCG000617 RP20_CCG000727 RP20_CCG000806 CCG000824.1 RP20_CCG000910 RP20_CCG001204 RP20_CCG001476 CCG001477.1 CCG001509.1 RP20_CCG001573 RP20_CCG001576 RP20_CCG002219 CCG002370.1 CCG002440.1 RP20_CCG002462 RP20_CCG002469 CCG002506.1 RP20_CCG002793 CCG003192.1 CCG003449.1 CCG003720.1 CCG003755.1 CCG003866.1 RP20_C…
6.8401e-28	325	3535	1.77939	Cellular metabolic process	http://amigo.geneontology.org/amigo/term/GO:0044237	CCG000265.1 RP20_CCG000266 CCG000354.1 RP20_CCG000368 CCG000385.1 RP20_CCG000393 RP20_CCG000396 CCG000489.1 CCG000490.1 RP20_CCG000617 RP20_CCG000727 RP20_CCG000806 CCG000824.1 RP20_CCG000910 RP20_CCG001072 RP20_CCG001204 RP20_CCG001476 CCG001477.1 CCG001509.1 RP20_CCG001573 RP20_CCG001576 CCG001602.1 RP20_CCG002219 CCG002370.1 CCG002440.1 RP20_CCG002462 RP20_CCG002469 CCG002506.1 CCG002710.1 RP2…
1.0404e-26	34	60	10.9674	RNA splicing, via transesterification reactions	http://amigo.geneontology.org/amigo/term/GO:0000375	RP20_CCG000393 RP20_CCG000910 RP20_CCG001573 RP20_CCG002219 RP20_CCG002793 CCG003449.1 RP20_CCG004524 RP20_CCG004927 RP20_CCG005124 CCG006659.1 RP20_CCG007191 RP20_CCG008513 RP20_CCG008658 RP20_CCG010600 RP20_CCG010759 CCG011236.1 CCG011259.1 RP20_CCG011602 RP20_CCG013718 RP20_CCG013802 CCG014508.1 RP20_CCG015138 CCG016189.1 RP20_CCG016914.2 CCG017332.1 CCG018364.1 CCG018398.1 CCG018718.1 CCG0205…
1.0404e-26	34	60	10.9674	RNA splicing, via transesterification reactions with bulged adenosine as nucleophile	http://amigo.geneontology.org/amigo/term/GO:0000377	RP20_CCG000393 RP20_CCG000910 RP20_CCG001573 RP20_CCG002219 RP20_CCG002793 CCG003449.1 RP20_CCG004524 RP20_CCG004927 RP20_CCG005124 CCG006659.1 RP20_CCG007191 RP20_CCG008513 RP20_CCG008658 RP20_CCG010600 RP20_CCG010759 CCG011236.1 CCG011259.1 RP20_CCG011602 RP20_CCG013718 RP20_CCG013802 CCG014508.1 RP20_CCG015138 CCG016189.1 RP20_CCG016914.2 CCG017332.1 CCG018364.1 CCG018398.1 CCG018718.1 CCG0205…
1.0404e-26	34	60	10.9674	MRNA splicing, via spliceosome	http://amigo.geneontology.org/amigo/term/GO:0000398	RP20_CCG000393 RP20_CCG000910 RP20_CCG001573 RP20_CCG002219 RP20_CCG002793 CCG003449.1 RP20_CCG004524 RP20_CCG004927 RP20_CCG005124 CCG006659.1 RP20_CCG007191 RP20_CCG008513 RP20_CCG008658 RP20_CCG010600 RP20_CCG010759 CCG011236.1 CCG011259.1 RP20_CCG011602 RP20_CCG013718 RP20_CCG013802 CCG014508.1 RP20_CCG015138 CCG016189.1 RP20_CCG016914.2 CCG017332.1 CCG018364.1 CCG018398.1 CCG018718.1 CCG0205…
3.95749e-26	39	85	8.88021	RNA splicing	http://amigo.geneontology.org/amigo/term/GO:0008380	RP20_CCG000393 RP20_CCG000910 RP20_CCG001573 RP20_CCG002219 RP20_CCG002793 CCG003449.1 RP20_CCG004524 RP20_CCG004927 RP20_CCG005124 CCG006659.1 RP20_CCG007191 RP20_CCG008513 RP20_CCG008658 CCG008858.1 RP20_CCG010600 RP20_CCG010759 CCG011236.1 CCG011259.1 RP20_CCG011602 CCG012960.1 RP20_CCG013718 RP20_CCG013802 CCG014508.1 RP20_CCG015138 CCG016189.1 RP20_CCG016914.2 CCG017332.1 CCG018364.1 CCG0183…
5.90934e-25	310	3433	1.74769	Macromolecule metabolic process	http://amigo.geneontology.org/amigo/term/GO:0043170	CCG000265.1 RP20_CCG000266 CCG000354.1 RP20_CCG000368 RP20_CCG000393 CCG000489.1 CCG000490.1 RP20_CCG000617 RP20_CCG000727 RP20_CCG000806 CCG000824.1 RP20_CCG000910 RP20_CCG001204 CCG001293.3 RP20_CCG001476 CCG001477.1 CCG001509.1 RP20_CCG001573 RP20_CCG001576 CCG001602.1 CCG002176.1 RP20_CCG002219 CCG002370.1 CCG002440.1 RP20_CCG002462 RP20_CCG002469 CCG002506.1 CCG002710.1 RP20_CCG002793 CCG003…
1.47639e-20	40	120	6.45143	Ribonucleoprotein complex biogenesis	http://amigo.geneontology.org/amigo/term/GO:0022613	RP20_CCG000910 RP20_CCG001573 CCG002373.1 CCG003755.1 RP20_CCG005246 RP20_CCG005369 CCG005954.1 CCG006877.1 RP20_CCG007191 RP20_CCG008344 RP20_CCG010600 RP20_CCG011597 CCG011941.3 CCG012162.1 CCG013153.1 CCG013154.1 CCG013709.1 CCG014508.1 RP20_CCG015138 RP20_CCG016101 RP20_CCG017275 CCG017332.1 CCG017512.1 CCG018364.1 CCG018398.1 CCG019024.1 CCG019485.1 CCG021348.1 RP20_CCG021607 CCG022012.1 RP2…
1.34835e-18	308	3714	1.60504	Nitrogen compound metabolic process	http://amigo.geneontology.org/amigo/term/GO:0006807	CCG000265.1 RP20_CCG000266 CCG000354.1 RP20_CCG000368 RP20_CCG000393 RP20_CCG000396 CCG000489.1 CCG000490.1 RP20_CCG000617 RP20_CCG000727 RP20_CCG000806 CCG000824.1 RP20_CCG000910 RP20_CCG001204 RP20_CCG001476 CCG001477.1 CCG001509.1 RP20_CCG001573 RP20_CCG001576 CCG001602.1 CCG002176.1 RP20_CCG002219 CCG002370.1 CCG002440.1 RP20_CCG002462 RP20_CCG002469 CCG002506.1 RP20_CCG002793 CCG003192.1 CCG…
2.48497e-16	334	4279	1.51071	Organic substance metabolic process	http://amigo.geneontology.org/amigo/term/GO:0071704	CCG000265.1 RP20_CCG000266 CCG000354.1 RP20_CCG000368 RP20_CCG000393 RP20_CCG000396 CCG000489.1 CCG000490.1 RP20_CCG000617 RP20_CCG000727 RP20_CCG000806 CCG000824.1 RP20_CCG000910 RP20_CCG001204 CCG001293.3 RP20_CCG001476 CCG001477.1 CCG001509.1 RP20_CCG001573 RP20_CCG001576 CCG001602.1 CCG002176.1 RP20_CCG002219 CCG002370.1 CCG002440.1 RP20_CCG002462 RP20_CCG002469 CCG002506.1 CCG002710.1 RP20_C…
9.31373e-16	320	4079	1.51836	Primary metabolic process	http://amigo.geneontology.org/amigo/term/GO:0044238	CCG000265.1 RP20_CCG000266 CCG000354.1 RP20_CCG000368 RP20_CCG000393 RP20_CCG000396 CCG000489.1 CCG000490.1 RP20_CCG000617 RP20_CCG000727 RP20_CCG000806 CCG000824.1 RP20_CCG000910 RP20_CCG001072 RP20_CCG001204 RP20_CCG001476 CCG001477.1 CCG001509.1 RP20_CCG001573 RP20_CCG001576 CCG001602.1 CCG002176.1 RP20_CCG002219 CCG002370.1 CCG002440.1 RP20_CCG002462 RP20_CCG002469 CCG002506.1 RP20_CCG002793 …
9.72974e-16	349	4575	1.47643	Metabolic process	http://amigo.geneontology.org/amigo/term/GO:0008152	CCG000265.1 RP20_CCG000266 CCG000354.1 RP20_CCG000368 CCG000385.1 RP20_CCG000393 RP20_CCG000396 CCG000489.1 CCG000490.1 RP20_CCG000617 RP20_CCG000727 RP20_CCG000806 CCG000824.1 RP20_CCG000910 RP20_CCG001072 RP20_CCG001204 CCG001293.3 RP20_CCG001476 CCG001477.1 CCG001509.1 RP20_CCG001573 RP20_CCG001576 CCG001602.1 CCG002176.1 RP20_CCG002219 CCG002370.1 CCG002440.1 RP20_CCG002462 RP20_CCG002469 CCG…
3.07445e-15	89	665	2.59028	Cellular component organization or biogenesis	http://amigo.geneontology.org/amigo/term/GO:0071840	CCG000354.1 CCG000490.1 RP20_CCG000613 RP20_CCG000910 RP20_CCG001564 RP20_CCG001573 CCG002373.1 CCG003755.1 RP20_CCG004162 RP20_CCG004593 CCG005111.1 RP20_CCG005246 RP20_CCG005369 CCG005641.3 CCG005954.1 RP20_CCG006549 CCG006877.1 RP20_CCG006878 RP20_CCG007191 RP20_CCG007265 CCG007395.1 RP20_CCG007687 RP20_CCG008344 RP20_CCG008913 CCG009741.1 CCG010121.1 CCG010323.1 RP20_CCG010600 RP20_CCG011092 …
1.23693e-14	29	89	6.30646	Ribosome biogenesis	http://amigo.geneontology.org/amigo/term/GO:0042254	CCG002373.1 CCG003755.1 RP20_CCG005246 RP20_CCG005369 CCG005954.1 CCG006877.1 RP20_CCG008344 RP20_CCG011597 CCG011941.3 CCG012162.1 CCG013153.1 CCG013154.1 CCG013709.1 RP20_CCG016101 RP20_CCG017275 CCG017512.1 CCG019024.1 CCG019485.1 CCG021348.1 RP20_CCG022351 CCG022486.1 CCG022630.1 CCG024984.1 CCG025434.1 RP20_CCG026217 RP20_CCG027265.2 RP20_CCG027579 CCG027760.1 CCG028554.1
1.0062e-13	34	132	4.9852	NcRNA processing	http://amigo.geneontology.org/amigo/term/GO:0034470	RP20_CCG000368 CCG002440.1 RP20_CCG002462 CCG003755.1 CCG004228.1 RP20_CCG005020 RP20_CCG005246 RP20_CCG005369 CCG005954.1 CCG006877.1 CCG007329.1 RP20_CCG008344 RP20_CCG010681 CCG011329.1 RP20_CCG011597 CCG013153.1 CCG013154.1 CCG013709.1 CCG014947.2 RP20_CCG016101 RP20_CCG017275 RP20_CCG018311 CCG019485.1 CCG020881.1 RP20_CCG022351 CCG022630.1 CCG022759.1 CCG023129.1 CCG023156.1 CCG024984.1 RP2…
3.08413e-12	73	551	2.56418	RNA biosynthetic process	http://amigo.geneontology.org/amigo/term/GO:0032774	CCG000354.1 CCG000489.1 RP20_CCG000727 CCG000824.1 RP20_CCG001204 RP20_CCG001476 CCG001477.1 CCG001509.1 CCG002370.1 RP20_CCG002469 CCG002506.1 CCG003720.1 CCG003866.1 RP20_CCG004151 CCG004224.1 CCG004456.1 CCG006070.1 RP20_CCG006484 RP20_CCG006878 RP20_CCG007687 RP20_CCG007976 RP20_CCG008658 CCG009011.1 CCG009805.2 CCG009894.1 RP20_CCG009896 RP20_CCG010084 CCG010175.1 RP20_CCG011174.3 RP20_CCG01…
3.08413e-12	52	317	3.17484	Cellular component biogenesis	http://amigo.geneontology.org/amigo/term/GO:0044085	RP20_CCG000613 RP20_CCG000910 RP20_CCG001564 RP20_CCG001573 CCG002373.1 CCG003755.1 RP20_CCG004162 CCG005111.1 RP20_CCG005246 RP20_CCG005369 CCG005954.1 CCG006877.1 RP20_CCG007191 RP20_CCG007265 CCG007395.1 RP20_CCG008344 RP20_CCG008913 RP20_CCG010600 RP20_CCG011597 CCG011941.3 CCG012162.1 CCG013153.1 CCG013154.1 CCG013709.1 CCG014508.1 RP20_CCG015138 RP20_CCG015904 RP20_CCG016101 RP20_CCG017275 …
3.08413e-12	205	2421	1.63884	Cellular macromolecule metabolic process	http://amigo.geneontology.org/amigo/term/GO:0044260	CCG000265.1 RP20_CCG000266 CCG000354.1 RP20_CCG000368 CCG000489.1 CCG000490.1 RP20_CCG000727 CCG000824.1 RP20_CCG001204 RP20_CCG001476 CCG001477.1 CCG001509.1 CCG001602.1 CCG002370.1 RP20_CCG002462 RP20_CCG002469 CCG002506.1 CCG002710.1 RP20_CCG002793 CCG003192.1 CCG003720.1 CCG003755.1 CCG003866.1 CCG004120.1 RP20_CCG004151 CCG004224.1 CCG004456.1 RP20_CCG004593 RP20_CCG004987 CCG005529.1 CCG005…
4.94571e-12	72	545	2.5569	Transcription, DNA-templated	http://amigo.geneontology.org/amigo/term/GO:0006351	CCG000354.1 CCG000489.1 RP20_CCG000727 CCG000824.1 RP20_CCG001204 RP20_CCG001476 CCG001477.1 CCG001509.1 CCG002370.1 RP20_CCG002469 CCG002506.1 CCG003720.1 CCG003866.1 RP20_CCG004151 CCG004224.1 CCG004456.1 CCG006070.1 RP20_CCG006484 RP20_CCG006878 RP20_CCG007687 RP20_CCG007976 RP20_CCG008658 CCG009011.1 CCG009805.2 CCG009894.1 RP20_CCG010084 CCG010175.1 RP20_CCG011174.3 RP20_CCG011189 CCG011384.…
5.74674e-12	72	547	2.54755	Nucleic acid-templated transcription	http://amigo.geneontology.org/amigo/term/GO:0097659	CCG000354.1 CCG000489.1 RP20_CCG000727 CCG000824.1 RP20_CCG001204 RP20_CCG001476 CCG001477.1 CCG001509.1 CCG002370.1 RP20_CCG002469 CCG002506.1 CCG003720.1 CCG003866.1 RP20_CCG004151 CCG004224.1 CCG004456.1 CCG006070.1 RP20_CCG006484 RP20_CCG006878 RP20_CCG007687 RP20_CCG007976 RP20_CCG008658 CCG009011.1 CCG009805.2 CCG009894.1 RP20_CCG010084 CCG010175.1 RP20_CCG011174.3 RP20_CCG011189 CCG011384.…

## Sheet: 60-12 hpi downregulated genes
AALF019743
AALF000130
AALF016668
AALF000359
AALF012826
AALF022452
AALF022710
AALF016955
AALF020799
AALF002635
AALF012590
AALF001351
AALF010109
AALF020089
AALF011172
AALF026443
AALF010755
AALF021709
AALF022326
AALF022807
AALF027651
AALF002516
AALF010380
AALF027708
AALF002881
AALF019139
AALF008264
AALF019695
AALF019693
AALF017331
AALF005268
AALF024687
AALF017798
AALF007074
AALF008411
AALF012046
AALF014351
AALF020021
AALF008331
AALF013979
AALF011144
AALF028004
AALF005419
AALF011128
AALF004064
AALF016015
AALF017036
AALF028005
AALF010417
AALF021807
AALF003416
AALF008932
AALF010933
AALF004603
AALF023338
AALF020341
AALF014350
AALF001347
AALF002936
AALF022976
AALF016979
AALF008962
AALF000498
AALF009597
AALF008437
AALF020841
AALF024898
AALF008381
AALF008584
AALF007261
AALF013431
AALF020790
AALF007997
AALF006714
AALF005458
AALF027156
AALF014219
AALF005340
AALF002599
AALF012286
AALF011696
AALF012329
AALF008598
AALF011382
AALF026901
AALF018289
AALF019111
AALF015406
AALF028028
AALF004547
AALF012497
AALF002832
AALF002986
AALF025212
AALF012800
AALF013029
AALF014760
AALF027814
AALF017935
AALF008079
AALF006719
AALF028574
AALF020291
AALF013831
AALF018237
AALF013928
AALF011026
AALF000831
AALF016124
AALF017990
AALF010754
AALF026292
AALF020966
AALF025049
AALF006339
AALF028628
AALF004775
AALF026658
AALF028181
AALF002449
AALF025390
AALF026259
AALF009678
AALF007016
AALF006747
AALF024240
AALF003795
AALF017764
AALF025489
AALF008580
AALF003588
AALF024907
AALF021781
AALF003092
AALF025117
AALF005923
AALF006821
AALF011986
AALF020033
AALF002101
AALF008657
AALF010179
AALF022264
AALF027575
AALF014817
AALF022920
AALF002230
AALF022301
AALF013503
AALF027524
AALF020386
AALF016857

## Sheet: 60-12 hpi down pathways
Enrichment FDR	nGenes	Pathway Genes	Fold Enrichment	Pathway	URL	Genes
0.0102626	3	7	49.4408	Mitochondrial electron transport, NADH to ubiquinone	http://amigo.geneontology.org/amigo/term/GO:0006120	RP20_CCG021781 CCG022264.1 CCG027575.1
0.0115239	4	28	16.4803	Regulation of cellular catabolic process	http://amigo.geneontology.org/amigo/term/GO:0031329	RP20_CCG008331.2 CCG008411.1 RP20_CCG012046 CCG020021.1
0.0115239	3	13	26.622	Mitochondrial ATP synthesis coupled electron transport	http://amigo.geneontology.org/amigo/term/GO:0042775	RP20_CCG021781 CCG022264.1 CCG027575.1
0.0115239	25	1311	2.19988	Cellular protein metabolic process	http://amigo.geneontology.org/amigo/term/GO:0044267	RP20_CCG001347 CCG004547.1 RP20_CCG005458 CCG006339.1 CCG006714.1 RP20_CCG006747 RP20_CCG008079 RP20_CCG008381 CCG008411.1 CCG008580.1 CCG008584.3 CCG008932.1 RP20_CCG011382 RP20_CCG012046 RP20_CCG012286 CCG012329.1 RP20_CCG013029 RP20_CCG014219 CCG014351.1 RP20_CCG014760 CCG019139.1 CCG022452.2 CCG024907.1 RP20_CCG026443 CCG027524.1
0.0115239	18	738	2.8137	Phosphorus metabolic process	http://amigo.geneontology.org/amigo/term/GO:0006793	RP20_CCG000130 CCG002635.1 CCG002832.1 CCG003795.1 CCG004547.1 RP20_CCG005923 RP20_CCG008079 RP20_CCG008381 CCG008411.1 RP20_CCG011382 RP20_CCG012046 CCG012329.1 RP20_CCG012826 RP20_CCG017331 CCG019693.1 RP20_CCG020291 CCG022452.2 RP20_CCG026443
0.0115239	17	728	2.69389	Phosphate-containing compound metabolic process	http://amigo.geneontology.org/amigo/term/GO:0006796	RP20_CCG000130 CCG002635.1 CCG003795.1 CCG004547.1 RP20_CCG005923 RP20_CCG008079 RP20_CCG008381 CCG008411.1 RP20_CCG011382 RP20_CCG012046 CCG012329.1 RP20_CCG012826 RP20_CCG017331 CCG019693.1 RP20_CCG020291 CCG022452.2 RP20_CCG026443
0.0115239	4	32	14.4202	Regulation of catabolic process	http://amigo.geneontology.org/amigo/term/GO:0009894	RP20_CCG008331.2 CCG008411.1 RP20_CCG012046 CCG020021.1
0.0115239	3	13	26.622	Aerobic electron transport chain	http://amigo.geneontology.org/amigo/term/GO:0019646	RP20_CCG021781 CCG022264.1 CCG027575.1
0.0116533	2	3	76.9079	Regulation of mitochondrial mRNA stability	http://amigo.geneontology.org/amigo/term/GO:0044528	RP20_CCG008331.2 CCG020021.1
0.0124717	3	15	23.0724	ATP synthesis coupled electron transport	http://amigo.geneontology.org/amigo/term/GO:0042773	RP20_CCG021781 CCG022264.1 CCG027575.1
0.0124717	49	3535	1.59908	Cellular metabolic process	http://amigo.geneontology.org/amigo/term/GO:0044237	RP20_CCG000130 RP20_CCG001347 RP20_CCG002230.2 RP20_CCG002449 CCG002635.1 CCG002832.1 CCG003795.1 CCG004547.1 RP20_CCG005458 RP20_CCG005923 CCG006339.1 CCG006714.1 RP20_CCG006747 RP20_CCG006821 RP20_CCG008079 RP20_CCG008331.2 RP20_CCG008381 CCG008411.1 CCG008580.1 CCG008584.3 CCG008932.1 CCG010109.1 CCG010179.1 RP20_CCG011382 RP20_CCG012046 RP20_CCG012286 CCG012329.1 RP20_CCG012826 RP20_CCG013029…
0.0124717	59	4575	1.48773	Metabolic process	http://amigo.geneontology.org/amigo/term/GO:0008152	RP20_CCG000130 RP20_CCG000831 RP20_CCG001347 RP20_CCG002230.2 RP20_CCG002449 RP20_CCG002516 RP20_CCG002599 CCG002635.1 CCG002832.1 CCG003795.1 CCG004547.1 RP20_CCG005458 RP20_CCG005923 CCG006339.1 CCG006714.1 RP20_CCG006747 RP20_CCG006821 RP20_CCG008079 RP20_CCG008331.2 RP20_CCG008381 CCG008411.1 CCG008437.1 CCG008580.1 CCG008584.3 CCG008932.1 RP20_CCG009597 CCG010109.1 CCG010179.1 RP20_CCG011382…
0.0124717	6	107	6.46889	Protein ubiquitination	http://amigo.geneontology.org/amigo/term/GO:0016567	CCG006339.1 CCG008584.3 RP20_CCG012286 RP20_CCG014219 CCG014351.1 CCG019139.1
0.0124717	9	254	4.08762	Organophosphate metabolic process	http://amigo.geneontology.org/amigo/term/GO:0019637	RP20_CCG000130 CCG004547.1 RP20_CCG005923 CCG008411.1 RP20_CCG012046 RP20_CCG012826 RP20_CCG017331 RP20_CCG020291 CCG022452.2
0.0124717	3	17	20.358	Respiratory electron transport chain	http://amigo.geneontology.org/amigo/term/GO:0022904	RP20_CCG021781 CCG022264.1 CCG027575.1
0.0166046	6	120	5.76809	Protein modification by small protein conjugation	http://amigo.geneontology.org/amigo/term/GO:0032446	CCG006339.1 CCG008584.3 RP20_CCG012286 RP20_CCG014219 CCG014351.1 CCG019139.1
0.0166046	17	830	2.36283	Protein modification process	http://amigo.geneontology.org/amigo/term/GO:0036211	CCG006339.1 RP20_CCG008079 RP20_CCG008381 CCG008411.1 CCG008580.1 CCG008584.3 CCG008932.1 RP20_CCG011382 RP20_CCG012046 RP20_CCG012286 CCG012329.1 RP20_CCG014219 CCG014351.1 RP20_CCG014760 CCG019139.1 CCG022452.2 RP20_CCG026443
0.0166046	18	907	2.28943	Macromolecule modification	http://amigo.geneontology.org/amigo/term/GO:0043412	RP20_CCG002449 CCG006339.1 RP20_CCG008079 RP20_CCG008381 CCG008411.1 CCG008580.1 CCG008584.3 CCG008932.1 RP20_CCG011382 RP20_CCG012046 RP20_CCG012286 CCG012329.1 RP20_CCG014219 CCG014351.1 RP20_CCG014760 CCG019139.1 CCG022452.2 RP20_CCG026443
0.0166046	3	21	16.4803	Oxidative phosphorylation	http://amigo.geneontology.org/amigo/term/GO:0006119	RP20_CCG021781 CCG022264.1 CCG027575.1
0.0166046	7	166	4.86466	Protein modification by small protein conjugation or removal	http://amigo.geneontology.org/amigo/term/GO:0070647	CCG006339.1 CCG008580.1 CCG008584.3 RP20_CCG012286 RP20_CCG014219 CCG014351.1 CCG019139.1
0.0166046	7	174	4.64099	Organophosphate biosynthetic process	http://amigo.geneontology.org/amigo/term/GO:0090407	RP20_CCG000130 CCG004547.1 RP20_CCG005923 RP20_CCG012826 RP20_CCG017331 RP20_CCG020291 CCG022452.2
0.0166046	35	2338	1.72697	Organonitrogen compound metabolic process	http://amigo.geneontology.org/amigo/term/GO:1901564	RP20_CCG000831 RP20_CCG001347 RP20_CCG002230.2 RP20_CCG002516 CCG004547.1 RP20_CCG005458 RP20_CCG005923 CCG006339.1 CCG006714.1 RP20_CCG006747 RP20_CCG006821 RP20_CCG008079 RP20_CCG008381 CCG008411.1 CCG008580.1 CCG008584.3 CCG008932.1 CCG010109.1 RP20_CCG011382 RP20_CCG012046 RP20_CCG012286 CCG012329.1 RP20_CCG012826 RP20_CCG013029 RP20_CCG014219 CCG014351.1 RP20_CCG014760 RP20_CCG017331 RP20_CC…
0.0166046	17	830	2.36283	Cellular protein modification process	http://amigo.geneontology.org/amigo/term/GO:0006464	CCG006339.1 RP20_CCG008079 RP20_CCG008381 CCG008411.1 CCG008580.1 CCG008584.3 CCG008932.1 RP20_CCG011382 RP20_CCG012046 RP20_CCG012286 CCG012329.1 RP20_CCG014219 CCG014351.1 RP20_CCG014760 CCG019139.1 CCG022452.2 RP20_CCG026443
0.0166046	2	5	46.1447	Mitotic chromosome condensation	http://amigo.geneontology.org/amigo/term/GO:0007076	CCG011986.1 CCG020033.1
0.0166046	2	5	46.1447	Regulation of autophagy	http://amigo.geneontology.org/amigo/term/GO:0010506	CCG008411.1 RP20_CCG012046
0.0191934	5	89	6.481	Phospholipid metabolic process	http://amigo.geneontology.org/amigo/term/GO:0006644	RP20_CCG005923 CCG008411.1 RP20_CCG012046 RP20_CCG020291 CCG022452.2
0.026577	2	7	32.9605	Phosphatidylinositol dephosphorylation	http://amigo.geneontology.org/amigo/term/GO:0046856	CCG008411.1 RP20_CCG012046
0.0328046	2	8	28.8405	Chromosome condensation	http://amigo.geneontology.org/amigo/term/GO:0030261	CCG011986.1 CCG020033.1
0.0328046	2	8	28.8405	Phospholipid dephosphorylation	http://amigo.geneontology.org/amigo/term/GO:0046839	CCG008411.1 RP20_CCG012046
0.0359373	4	64	7.21012	Cell division	http://amigo.geneontology.org/amigo/term/GO:0051301	CCG011986.1 CCG014351.1 CCG020033.1 CCG022452.2

[truncated: 2 more sheets: 60-12 hpi upregulated genes, 60-12 hpi upregulated pathways]
